# Supplementary material for: Genome-Scale Metabolic Model of the Human Pathogen Candida albicans: A Promising Platform for Drug Target Prediction
Source: J Fungi (Basel). 2020 Sep 11;6(3):171. doi: 10.3390/jof6030171 (PMC7559133; doi:10.3390/jof6030171)
Supplement: Supplementary file 1 [file jof-06-00171-s001.zip]

Archive with 6 entries (6 files):
- Figure S1 - C. albicans phylogenetic tree.png
- File S1 - Biomass equation.xlsx
- File S2 - Model curation.xlsx
- File S3 - Unique EC number.xlsx
- File S4 - iRV781.xml
- File S5 - Gene Essentiality.xlsx
