# Supplementary material for: Genome-Scale Metabolic Model of the Human Pathogen Candida albicans: A Promising Platform for Drug Target Prediction
Source: J Fungi (Basel). 2020 Sep 11;6(3):171. doi: 10.3390/jof6030171 (PMC7559133; doi:10.3390/jof6030171)
Supplement: Supplementary file 1 [file jof-06-00171-s001.zip › File S1 - Biomass equation.xlsx]

## Sheet: Global
	Biomass composition of Candida albicans
	Cellular macromolecular composition
	Component	Cellular content (g/gDCW)		Reference		Strain
	Protein	0.42		e-BiomassX tool
	RNA	0.026		e-BiomassX tool
	DNA	0.066		e-BiomassX tool
	Lipid	0.059		Ghannoum et al. 1990		C. albicans WO-1
	Carbohydrates	0.4		Brondz and Olsen 1990		C. albicans ATCC 18804
	Soluble pool	0.029
	Sum:	1
	Energy required for polymerization ( Verduyn 1991) - S. cerevisiae CBS 8066 8066
	Component	Cellular content (g/gDCW)		mmol ATP/g polymer		mmol ATP/gDCW
	Protein	0.42		37.7		15.834
	RNA	0.026		26		0.676
	DNA	0.066		26		1.716
	Carbohydrates	0.4		12.8		5.12
					SUM:	23.346
	Amino acid compostion (e-BiomassX tool)
	Amino acid	Content(g/gDCW)		MW-H2O(g/mol)		mmol/gDCW
	Aspartate	0.0476454		99.148		0.192219
	Glutamate	0.0512531		163.191		0.125627
	Serine	0.0159811		186.228		0.0343258
	Histidine	0.0550327		101.12		0.217693
	Glycine	0.0692402		87.093		0.318006
	Threonine	0.0384755		97.132		0.158446
	Arginine	0.0573194		147.192		0.155768
	Alanine	0.0206861		131.214		0.0630608
	Tyrosine	0.084169		129.198		0.260589
	Cysteine	0.0922367		113.175		0.325997
	Valine	0.0712312		113.175		0.251756
	Methionine	0.025398		137.157		0.07407
	Phenylalanine	0.0734265		128.134		0.229218
	Isoleucine	0.0097554		103.16		0.0378263
	Leucine	0.0597086		114.11		0.209302
	Lysine	0.0676504		114.119		0.237122
	Proline	0.0524478		157.212		0.133445
	Glutamine	0.0317647		71.094		0.178719
	Asparagine	0.0256462		57.067		0.179762
	Tryptophan	0.0513754		129.131		0.159142
		Sum:	1.00044
	DNA composition (e-BiomassX tool)
	Nucleotide	DNA (mol/mol)		MW-ppi (g/mol)		DNA (mmol/gDCW)
	dATP	0.313974		303.187		0.414232
	dCTP	0.191832		328.201		0.233798
	dGTP	0.169377		286.16		0.236758
	dTTP	0.320366		312.202		0.41046
	RNA composition (e-BiomassX tool)
	Nucleotide	RNA (mol/mol)			MW-ppi (g/mol)	RNA (mmol/gDCW)
	ATP	0.232051			305.159	0.304171
	CTP	0.274671			344.2	0.319199
	GTP	0.215668			304.175	0.283611
	UTP	0.274488			328.201	0.334536
	Carbohydrate composition (Brondz and Olsen 1990) - C. albicans ATCC 18804
	Component	Content(w/w)		MW-H2O(g/mol)		mmol/gDCW
	Chitin	0.0342034		203.192		0.0673321
	β-(1,4)-D-mannan	0.366737		162		0.905523
	β (1,3)-Glucan	0.59906		162		1.47916
	Sum:	1
	Fatty acid composition (Mayatepek 1991)
	Fatty acid	Content(w/wFA)	Norma. (w/wFA)	MW (g/mol)	Averaged MW (g/mol)	mmol/gDCW
	C14:0	0.00822917	0.00826706	228.371	1.88796	0.00012953
	C16:0	0.203229	0.204165	256.424	52.3528	0.00284894
	C16:1	0.0617708	0.0620553	254.408	15.7874	0.000872787
	C18:0	0.0976042	0.0980536	284.477	27.894	0.00123332
	C18:1	0.453958	0.456049	282.461	128.816	0.00577714
	C18:2	0.148958	0.149644	280.445	41.967	0.00190929
	C18:3	0.0216667	0.0217664	278.43	6.06042	0.000279726
	Others	0.00458333	-	-	-	-
	Sum:	1	1	Averaged:	274.766
				Averaged (-CO2H):	229.748
	Lipid composition (Ghannoum 1990) - C. albicans WO-1
	Component	Content(w/w Lipid)	Norma. (w/w Lipid)	Core MW	No. of FA	MW(g/mol)	mmol/gDCW
	Free sterols	0.063	0.0849057	-	-	409.093	0.0122452
	Sterol esters	0.148	0.199461	302.452	-	986.311	0.0119315
	Free fatty Acids	0.045	0.0606469	-	-	229.766	0.0155731
	Diacylglycerol	0.011	0.0148248	146.098	2	605.595	0.0014443
	Triacylglycerol	0.072	0.097035	173.101	3	862.345	0.00663895
	Monoacylglycerol	0.078	0.105121	119.034	1	348.844	0.0177792
	Phospholipids	0.325	0.438005	-	-	-	-
	Others	0.258	-	-	-	-	-
	Sum:	1	1
	Sterol composition (Ghannoum et al. 1990) - C. albicans WO-1
	Component	Content(w/wSterol)	MW(g/mol)	Averaged MW (g/mol)		mmol/gDCW
	Lanosterol	0.332	426.71	141.67		0.00389757
	Squalene	0.175	410.718	71.8756		0.00213444
	Ergosterol	0.493	396.65	195.548		0.00622627
	Sum:	1	Averaged:	409.093
	Phospholipid composition (Abu-Elteen 1997) - C. albicans KCCC 14172
	Phospholipid	Cellular content (w/wPhospholipid)		MW(g/mol)	mmol/gDCW
	PS	0.115591		772.652	0.0038661
	PI	0.16129		847.715	0.00491688
	PC	0.263441		770.722	0.00883317
	PE	0.209677		728.642	0.0074365
	CL	0.077957		1427.21	0.00141156
	PA	0.104839		685.575	0.00395183
	PG	0.0672043		759.653	0.00228619
		Sum:	1
	PS: Phosphatidylserine; PI: Phosphatidylinositol; PC: Phosphatidylcholine; PE: Phosphatidylethanolamine; CL: Cardiolipin; PG: Phosphatidylglycerol; PA: Phosphatidic Acid
	Metabolites in soluble pool* (Xu et al 2012) - C. glabrata CCTCC M202019
	Molecule	MW(g/mol)		w/w soluble pool		mmol/gDCW
	Biotin	244.312		0.1		0.0118701
	Pyridoxine 5'-phosphate	251		0.1		0.0115538
	FAD	783.541		0.1		0.00370115
	Thiamine(1+) diphosphate	422.295		0.1		0.00686724
	NAD	662.422		0.1		0.00437787
	Ubiquinone-6	590		0.1		0.00491525
	NADP	740.385		0.1		0.00391688
	COA	763.508		0.1		0.00379826
	FMN	456		0.1		0.00635965
	5-Methyltetrahydrofolate	458.455		0.1		0.00632559
	* The metabolites in soluble pool were simplified to be the same ratio (w/w)
	References
	Ghannoum, M. A., Swairjo, I., & Soll, D. R. (1990). Variation in lipid and sterol contents in candida albicans white and opaque phenotypes. Medical Mycology. https://doi.org/10.1080/02681219080000151
	Verduyn, C. Physiology of yeasts in relation t biomass yields. Antonie Van Leeuwenhoek, 1991, 60:325-53.
	Abu-Elteen, K.H. & Whittaker, P.A. Mycopathologia (1997) 140: 69. https://doi.org/10.1023/A:1006852207366
	Xu, N., Liu, L., Zou, W., Liu, J., Hua, Q., & Chen, J. (2013). Reconstruction and analysis of the genome-scale metabolic network of Candida glabrata. Molecular BioSystems. https://doi.org/10.1039/c2mb25311a
	Brondz, I., and I. Olsen. 1990. “Multivariate Analyses of Cellular Carbohydrates and Fatty Acids of Candida Albicans, Torulopsis Glabrata, and Saccharomyces Cerevisiae.” Journal of Clinical Microbiology 28: 1854–57.
	Mayatepek E, Herz A, Leichsenring M, Kappe R. Fatty Acid Analysis of Different Candida Species by Capillary Column GasLiquid Chromatography. Mycoses 1991;34:53-7.

## Sheet: Validation
	Biomass composition of Candida albicans (Validation)
	e-Metabolite	Content (w/w)		Metabolite	Kegg ID	Formula	MW (g/mol)	mmol/gDCW	mmolmonomer/gmacromolecule	gmonomer/gmacromolecule	Validation
	Lipids	0.059	0.0849057	lanosterol	C01724	C30H50O	426.71	0.00389757	0.778046	0.332	1	0.00166313
				squalene	C00751	C30H50	410.718	0.00213444	0.426083	0.175		0.000876651
				ergosterol	C01694	C28H44O	396.65	0.00622627	1.24291	0.493		0.00246965
			0.438005	Phosphatidylserine	C02737	C8H12NO10PR2	772.652	0.0038661	0.149603	0.115591	1	0.00298715
				1-Phosphatidyl-D-myo-inositol	C01194	C11H17O13PR2	847.715	0.00491688	0.190265	0.16129		0.00416812
				Phosphatidylcholine	C00157	C10H18NO8PR2	770.722	0.00883317	0.34181	0.263441		0.00680792
				phosphatidylethanolamine	C00350	C7H12NO8PR2	728.642	0.0074365	0.287765	0.209677		0.00541855
				Cardiolipin	C05980	C13H18O17P2R4	1427.21	0.00141156	0.0546219	0.077957		0.00201459
				phosphatidic acid	C00416	C5H7O8PR2	685.575	0.00395183	0.152921	0.104839		0.00270928
				Phosphatidylglycerol	C00344	C8H13O10PR2	759.653	0.00228619	0.0884671	0.0672043		0.00173671
			0.0606469	Tetradecanoic acid	C06424	C14H28O2	228.371	0.00012953	0.0362001	0.00826706	1	2.95809e-05
				Hexadecanoic acid	C00249	C16H32O2	256.424	0.00284894	0.7962	0.204165		0.000730536
				(9Z)-Hexadecenoic acid	C08362	C16H30O2	254.408	0.000872787	0.24392	0.0620553		0.000222044
				Octadecanoic acid	C01530	C18H36O2	284.477	0.00123332	0.34468	0.0980536		0.000350852
				(9Z)-Octadecenoic acid	C00712	C18H34O2	282.461	0.00577714	1.61455	0.456049		0.00163182
				(9Z,12Z)-Octadecadienoic acid	C01595	C18H32O2	280.445	0.00190929	0.533595	0.149644		0.000535452
				(9Z,12Z,15Z)-Octadecatrienoic acid	C06427	C18H30O2	278.43	0.000279726	0.0781757	0.0217664		7.78839e-05
			0.097035	Triacylglycerol	C00422	C6H5O6R3	862.345	0.00663895	1.15963		1	0.00572507
			0.105121	Monoacylglycerol	C01885	C4H7O4R	348.844	0.0177792	2.86661		1	0.00620216
			0.0148248	Diacylglycerol	C00165	C5H6O5R2	605.595	0.0014443	1.65127		1	0.000874663
			0.199461	Sterol esters	C01958	C18H27O2R	986.311	0.0119315	1.01388		1	0.0117682
	Carbohydrates	0.4		Chitin	C00461	(C8H13NO5)n	203.193	0.0673321	0.16833	0.0342034	1	0.0136814
				Mannan	C00464	(C6H10O5)n	162	0.905523	2.26381	0.366737		0.146695
				Alkali-insoluble β (1,3)-Glucan	C00965	(C6H10O5)n	162	1.47916	3.6979	0.59906		0.239624
	Proteins	0.42		L-Valine		C5H11NO2	99.148	0.192219	0.480548	0.0476454	1.00044	0.0200111
				L-Tyrosine		C9H11NO3	163.191	0.125627	0.314068	0.0512531		0.0215263
				L-Tryptophan		C11H12N2O2	186.228	0.0343258	0.0858145	0.0159811		0.00671205
				L-Threonine		C4H9NO3	101.12	0.217693	0.544232	0.0550327		0.0231138
				L-Serine		C3H7NO3	87.093	0.318006	0.795014	0.0692402		0.0290809
				L-Proline		C5H9NO2	97.132	0.158446	0.396116	0.0384755		0.0161597
				L-Phenylalanine		C9H11NO2	147.192	0.155768	0.389419	0.0573194		0.0240741
				L-Methionine		C5H11NO2S	131.214	0.0630608	0.157652	0.0206861		0.00868818
				L-Lysine		C6H14N2O2	129.198	0.260589	0.651473	0.084169		0.035351
				L-Leucine		C6H13NO2	113.175	0.325997	0.814992	0.0922367		0.0387394
				L-Isoleucine		C6H13NO2	113.175	0.251756	0.62939	0.0712312		0.0299171
				L-Histidine		C6H9N3O2	137.157	0.07407	0.185175	0.025398		0.0106672
				L-Glutamate		C5H9NO4	128.134	0.229218	0.573045	0.0734265		0.0308392
				L-Cysteine		C3H7NO2S	103.16	0.0378263	0.0945657	0.0097554		0.00409727
				L-Aspartate		C4H7NO4	114.11	0.209302	0.523255	0.0597086		0.0250776
				L-Asparagine		C4H8N2O3	114.119	0.237122	0.592806	0.0676504		0.0284132
				L-Arginine		C6H14N4O2	157.212	0.133445	0.333612	0.0524478		0.0220281
				L-Alanine		C3H7NO2	71.094	0.178719	0.446798	0.0317647		0.0133412
				Glycine		C2H5NO2	57.067	0.179762	0.449405	0.0256462		0.0107714
				L-Glutamine		C5H10N2O3	129.131	0.159142	0.397855	0.0513754		0.0215777
	RNA	0.026		UTP	C00075	C9H15N2O15P3	305.159	0.304171	0.760428	0.232051	0.996878	0.00603334
				GTP	C00044	C10H16N5O14P3	344.2	0.319199	0.797997	0.274671		0.00714143
				CTP	C00063	C9H16N3O14P3	304.175	0.283611	0.709027	0.215668		0.00560738
				ATP	C00002	C10H16N5O13P3	328.201	0.334536	0.836341	0.274488		0.00713669
	DNA	0.066		dTTP	C00459	C10H17N2O14P3	303.187	0.414232	1.03558	0.313974	0.995549	0.0207223
				dGTP	C00286	C10H16N5O13P3	328.201	0.233798	0.584495	0.191832		0.0126609
				dCTP	C00458	C9H16N3O13P3	286.16	0.236758	0.591896	0.169377		0.0111789
				dATP	C00131	C10H16N5O12P3	312.202	0.41046	1.02615	0.320366		0.0211442
	Cofactors	0.029		Thiamine	C00378	C12H17N4OS	422.295	0.00686724	0.236801	0.1	0.998463	0.0029
				ubiquinone-6	C17568	C39H58O4	590	0.00491525	0.169492	0.1		0.0029
				NADP+	C00006	C21H29N7O17P3	740.385	0.00391688	0.135065	0.1		0.0029
				NAD+	C00003	C21H28N7O14P2	662.422	0.00437787	0.150961	0.1		0.0029
				FMN	C00061	C17H21N4O9P	456	0.00635965	0.219298	0.1		0.0029
				FAD	C00016	C27H33N9O15P2	783.541	0.00370115	0.127626	0.1		0.0029
				CoA	C00010	C21H36N7O16P3S	763.508	0.00379826	0.130974	0.1		0.0029
				Biotin	C00120	C10H16N2O3S	244.312	0.0118701	0.409313	0.1		0.0029
				pyridoxal phosphate	C00627	C8H12NO6P	247.142	0.0115538	0.398406	0.0984629		0.00285542
				5-Methyltetrahydrofolate	C00440	C20H25N7O6	458.455	0.00632559	0.218124	0.1		0.0029
												0.999767

## Sheet: Fatty acids
	Fatty acid composition
		C	O	H
	Fatty acid	12.0107	15.9994	1.00794	MW(g/mol)	Content(w/wFA)	Averaged MW (g/mol)
	Tetradecanoic acid	14	2	28	228.371	0.00826706	1.88796
	Hexadecanoic acid	16	2	32	256.424	0.204165	52.3528
	(9Z)-Hexadecenoic acid	16	2	30	254.408	0.0620553	15.7874
	Octadecanoic acid	18	2	36	284.477	0.0980536	27.894
	(9Z)-Octadecenoic acid	18	2	34	282.461	0.456049	128.816
	(9Z,12Z)-Octadecadienoic acid	18	2	32	280.445	0.149644	41.967
	(9Z,12Z,15Z)-Octadecatrienoic acid	18	2	30	278.43	0.0217664	6.06042
						Averaged:	274.766
						Averaged (-CO2H):	229.748
				C	O	H	N	P	R	MW(g/mol)
				12.0107	15.9994	1.00794	14.0067	30.9738	229.748
	Phosphatidylserine	C8H12NO10PR2		8	10	12	1	1	2	772.652
	1-Phosphatidyl-D-myo-inositol	C11H17O13PR2		11	13	17	0	1	2	847.715
	Phosphatidylcholine	C10H18NO8PR2		10	8	18	1	1	2	770.722
	phosphatidylethanolamine	C7H12NO8PR2		7	8	12	1	1	2	728.642
	Cardiolipin	C13H18O17P2R4		13	17	18	0	2	4	1427.21
	phosphatidic acid	C5H7O8PR2		5	8	7	0	1	2	685.575
	Phosphatidylglycerol	C8H13O10PR2		8	10	13	0	1	2	759.653
	Triacylglycerol	C6H5O6R3		6	6	5	0	0	3	862.345
	Monoacylglycerol	C4H7O4R		4	4	7	0	0	1	348.844
	Diacylglycerol	C5H6O5R2		5	5	6	0	0	2	605.595

## Sheet: Sterols
	Sterol composition
		C	O	H
	Sterol	12.0107	15.9994	1.00794	MW(g/mol)	Content(w/wFA)	Averaged MW (g/mol)
	Lanosterol	30	1	50	426.717	0.332	141.67
	Ergosterol	28	1	44	396.648	0.493	195.548
	Squalene	30	0	50	410.718	0.175	71.8756
						Averaged:	409.093
