# Supplementary material for: Genome-Scale Metabolic Model of the Human Pathogen Candida albicans: A Promising Platform for Drug Target Prediction
Source: J Fungi (Basel). 2020 Sep 11;6(3):171. doi: 10.3390/jof6030171 (PMC7559133; doi:10.3390/jof6030171)
Supplement: Supplementary file 1 [file jof-06-00171-s001.zip › File S2 - Model curation.xlsx]

## Sheet: Reactions
	Manual Curation - Reactions
			Before	After	Before	After
	Pathway	Reaction ID	In Model	In model	Reversible	Reversible	Notes
		R03905	true	false	true	true	Unconnected
		R03940	true	false	true	true	Unconnected
		R08218	true	false	true	true	Unconnected
		R01253	true	false	true	true	Unconnected
		R01078	true	false	true	true	Unconnected
		R05145	true	false	true	true	Unconnected
		R02569	true	false	true	true	Unconnected
		R02570	true	false	true	true	Unconnected
		R03270	true	false	true	true	Unconnected
		R03316	true	false	true	true	Unconnected
		R07618	true	false	true	true	Unconnected
		R00623	true	false	true	true	Unconnected
		R04241	true	false	true	true	Unconnected
		R01262	true	false	true	true	Unconnected
		R08363	true	false	true	true	Unconnected
		R08364	true	false	true	true	Unconnected
		R01516	true	false	true	true	Unconnected
		R07767	true	false	true	true	Unconnected
		R07768	true	false	true	true	Unconnected
		R07769	true	false	true	true	Unconnected
		R07771	true	false	true	true	Unconnected
		R11143	true	false	true	true	Unconnected
		R01940	true	false	true	true	Unconnected
		R02571	true	false	true	true	Unconnected
		R02320	true	false	true	true	Unconnected
		R01687	true	false	true	true	Unconnected
		R09845	true	false	true	true	Unconnected
		R10685	true	false	true	true	Unconnected
		R06146	true	false	true	true	Unconnected
		R08775	true	false	true	true	Unconnected
		R01122	true	false	true	true	Unconnected
		R00145	true	false	true	true	Unconnected
		R00146	true	false	true	true	Unconnected
		R00281	true	false	true	true	Unconnected
		R00282	true	false	true	true	Unconnected
		R00331	true	false	true	true	Unconnected
		R00594	true	false	true	true	Unconnected
		R00595	true	false	true	true	Unconnected
		R00624	true	false	true	true	Unconnected
		R00625	true	false	true	true	Unconnected
		R00636	true	false	true	true	Unconnected
		R00849	true	false	true	true	Unconnected
		R01309	true	false	true	true	Unconnected
		R01340	true	false	true	true	Unconnected
		R01343	true	false	true	true	Unconnected
		R01369	true	false	true	true	Unconnected
		R01403	true	false	true	true	Unconnected
		R01699	true	false	true	true	Unconnected
		R01700	true	false	true	true	Unconnected
		R01853	true	false	true	true	Unconnected
		R02364	true	false	true	true	Unconnected
		R02584	true	false	true	true	Unconnected
		R02585	true	false	true	true	Unconnected
		R02744	true	false	true	true	Unconnected
		R02917	true	false	true	true	Unconnected
		R03120	true	false	true	true	Unconnected
		R03805	true	false	true	true	Unconnected
		R03828	true	false	true	true	Unconnected
		R03867	true	false	true	true	Unconnected
		R03909	true	false	true	true	Unconnected
		R04120	true	false	true	true	Unconnected
		R04159	true	false	true	true	Unconnected
		R04238	true	false	true	true	Unconnected
		R04273	true	false	true	true	Unconnected
		R04294	true	false	true	true	Unconnected
		R04314	true	false	true	true	Unconnected
		R04385	true	false	true	true	Unconnected
		R04562	true	false	true	true	Unconnected
		R04771	true	false	true	true	Unconnected
		R04805	true	false	true	true	Unconnected
		R04935	true	false	true	true	Unconnected
		R05197	true	false	true	true	Unconnected
		R05209	true	false	true	true	Unconnected
		R06124	true	false	true	true	Unconnected
		R06134	true	false	true	true	Unconnected
		R07291	true	false	true	true	Unconnected
		R07358	true	false	true	true	Unconnected
		R07607	true	false	true	true	Unconnected
		R08368	true	false	true	true	Unconnected
		R08511	true	false	true	true	Unconnected
		R08550	true	false	true	true	Unconnected
		R08602	true	false	true	true	Unconnected
		R10159	true	false	true	true	Unconnected
		R10231	true	false	true	true	Unconnected
		R10244	true	false	true	true	Unconnected
		R10484	true	false	true	true	Unconnected
		R10497	true	false	true	true	Unconnected
		R10498	true	false	true	true	Unconnected
		R10552	true	false	true	true	Unconnected
		R10586	true	false	true	true	Unconnected
		R10587	true	false	true	true	Unconnected
		R10611	true	false	true	true	Unconnected
		R10648	true	false	true	true	Unconnected
		R10716	true	false	true	true	Unconnected
		R10815	true	false	true	true	Unconnected
		R11528	true	false	true	true	Unconnected
		R11529	true	false	true	true	Unconnected
		R12011	true	false	true	true	Unconnected
		R12067	true	false	true	true	Unconnected
	Lysine biosynthesis	R03444	false	true	true	true	4 5
	Steroid biosynthesis	R07497	false	true	true	true	1 2 3
	Steroid biosynthesis	R07496	false	true	true	true	1 2 3
	Phenylalanine, tyrosine and tryptophan biosynthesis	R01073	true	true	false	true	MetaCyC
	Inositol phosphate metabolism	R01187	false	true	false	false	6 7
	Pantothenate and CoA biosynthesis	R03269	false	true	false	false	8 9
	Thiamine metabolism	R10686	false	true	false	false	10 11 18
	Folate biosynthesis	R05553	false	true	false	false	12
	Non enzymatic	R04293	false	true	false	true	13
	Thiamine metabolism	R10685	false	true	true	true	10
	Thiamine metabolism	R10711	false	true	true	true	gap filling
	Ubiquinone and other terpenoid-quinone biosynthesis	R06865	false	true	true	true	20
	Ubiquinone and other terpenoid-quinone biosynthesis	R06866	false	true	true	true	20
	Ubiquinone and other terpenoid-quinone biosynthesis	R04982	false	true	true	true	14
	Ubiquinone and other terpenoid-quinone biosynthesis	R04984	false	true	true	true	15
	Riboflavin metabolism	R03458	false	true	true	true	16
	Riboflavin metabolism	R07280	false	true	false	false	16 17
	Ubiquinone and other terpenoid-quinone biosynthesis	R01302	false	true	false	false	20 21
	Thiamine metabolism	R12026	false	true	true	true	22
	Terpenoid backbone biosynthesis	R09246	false	true	true	true	23
	Terpenoid backbone biosynthesis	R09245	false	true	true	true	23
	Purine metabolism	R00181	true	true	true	false	MetaCyC
	Nucleoside triphosphate + H2O <=> Nucleotide + Diphosphate	R01532	true	false	true	true	Unconnected
	Lysine biosynthesis	R03098	true	true	false	false	Inverted
	Glyoxylate and dicarboxylate metabolism	R00717	true	true	false	true	MetaCyc
	Histidine metabolism	R01071	true	true	false	true	MetaCyc
	Biotin metabolism	R01074	true	true	false	false	Inverted
	Fatty acid metabolism	R01175	true	true	false	true	MetaCyc
	Terpenoid backbone biosynthesis	R02082	true	true	false	true	MetaCyc
	Thiamine metabolism	R02135	true	true	false	false	Inverted
	Purine metabolism	R02142	true	true	false	false	Inverted
	Biosynthesis of amino acids	R04558	true	true	false	false	Inverted
	Alanine, aspartate and glutamate metabolism	R01072	true	true	false	true	MetaCyc
	Purine metabolism	R04209	true	true	false	true	MetaCyc
	Purine metabolism	R02017	true	true	false	false	Inverted
	Purine metabolism	R02019	true	true	false	false	Inverted
	Lysine biosynthesis	R00271	true	true	false	true	MetaCyc
	Arginine and proline metabolism	R00135	true	false	true	true	Peptide
	Folate biosynthesis	R04241	true	false	true	true	Polyglutamate
	Glycerolipid metabolism	R03756	true	false	true	true	Repeated
	Glycosaminoglycan degradation	R07809	true	false	true	true	Glycan
	Glycosaminoglycan degradation	R07810	true	false	true	true	Glycan
	Glycosaminoglycan degradation	R10831	true	false	true	true	Glycan
	Glycosphingolipid biosynthesis - ganglio series	R06004	true	false	true	true	Glycan
	Glycosphingolipid biosynthesis - globo and isoglobo series	R05963	true	false	true	true	Glycan
	Glycosylphosphatidylinositol (GPI)-anchor biosynthesis	R05916	true	false	true	true	Glycan
	Mannose type O-glycan biosynthesis	R07620	true	false	true	true	Glycan
	N-Glycan biosynthesis	R05969	true	false	true	true	Glycan
	N-Glycan biosynthesis	R05976	true	false	true	true	Glycan
	N-Glycan biosynthesis	R05979	true	false	true	true	Glycan
	N-Glycan biosynthesis	R05982	true	false	true	true	Glycan
	Other types of O-glycan biosynthesis	R07620	true	false	true	true	Glycan
	Pyrimidine metabolism	R11029	true	false	true	true	Repeated
	Starch and sucrose metabolism	R00292	true	false	true	true	Starch
	Starch and sucrose metabolism	R00308	true	false	true	true	Starch
	Starch and sucrose metabolism	R01790	true	false	true	true	Starch
	Starch and sucrose metabolism	R01791	true	false	true	true	Starch
	Starch and sucrose metabolism	R02110	true	false	true	true	Starch
	Starch and sucrose metabolism	R03118	true	false	true	true	Starch
	Various types of N-glycan biosynthesis	R06722	true	false	true	true	Glycan
	Various types of N-glycan biosynthesis	R09323	true	false	true	true	Glycan
	Various types of N-glycan biosynthesis	R11316	true	false	true	true	Glycan
	Various types of N-glycan biosynthesis	R11317	true	false	true	true	Glycan
		R00162	true	false	true	true	Protein
		R00164	true	false	true	true	Protein
		R00379	true	false	true	true	DNA
		R00381	true	false	true	true	DNA
		R00444	true	false	true	true	RNA
		R00634	true	false	true	true	Aldheyde
		R01705	true	false	true	true	Protein
		R01821	true	false	true	true	Amylose
		R03115	true	false	true	true	Glucan
		R03862	true	false	true	true	Protein
		R06001	true	false	true	true	Glycan
		R06043	true	false	true	true	Glycan
		R06050	true	false	true	true	Glycan
		R06069	true	false	true	true	Glycan
		R06077	true	false	true	true	Glycan
		R06078	true	false	true	true	Glycan
		R06081	true	false	true	true	Glycan
		R06082	true	false	true	true	Glycan
		R06084	true	false	true	true	Glycan
		R06087	true	false	true	true	Glycan
		R06088	true	false	true	true	Glycan
		R06092	true	false	true	true	Glycan
		R06103	true	false	true	true	Glycan
		R06158	true	false	true	true	Glycan
		R06185	true	false	true	true	Glycan
		R06199	true	false	true	true	Glycan
		R06204	true	false	true	true	Glycan
		R06207	true	false	true	true	Glycan
		R06226	true	false	true	true	Glycan
		R06241	true	false	true	true	Glycan
		R06275	true	false	true	true	Glycan
		R06280	true	false	true	true	Glycan
		R07328	true	false	true	true	Aldheyde
		R07640	true	false	true	true	RNA
		R08614	true	false	true	true	Glycan
		R08717	true	false	true	true	Glycan
		R08718	true	false	true	true	Glycan
		R09474	true	false	true	true	Wax
	Amino sugar and nucleotide sugar metabolism	R01206	true	false	true	true	Chitin
	Amino sugar and nucleotide sugar metabolism	R02333	true	false	true	true	Chitin
	Amino sugar and nucleotide sugar metabolism	R02334	true	false	true	true	Chitin
	Amino sugar and nucleotide sugar metabolism	R02335	true	false	true	true	Chitin
	Fatty acid degradation	R00631	true	false	true	true	Aldehyde
	Chloroalkane and chloroalkene degradation	R09142	true	false	true	true	TCE Epoxide
	Chloroalkane and chloroalkene degradation	R09143	true	false	true	true	TCE Epoxide
	Chloroalkane and chloroalkene degradation	R09144	true	false	true	true	TCE Epoxide
	Chloroalkane and chloroalkene degradation	R09145	true	false	true	true	TCE Epoxide
	Drug metabolism - other enzymes	R11905	true	false	true	true	Hepatotoxin
	Spontaneous	R00647	true	false	true	true	Unconnected
	Spontaneous	R03186	true	false	true	true	Unconnected
	Spontaneous	R03674	true	false	true	true	Unconnected
	Spontaneous	R04500	true	false	true	true	Unconnected
	Spontaneous	R04578	true	false	true	true	Unconnected
	Spontaneous	R04701	true	false	true	true	Unconnected
	Spontaneous	R04769	true	false	true	true	Unconnected
	Spontaneous	R05041	true	false	true	true	Unconnected
	Spontaneous	R05098	true	false	true	true	Unconnected
	Spontaneous	R05455	true	false	true	true	Unconnected
	Spontaneous	R05483	true	false	true	true	Unconnected
	Spontaneous	R05484	true	false	true	true	Unconnected
	Spontaneous	R05826	true	false	true	true	Unconnected
	Spontaneous	R05844	true	false	true	true	Unconnected
	Spontaneous	R05846	true	false	true	true	Unconnected
	Spontaneous	R05887	true	false	true	true	Unconnected
	Spontaneous	R05889	true	false	true	true	Unconnected
	Spontaneous	R06063	true	false	true	true	Unconnected
	Spontaneous	R06194	true	false	true	true	Unconnected
	Spontaneous	R06650	true	false	true	true	Unconnected
	Spontaneous	R06830	true	false	true	true	Unconnected
	Spontaneous	R07198	true	false	true	true	Unconnected
	Spontaneous	R07406	true	false	true	true	Unconnected
	Spontaneous	R07408	true	false	true	true	Unconnected
	Spontaneous	R07947	true	false	true	true	Unconnected
	Spontaneous	R07948	true	false	true	true	Unconnected
	Spontaneous	R08020	true	false	true	true	Unconnected
	Spontaneous	R08279	true	false	true	true	Unconnected
	Spontaneous	R08289	true	false	true	true	Unconnected
	Spontaneous	R08372	true	false	true	true	Unconnected
	Spontaneous	R08763	true	false	true	true	Unconnected
	Spontaneous	R08818	true	false	true	true	Unconnected
	Spontaneous	R08820	true	false	true	true	Unconnected
	Spontaneous	R08825	true	false	true	true	Unconnected
	Spontaneous	R08827	true	false	true	true	Unconnected
	Spontaneous	R08829	true	false	true	true	Unconnected
	Spontaneous	R08831	true	false	true	true	Unconnected
	Spontaneous	R08833	true	false	true	true	Unconnected
	Spontaneous	R08834	true	false	true	true	Unconnected
	Spontaneous	R08835	true	false	true	true	Unconnected
	Spontaneous	R08837	true	false	true	true	Unconnected
	Spontaneous	R08976	true	false	true	true	Unconnected
	Spontaneous	R09149	true	false	true	true	Unconnected
	Spontaneous	R09274	true	false	true	true	Unconnected
	Spontaneous	R09368	true	false	true	true	Unconnected
	Spontaneous	R09391	true	false	true	true	Unconnected
	Spontaneous	R09392	true	false	true	true	Unconnected
	Spontaneous	R09431	true	false	true	true	Unconnected
	Spontaneous	R09432	true	false	true	true	Unconnected
	Spontaneous	R09433	true	false	true	true	Unconnected
	Spontaneous	R09434	true	false	true	true	Unconnected
	Spontaneous	R09885	true	false	true	true	Unconnected
	Spontaneous	R09981	true	false	true	true	Unconnected
	Spontaneous	R10013	true	false	true	true	Unconnected
	Spontaneous	R10018	true	false	true	true	Unconnected
	Spontaneous	R10022	true	false	true	true	Unconnected
	Spontaneous	R10030	true	false	true	true	Unconnected
	Spontaneous	R10034	true	false	true	true	Unconnected
	Spontaneous	R10041	true	false	true	true	Unconnected
	Spontaneous	R10078	true	false	true	true	Unconnected
	Spontaneous	R10082	true	false	true	true	Unconnected
	Spontaneous	R10097	true	false	true	true	Unconnected
	Spontaneous	R10245	true	false	true	true	Unconnected
	Spontaneous	R10302	true	false	true	true	Unconnected
	Spontaneous	R10792	true	false	true	true	Unconnected
	Spontaneous	R10854	true	false	true	true	Unconnected
	Spontaneous	R10856	true	false	true	true	Unconnected
	Spontaneous	R10914	true	false	true	true	Unconnected
	Spontaneous	R11017	true	false	true	true	Unconnected
	Spontaneous	R11034	true	false	true	true	Unconnected
	Spontaneous	R11049	true	false	true	true	Unconnected
	Spontaneous	R11148	true	false	true	true	Unconnected
	Spontaneous	R11176	true	false	true	true	Unconnected
	Spontaneous	R11228	true	false	true	true	Unconnected
	Spontaneous	R11523	true	false	true	true	Unconnected
	Spontaneous	R11550	true	false	true	true	Unconnected
	Spontaneous	R11570	true	false	true	true	Unconnected
	Spontaneous	R11573	true	false	true	true	Unconnected
	Spontaneous	R11574	true	false	true	true	Unconnected
	Spontaneous	R11575	true	false	true	true	Unconnected
	Spontaneous	R11576	true	false	true	true	Unconnected
	Spontaneous	R11577	true	false	true	true	Unconnected
	Spontaneous	R11691	true	false	true	true	Unconnected
	Spontaneous	R11695	true	false	true	true	Unconnected
	Spontaneous	R11709	true	false	true	true	Unconnected
	Spontaneous	R11736	true	false	true	true	Unconnected
	Spontaneous	R11739	true	false	true	true	Unconnected
	Spontaneous	R11865	true	false	true	true	Unconnected
	Spontaneous	R11947	true	false	true	true	Unconnected
	Spontaneous	R12091	true	false	true	true	Unconnected
	Spontaneous	R12094	true	false	true	true	Unconnected
	Spontaneous	R12132	true	false	true	true	Unconnected
	Spontaneous	R12140	true	false	true	true	Unconnected
	Spontaneous	R03672	true	false	true	true	Unconnected
	Spontaneous	R05824	true	false	true	true	Unconnected
	Spontaneous	R05845	true	false	true	true	Unconnected
	Spontaneous	R02962	true	false	true	true	Unconnected
	Spontaneous	R11571	true	false	true	true	Unconnected
	Spontaneous	R11572	true	false	true	true	Unconnected
		R00538	true	false	true	true	Aldheyde
	Drains pathway	R_EX_C00266	false	true	false	false	gap filling
	Transporters pathway	TGlycolaldehyde	false	true	false	false	gap filling
	Fatty acid biosynthesis	R07764	false	true	true	true	gap filling
	Ubiquinone and other terpenoid-quinone biosynthesis	R08781	true	false	true	true	Unconnected
	Ubiquinone and other terpenoid-quinone biosynthesis	R08774	true	false	true	true	Unconnected
	Ubiquinone and other terpenoid-quinone biosynthesis	R08771	true	false	true	true	Unconnected
	Ubiquinone and other terpenoid-quinone biosynthesis	R07273	true	false	true	true	Unconnected
	Ubiquinone and other terpenoid-quinone biosynthesis	R07235	true	false	true	true	Unconnected
	Ubiquinone and other terpenoid-quinone biosynthesis	R05615	true	false	true	true	Unconnected
	Ubiquinone and other terpenoid-quinone biosynthesis	R05614	true	false	true	true	Unconnected
	Ubiquinone and other terpenoid-quinone biosynthesis	R05000	true	false	true	true	Unconnected
	Ubiquinone and other terpenoid-quinone biosynthesis	R04990	true	false	true	true	Unconnected
		R00388	true	false	true	true	General Reaction
		R06131	true	false	true	true	General Reaction
		R09382	true	false	true	true	RNA
		R09383	true	false	true	true	RNA
	Biosynthesis of unsaturated fatty acids	R12205	false	true	true	true	25
	Pantothenate and CoA biosynthesis	R03035	true	true	true	false	MetaCyc
	Starch and sucrose metabolism	R00760	true	true	true	false	MetaCyc
	Amino sugar and nucleotide sugar metabolism	R01326	true	true	true	false	MetaCyc
	Purine metabolism	R00185	true	true	true	false	MetaCyc
	Pyrimidine metabolism	R02098	true	true	true	false	MetaCyc
	Pentose phosphate pathway	R01051	true	true	true	false	MetaCyc
	Glycerolipid metabolism	R01351	true	true	true	false	MetaCyc
	Fructose and mannose metabolism	R02568	true	true	true	false	MetaCyc
	Glycerolipid metabolism	R00841	true	true	true	false	MetaCyc
	Glycerolipid metabolism	R02250	true	true	true	false	MetaCyc
	Glycerolipid metabolism	R02251	true	true	true	false	MetaCyc
		R01369	true	true	true	false	MetaCyc
	Glycerolipid metabolism	R02687	true	true	true	false	MetaCyc
		R05209	true	false	true	true	MetaCyc
		R02694	true	true	true	false	MetaCyc
		R08548	true	true	true	false	MetaCyc
	Porphyrin and chlorophyll metabolism	R00078	true	true	true	false	MetaCyc
	Cysteine and methionine metabolism	R00590	true	true	true	false	MetaCyc
		R00081	true	true	true	false	MetaCyc
		R06124	true	false	true	true	General Reaction
	Glycolysis / Gluconeogenesis	R00711	true	true	true	false	MetaCyc
	Pantothenate and CoA biosynthesis	R03036	true	true	true	false	MetaCyc
		R00876	true	true	true	false	MetaCyc
		R00724	true	true	true	false	MetaCyc
		R08657	true	true	true	false	MetaCyc
		R02161	true	true	true	false	MetaCyc
		R00572	true	true	true	false	MetaCyc
		R01700	true	true	true	false	MetaCyc
		R10056	true	true	true	true	MetaCyc
	Biosynthesis of unsaturated fatty acids	R03370	true	true	true	false	MetaCyc
		R00017	true	true	true	false	MetaCyc
	Nicotinate and nicotinamide metabolism	R03004	true	true	true	false	MetaCyc
	Carbon metabolism	R04780	true	true	true	false	MetaCyc
		R00763	true	true	true	false	MetaCyc
	Biosynthesis of amino acids	R01286	true	true	true	false	MetaCyc
	Pyrimidine metabolism	R00515	true	true	true	false	MetaCyc
	Citrate cycle (TCA cycle)	R00351	false	true	false	false	26
	Ascorbate and aldarate metabolism	R01108	true	true	true	false	MetaCyc
	Spontaneous	R07679	true	true	true	false	MetaCyc
		R00017	true	true	true	false	MetaCyc
	Glycerophospholipid metabolism	R01021	true	true	true	false	MetaCyc
	Glycerolipid metabolism	R02241	true	true	true	false	MetaCyc
	Glycerophospholipid metabolism	R01310	true	true	true	false	MetaCyc
		R10089	true	true	true	false	MetaCyc
	Selenocompound metabolism	R04941	true	true	true	false	MetaCyc
	Pyruvate metabolism	R00316	true	true	true	false	MetaCyc
		R00390	true	true	true	false	MetaCyc
	Drug metabolism - other enzymes	R11895	true	true	true	false	MetaCyc
	Drug metabolism - other enzymes	R11896	true	true	true	false	MetaCyc
	Pyrimidine metabolism	R02093	true	true	true	false	MetaCyc
	Pyrimidine metabolism	R02094	true	true	true	false	MetaCyc
		R09541	true	true	true	false	MetaCyc
	Drug metabolism - other enzymes	R11892	true	true	true	false	MetaCyc
	2-Oxocarboxylic acid metabolism	R02291	true	true	false	true	MetaCyc
	Alanine, aspartate and glutamate metabolism	R00243	true	true	true	false	MetaCyc
		R03449	true	true	true	false	MetaCyc
		R03450	true	true	true	false	MetaCyc
	Fructose and mannose metabolism	R02731	true	true	true	false	MetaCyc
	Inositol phosphate metabolism	R03362	true	true	true	false	MetaCyc
	Sulfur metabolism	R00508	true	true	true	false	MetaCyc
		R05779	true	true	true	false	MetaCyc
	Sphingolipid metabolism	R06520	true	true	true	false	MetaCyc
	Sphingolipid metabolism	R06521	true	true	true	false	MetaCyc
		R02585	true	true	true	false	MetaCyc
	Inositol phosphate metabolism	R04404	true	true	true	false	MetaCyc
	Riboflavin metabolism	R00548	true	true	true	false	MetaCyc
		R10949	true	true	true	false	MetaCyc
	Transporters pathway	T01309_3097_C24	false	true	false	false	SC
	Citrate cycle (TCA cycle)	R02570_C24	false	true	true	true	Enzyme is in the model
	Citrate cycle (TCA cycle)	R03316_C24	false	true	true	true	Enzyme is in the model
	Citrate cycle (TCA cycle)	R07618_C24	false	true	true	true	Enzyme is in the model
	Citrate cycle (TCA cycle)	R03270_C25	false	true	true	true	Enzyme is in the model
	Citrate cycle (TCA cycle)	R02569_C24	false	true	true	true	Enzyme is in the model
	Transporters pathway	R_CTP/CMP Antiport	false	true	false	false	Gene RIM2, 27, 28
	Transporters pathway	T06492_C24	false	true	true	true	Enzyme is in the model
	Transporters pathway	T2.A.29.29.1	false	true	false	false	29, 30
	Transporters pathway	T05227_1515_C24	false	true	false	false	Enzyme is in the model
	Transporters pathway	T02254_24_C23	false	true	false	true	Enzyme is in the model
	Transporters pathway	T02254_22_C24	false	true	false	true	Enzyme is in the model
	Transporters pathway	T Ornithine Transporter	false	true	true	true	SC
		R10634_C25	false	true	true	false	enzyme without EC Number
	2-Oxocarboxylic acid metabolism	R00994_C25	true	true	true	false	MetaCyc
	Pyrimidine metabolism	R01867_C25	false	true	true	false	Gene Ura1, 31
	Transporters pathway	T01331_5543_C24	false	true	true	true	Enzyme is in the model
	Transporters pathway	T05227_704_C23	false	true	true	true	Enzyme is in the model, sc
	Transporters pathway	T01331_449_C25	false	true	true	true	Enzyme is in the model, sc
	Transporters pathway	T08435_147_C24	false	true	true	true	Enzyme is in the model, sc
	Transporters pathway	T06731_C24	true	true	false	true	gap filling
	Transporters pathway	T01331_3097_C24	false	true	true	true	Enzyme is in the model, sc
	Transporters pathway	T06492_C24	false	true	true	true	gap filling
		R02113_C24	true	false	true	true	Unconnected
		R02418_C25	true	false	true	true	Unconnected
		R02822_C25	true	false	true	false	Unconnected
		R03838_C25	true	false	true	true	Unconnected
		R04319_C22	true	false	true	true	Unconnected
		R04368_C25	true	false	true	true	Unconnected
		R05190_C25	true	false	true	true	Unconnected
		R09698_C22	true	false	true	true	Unconnected
		R11001_C18	true	false	true	false	Unconnected
		R11003_C18	true	false	true	false	Unconnected
		R11003_C25	true	false	true	false	Unconnected
	Pyruvate metabolism	R02530_C24	true	false	true	true	SC
	Pyruvate metabolism	R00238_C18	true	false	true	true	SC
	Pyruvate metabolism	R00217_C22	true	false	true	true	SC
	2-Oxocarboxylic acid metabolism	R00226_C24	true	true	true	false	metacyc
	Pantothenate and CoA biosynthesis	R00006_C24	true	true	true	false	metacyc
	Ubiquinone and other terpenoid-quinone biosynthesis	R05616_C18	true	false	true	true	Unconnected
	Glycine, serine and threonine metabolism	R00366_C18	true	false	true	true	Unconnected
		R00424_C25	true	false	true	true	General reaction
	Transporters pathway	T Glycolaldehyde Mitochondrial Transport	false	true	false	false	SC
	Transporters pathway	T_Dihydroneopterin mitochondrial transporter	false	true	false	false	SC
	Folate biosynthesis	R00939_C24	false	true	true	true	SC
	Folate biosynthesis	R00942_C25	true	true	false	true	SC
	Folate biosynthesis	R00936_C24	false	true	true	true	SC
	Folate biosynthesis	R02235_C24	false	true	true	true	SC
	Folate biosynthesis	R02236_C24	false	true	true	true	SC
	Folate biosynthesis	R00940_C24	false	true	true	true	SC
	Folate biosynthesis	R00937_C24	false	true	true	true	SC
	Transporters pathway	T_Dihydrofolate mitochondrial transporter	false	true	true	true	SC
	Transporters pathway	T05227_36_C23	false	true	true	true	SC
	Transporters pathway	T02254_4_C24	false	true	false	false	SC
	Valine, leucine and isoleucine biosynthesis	R05071_C25	true	false	true	true	Unconnected
	Oxidative phosphorylation	R11945_C24	true	true	true	false	SC
	Pyruvate metabolism	R00196_C24	true	true	true	false	Metacyc
		R04433_C24	true	false	true	true	General reaction
	Biosynthesis of amino acids	R03509_C25	true	true	true	false	Metacyc
	Carbon metabolism	R00402_C24	true	false	true	true	SC
	Carbon metabolism	R00402_C18	true	false	true	true	SC
	Folate biosynthesis	R00937_C25	true	true	true	false	Metacyc, inverted
	Folate biosynthesis	R00937_C24	true	true	true	false	Metacyc, inverted
		R01139_C25	true	true	true	false	Metacyc
	Purine metabolism	R01138_C25	true	true	true	false	Metacyc, inverted
		R01327_C25	true	true	true	false	Metacyc
		R01330_C25	true	true	true	false	Metacyc
	Vitamin B6 metabolism	R00174_C25	true	true	true	false	Metacyc
		R00094_C24	true	true	true	false	Metacyc, inverted
	Glutathione metabolism	R00115_C24	true	true	true	false	Metacyc, inverted
		R00081_C25	true	false	true	false	No enzyme
	Ascorbate and aldarate metabolism	R07679_C25	true	false	true	false	No enzyme
	Pyrimidine metabolism	R01868_C25	true	true	true	false	Metacyc
		R01352_C25	true	true	true	false	Metacyc
		R02688_C25	true	true	true	false	Metacyc
	Steroid biosynthesis	R01462_C25	true	true	true	false	Metacyc
	Nicotinate and nicotinamide metabolism	R00118_C25	false	true	true	false	Enzyme without EC number
	Nicotinate and nicotinamide metabolism	R00137_C24	false	true	true	false	Enzyme is in the model
	Nicotinate and nicotinamide metabolism	R00137_C25	false	true	true	false	Enzyme is in the model
	Pentose and glucuronate interconversions	R01639_C25	true	true	true	false	Metacyc
		R01140_C25	true	true	true	false	Metacyc
	Fructose and mannose metabolism	R01059_C25	true	true	true	false	Metacyc
	Fructose and mannose metabolism	R00867_C25	true	true	true	false	Metacyc
		R00802_C25	true	true	true	false	Metacyc
	Amino sugar and nucleotide sugar metabolism	R03920_C25	true	true	true	false	Metacyc
		R04930_C25	true	true	true	false	Metacyc
		R09419_C25	true	true	true	false	Metacyc
		R09419_C24	true	true	true	false	Metacyc
		R09419_C18	true	false	true	true	Extracelular
	Transporters pathway	T01330_C24	true	false	true	true	No enzyme
	Transporters pathway	T01331_5543_C24	true	false	true	true	No enzyme
	Transporters pathway	T01357_C24	true	false	true	true	No enzyme
	Transporters pathway	T06721_C24	false	true	true	true	SC
	Transporters pathway	T04679_C24	true	true	true	false	SC, inverted
	Transporters pathway	T06398_C18	true	false	true	true	Extracelular
	Transporters pathway	T06492_C24	true	true	true	false	SC, H+ removed
	Transporters pathway	T06493_C24	true	false	true	true	SC
	Transporters pathway	T_Glycolaldehyde Mitochondrial Transport	true	true	false	true	SC
	Alanine, aspartate and glutamate metabolism	R00093_C25	true	true	true	false	Metacyc, inverted
	Transporters pathway	T01331_9041_C24	false	true	true	false	SC
	Citrate cycle (TCA cycle)	R01900_C25	true	false	true	true	SC
	Citrate cycle (TCA cycle)	R01325_C25	true	false	true	true	SC
	Amino sugar and nucleotide sugar metabolism	R01206_C18	true	false	true	true	Extracelular
	Amino sugar and nucleotide sugar metabolism	R01206_C18	true	false	true	true	Extracelular
	Amino sugar and nucleotide sugar metabolism	R02334_C18	true	false	true	true	Extracelular
	Arginine and proline metabolism	R02894_C18	true	false	true	true	Extracelular
	Arginine and proline metabolism	R04221_C18	true	false	true	true	Extracelular
	Biosynthesis of amino acids	R00897_C18	true	false	true	true	Extracelular
	Biosynthesis of unsaturated fatty acids	R02222_C18	true	false	true	true	Extracelular
	Biosynthesis of unsaturated fatty acids	R07758_C18	true	false	true	true	Extracelular
	Biosynthesis of unsaturated fatty acids	R07759_C18	true	false	true	true	Extracelular
	Biosynthesis of unsaturated fatty acids	R12173_C18	true	false	true	true	Extracelular
	Biotin metabolism	R10115_C18	true	false	true	true	Extracelular
	Biotin metabolism	R10119_C18	true	false	true	true	Extracelular
	Carbon metabolism	R01520_C18	true	false	true	true	Extracelular
	Carbon metabolism	R01521_C18	true	false	true	true	Extracelular
	Cyanoamino acid metabolism	R03970_C18	true	false	true	true	Extracelular
	Cyanoamino acid metabolism	R03971_C18	true	false	true	true	Extracelular
		Refereces
	1	https://doi.org/10.1371/journal.pone.0096762
	2	DOI: 10.1128/AAC.06253-11
	3	DOI: 10.1128/AAC.47.8.2404-2412.2003
	4	https://www.uniprot.org/uniprot/A0A1D8PT27
	5	https://www.uniprot.org/uniprot/P39533
	6	https://doi.org/10.1016/j.fgb.2014.12.007
	7	https://www.uniprot.org/uniprot/P32368
	8	http://pathway.candidagenome.org/CALBI/NEW-IMAGE?object=PWY3B3-1588
	9	https://www.ncbi.nlm.nih.gov/pmc/articles/PMC4978486/
	10	https://www.ncbi.nlm.nih.gov/pmc/articles/PMC3415583/
	11	http://www.candidagenome.org/cgi-bin/locus.pl?locus=CR_09290W_B#CAL0000157290
	12	http://www.candidagenome.org/cgi-bin/locus.pl?locus=CAL0002332
	13	http://pathway.candidagenome.org/CALBI/NEW-IMAGE?type=PATHWAY&object=NADSYN-PWY
	14	http://www.candidagenome.org/cgi-bin/locus.pl?locus=C1_03550C_B
	15	http://www.candidagenome.org/cgi-bin/locus.pl?locus=C5_01290C_B
	16	http://pathway.candidagenome.org/CALBI/NEW-IMAGE?object=RIBOSYN2-PWY
	17	DOI: 10.1016/j.bbapap.2013.12.015
	18	http://www.jbc.org/content/287/50/42333.full
	19	http://pathway.candidagenome.org/CALBI/NEW-IMAGE?type=REACTION-IN-PATHWAY&object=CHORPYRLY-RXN
	20	http://pathway.candidagenome.org/CALBI/NEW-IMAGE?object=PWY3B3-10
	21	https://pathway.yeastgenome.org/YEAST/NEW-IMAGE?type=REACTION&object=CHORPYRLY-RXN
	22	https://www.ncbi.nlm.nih.gov/pmc/articles/PMC3415583/
	23	http://www.candidagenome.org/cgi-bin/locus.pl?dbid=CAL0000201233
	24	https://www.uniprot.org/uniprot/P41903
	25	https://www.ncbi.nlm.nih.gov/pubmed/16622072
	26	https://www.uniprot.org/uniprot/P00890
	27	https://www.uniprot.org/uniprot/P38127
	28	http://www.candidagenome.org/cgi-bin/locus.pl?locus=C2_04510W_A
	29	https://biocyc.org/YEAST/NEW-IMAGE?type=REACTION&object=RXN3O-9818
	30	https://www.ncbi.nlm.nih.gov/pmc/articles/PMC2878499/
	31	http://www.candidagenome.org/cgi-bin/locus.pl?locus=C1_09720W_A
	32	https://www.ncbi.nlm.nih.gov/pmc/articles/PMC4054274/
	MetaCyc	https://metacyc.org/
	SC	https://doi.org/10.1186/1752-0509-3-37

## Sheet: Compartments
	Manual Curation - Compartments
		Compartment
	Reaction ID	Before	After	Removed	Duplicaded
	R02335_C18			yes
	R01868_C24	MITO	CYTOP
	R01870_C24	MITO	CYTOP
	R00575_C24			yes
	R02100_C24			yes
	R00966_C24	MITO	CYTOP
	R02115_C25	EXTR	CYTOP
	R01226_C24	MITO	CYTOP
	R02237_C24	MITO	CYTOP
	R04983_C24	MITO	CYTOP
	T00734_C23	CYTOP			MITO
	R00480_C24	MITO	CYTOP
	R01325_C24	MITO	CYTOP
	R01900_C24	MITO	CYTOP
	R00405_C24	MITO			CYTOP
	R01799_C24	MITO			CYTOP
	R03655_C24	MITO			CYTOP
	R03650_C24	MITO	CYTOP
	R03665_C24	MITO			CYTOP
	R01071_C22	MITO	CYTOP
	T04320_C25	PLASM	MITO
	R00996_C24	MYTO			CYTOP
	T05227_426_C24	PLASM	MITO
	R01157_C18	EXTR	CYTOP
	R00258_C24	MITO			CYTOP
	R00014_C24	MYTO	CYTOP
	R01082_C24	CYTOP			MITO
	R00351_C24	CYTOP	MITO
	R01325_C24	CYTOP			MITO
	R01900_C24	CYTOP			MITO
	R01801_C24	CYTOP	MITO
	R02029_C25	CYTOP	MITO
	T01330_C24	CYTOP	MITO
	R02057_C18			yes
	T01331_10488_C23	CYTOP	MITO
	R00842_C25	CYTOP	MITO
	R01802_C18			yes
	T01331_10006_C23	PLASM	MITO
	T01331_11520_C24	PLASM	MITO
	T00615_C24	PLASM			MITO
	T02254_22_C24	PLASM	MITO
	T09870_C24	PLASM	MITO
	R00235_C24	CYTOP	MITO
	R02282_C24	CYTOP	MITO
	R01398_C25	MITO	CYTOP
	R04326_C18	EXTR		yes
	T06457_C24	PLASM	MITO
	T05087_5_C23	PLASM	MITO
	T06493_C24	EXTR			MITO
	R01771_C25	EXTR	CYTOP
	R02241_C25	EXTR	CYTOP
	R01800_C25	MITO			CYTOP
	R02239_C18			yes
	R01321_C18			yes
	R00197_C24	CYTOP	MITO
	R00105_C24	CYTOP			MITO
	R00014_C24	MITO	CYTOP
	R03270_C25	MITO	CYTOP
	R02569_C24	MITO	CYTOP
	R07618_C24	MITO	CYTOP
	R01462_C18	EXTR	CYTOP
	R07760_C18	EXTR	CYTOP
	R03815_C24	CYTOP	MITO
	R00220_C24	CYTOP	MITO
	R03815_C25	CYTOP	MITO
	R03504_C24	NUCL	MITO
	R03503_C17	NUCL	MITO
	R03066_C17	NUCL	MITO
	R03067_C17	NUCL	MITO
	R03067_C18	NUCL	MITO
	T01357_C24	PLASM			MITO
	R07618_C25	CYTOP	MITO
	R03270_C25	CYTOP	MITO
	R03270_C25	CYTOP	MITO
	R00014_C24	CYTOP	MITO
	R02569_C25	CYTOP	MITO
	T04679_C24	PLASM	MITO
	R00742_C25	MITO	CYTOP		MITO

## Sheet: Balance
	Manual Curation - Balance
			Reagents	Products
	Pathway	Reaction ID	Balance	Balance	Kegg ID	New formula	Other changes	Reference
	Alanine, aspartate and glutamate metabolism	R00575	H+
	Arginine and proline metabolism	R01253		2 H+
	Arginine and proline metabolism	R01920		H+
	Arginine and proline metabolism	R02869		H+
	Butanoate metabolism	R02164		2 H+
	Biosynthesis of amino acids	R00344	H+
	Porphyrin and chlorophyll metabolism	R02480			C02248	(C4H6N2O2SR2)(C4H6N2O2SR2)		3
	Biotin metabolism	R03231	H+
	Carbon metabolism	R00742	H+
	Ether lipid metabolism	R04321	H+
	Ether lipid metabolism	R07389	H+
	Fatty acid biosynthesis	R04534		H+
	Fatty acid elongation	R10825		4 H+
	Glutathione metabolism	R08359		H+
	Glutathione metabolism	R08360	2 H+
	Glutathione metabolism	R08361		2 H+
	Glutathione metabolism	R08363		2 H+
	Glycerophospholipid metabolism	R01310	H+
	Glycerophospholipid metabolism	R01318		H+
	Glycerophospholipid metabolism	R01890		H+
	Chloroalkane and chloroalkene degradation	R09149		2 H+
	Lysine degradation	R03451	H+
	Lysine degradation	R04867	H+
	Nicotinate and nicotinamide metabolism	R00103		H+
	Nicotinate and nicotinamide metabolism	R00137	H+
	Nicotinate and nicotinamide metabolism	R01273		H+
	Nicotinate and nicotinamide metabolism	R02294		H+
	Nicotinate and nicotinamide metabolism	R02324		H+
	Nicotinate and nicotinamide metabolism	R03348	H+
	Nicotinate and nicotinamide metabolism	R10046		H+
	Nitrogen metabolism	R00025	H+
	One carbon pool by folate	R02300	H+
	One carbon pool by folate	R04326		H+
	Pyrimidine metabolism	R01868		2H+
	Spontaneous	R05846		H+
	Spontaneous	R06063	(-H+)
	Spontaneous	R06064	(-H+)
	Spontaneous	R07198	2H+
	Spontaneous	R08763		2H+
	Spontaneous	R08834	H+
	Spontaneous	R10914	H+
	Spontaneous	R11865	2H+
	Spontaneous	R12185	H+
	Steroid biosynthesis	R02874	2H+
	Lipoic acid metabolism	R07767	2H+		C17023	Fe4S4	7
	Steroid biosynthesis	R05640	6H+
	Steroid biosynthesis	R05731	6H+
	Sulfur metabolism	R01931	2H+
	Terpenoid backbone biosynthesis	R09845			C00012	M8979
	Thiamine metabolism	R03223	H+
	Thiamine metabolism	R10712	H+
	Thiamine metabolism	R12026		H+
	Thiamine metabolism	R10685		H+
	Ubiquinone and other terpenoid-quinone biosynthesis	R04711	H+
	Ubiquinone and other terpenoid-quinone biosynthesis	R04984	2H+
	Ubiquinone and other terpenoid-quinone biosynthesis	R06865	2H+		H2O
		R00017	2H+
		R00281		2H+
		R00282		2H+
		R00849		2H+
		R01309	H+
		R07358	(-H+)	H+
		R01369
		R02744	H+
		R02617			C00605	C00040		6
		R02694			C00605	C00040		6
		R02760			C00605	C00040		6
		R02744	H+
					C00173	C15H24N3O9PSR		5
		R12118	6H+
		R12119	2H+
		R12120	2H+
		R12121	2H+
	Biotin metabolism	R10115	H+
	Biotin metabolism	R10119	H+
	Fatty acid biosynthesis	R01626		H+
	Fatty acid biosynthesis	R04726	H+
	Fatty acid biosynthesis	R04952	H+
	Fatty acid biosynthesis	R04957	H+
	Fatty acid biosynthesis	R04960	H+
	Fatty acid biosynthesis	R04963	H+
	Fatty acid biosynthesis	R04968	H+
	Fatty acid biosynthesis	R07762	H+
		R01369		H+
		R05209		H+
		R07291		H+
		R07641	H+
		R08539		H+
		R08551		2H+
		R10948	H+
		R05190			C02843	C22H35N7O17P3SR		4
		R09449	H+
	Steroid biosynthesis	R07496				Multistep reaction
	Thiamine metabolism	R10686					Pyridoxal Residue and Histidine Residue added	1.2
	Ferrocytochrome c				C00126	C42H53FeN8O6S2
		References:
	1	https://www.ncbi.nlm.nih.gov/pmc/articles/PMC3415583/
	2	http://www.jbc.org/content/287/50/42333.full
	3	https://www.genome.jp/dbget-bin/www_bget?cpd:C02248
	4	https://www.rhea-db.org/reaction?id=22899
	5	https://biocyc.org/META/NEW-IMAGE?type=ENZYME&object=ACP
	6	https://biocyc.org/compound?orgid=META&id=ACYL-COA
	7	https://biocyc.org/META/NEW-IMAGE?type=REACTION&object=RXN0-949
