# Supplementary material for: Genome-Scale Metabolic Model of the Human Pathogen Candida albicans: A Promising Platform for Drug Target Prediction
Source: J Fungi (Basel). 2020 Sep 11;6(3):171. doi: 10.3390/jof6030171 (PMC7559133; doi:10.3390/jof6030171)
Supplement: Supplementary file 1 [file jof-06-00171-s001.zip › File S3 - Unique EC number.xlsx]

## Sheet: Unique EC number
	Unique EC number	Pathway
	1.1.1.289	Fructose and mannose metabolism
	1.1.1.307	Pentose and glucuronate interconversions
	1.1.1.330	Biosynthesis of unsaturated fatty acids
	1.1.1.381	Biosynthesis of amino acids
	1.1.1.399	Undefined
	1.1.1.65	Vitamin B6 metabolism
	1.1.5.3	Glycerophospholipid metabolism
	1.1.99.2	Undefined
	1.1.99.40	Pyruvate metabolism
	1.11.1.15	Glutathione metabolism
	1.13.11.52	Biosynthesis of amino acids
	1.13.99.1	Inositol phosphate metabolism
	1.14.11.27	Undefined
	1.14.12.17	Undefined
	1.14.13.239	Undefined
	1.14.13.63	Undefined
	1.14.14.154	Steroid biosynthesis
	1.14.14.17	Steroid biosynthesis
	1.14.18.9	Steroid biosynthesis
	1.14.19.17	Sphingolipid metabolism
	1.14.19.20	Steroid biosynthesis
	1.14.19.41	Steroid biosynthesis
	1.14.99.60	Ubiquinone and other terpenoid-quinone biosynthesis
	1.16.1.9	Undefined
	1.17.1.9	Glyoxylate and dicarboxylate metabolism
	1.2.1.88	Biosynthesis of amino acids
	1.2.1.95	Biosynthesis of amino acids
	1.3.1.104	Fatty acid biosynthesis
	1.3.1.9	Fatty acid biosynthesis
	1.3.5.2	Pyrimidine metabolism
	1.4.3.21	Undefined
	1.4.3.3	Biosynthesis of amino acids
	1.6.2.2	Amino sugar and nucleotide sugar metabolism
	1.6.2.4	Undefined
	2.1.1.201	Ubiquinone and other terpenoid-quinone biosynthesis
	2.1.1.320	Undefined
	2.1.1.6	Biosynthesis of amino acids
	2.1.1.64	Ubiquinone and other terpenoid-quinone biosynthesis
	2.3.1.199	Biosynthesis of unsaturated fatty acids
	2.3.1.22	Glycerolipid metabolism
	2.3.1.26	Steroid biosynthesis
	2.5.1.39	Ubiquinone and other terpenoid-quinone biosynthesis
	2.7.1.158	Inositol phosphate metabolism
	2.7.1.173	Nicotinate and nicotinamide metabolism
	2.7.1.174	Glycerophospholipid metabolism
	2.7.1.28	Fructose and mannose metabolism
	2.7.1.59	Amino sugar and nucleotide sugar metabolism
	2.7.1.86	Undefined
	2.7.11.2	Undefined
	2.7.4.21	Undefined
	2.7.4.24	Undefined
	2.7.8.41	Glycerophospholipid metabolism
	3.1.1.13	Undefined
	3.1.1.23	Glycerolipid metabolism
	3.1.1.3	Glycerolipid metabolism
	3.1.3.36	Inositol phosphate metabolism
	3.1.3.43	Undefined
	3.1.3.64	Inositol phosphate metabolism
	3.1.3.81	Glycerolipid metabolism
	3.1.4.53	Purine metabolism
	3.2.1.21	Undefined
	3.2.1.33	Undefined
	3.5.1.25	Amino sugar and nucleotide sugar metabolism
	3.5.4.26	Riboflavin metabolism
	3.6.1.9	Nicotinate and nicotinamide metabolism
	4.1.3.17	Undefined
	4.2.1.119	Biosynthesis of unsaturated fatty acids
	4.2.1.130	Pyruvate metabolism
	4.2.1.134	Biosynthesis of unsaturated fatty acids
	4.2.1.59	Fatty acid biosynthesis
	4.3.2.10	Biosynthesis of amino acids
	4.3.2.3	Purine metabolism
	4.3.3.6	Vitamin B6 metabolism
	4.4.1.13	Biosynthesis of amino acids
	5.1.3.3	Glycolysis / Gluconeogenesis
	6.3.4.21	Nicotinate and nicotinamide metabolism
	7.1.2.2	Transporters
