# Supplementary material for: Genome-Scale Metabolic Model of the Human Pathogen Candida albicans: A Promising Platform for Drug Target Prediction
Source: J Fungi (Basel). 2020 Sep 11;6(3):171. doi: 10.3390/jof6030171 (PMC7559133; doi:10.3390/jof6030171)
Supplement: Supplementary file 1 [file jof-06-00171-s001.zip › File S4 - iRV781.xml]

<?xml version='1.0' encoding='UTF-8' standalone='no'?>
<!-- Created by merlin - www.merlin-sysbio.org version 4.0.4-RELEASE-beta on 2020-07-27 at 11:34:12 BST with JSBML version 1.4. -->
<sbml xmlns="http://www.sbml.org/sbml/level3/version2/core" fbc:required="false" groups:required="false" level="3" version="2" xmlns:fbc="http://www.sbml.org/sbml/level3/version1/fbc/version2" xmlns:groups="http://www.sbml.org/sbml/level3/version1/groups/version1">
  <model fbc:strict="true" id="model_iRV930" metaid="_1be7a323-fd3b-407b-a57a-bba169ab27a2" name="model_iRV930">
    <annotation>
	<rdf:RDF xmlns:rdf="http://www.w3.org/1999/02/22-rdf-syntax-ns#" xmlns:bqbiol="http://biomodels.net/biology-qualifiers/">
	<rdf:Description rdf:about="#_1be7a323-fd3b-407b-a57a-bba169ab27a2">
	<bqbiol:hasTaxon>
	<rdf:Bag>
	<rdf:li rdf:resource="237561"/>
	</rdf:Bag>
	</bqbiol:hasTaxon>
	</rdf:Description>
	</rdf:RDF>
	</annotation>
      <fbc:listOfGeneProducts xmlns:fbc="http://www.sbml.org/sbml/level3/version1/fbc/version2">
      <fbc:geneProduct fbc:id="G_CAALFM_C102930CA" fbc:label="CAALFM_C102930CA" fbc:name="MST1" metaid="G_CAALFM_C102930CA">
        <annotation>
	<rdf:RDF xmlns:rdf="http://www.w3.org/1999/02/22-rdf-syntax-ns#" xmlns:bqbiol="http://biomodels.net/biology-qualifiers/">
	<rdf:Description rdf:about="#G_CAALFM_C102930CA">
              <bqbiol:is>
	<rdf:Bag>
	<rdf:li rdf:resource="http://identifiers.org/ncbiprotein/CAALFM_C102930CA"/>
	</rdf:Bag>
	</bqbiol:is>
	
	<bqbiol:encodes>
	<rdf:Bag>
	<rdf:li rdf:resource="http://identifiers.org/kegg.reaction/R03663"/>
	</rdf:Bag>
	</bqbiol:encodes>
	</rdf:Description>
	</rdf:RDF>
	</annotation>
            </fbc:geneProduct>
      <fbc:geneProduct fbc:id="G_CAALFM_CR09360WA" fbc:label="CAALFM_CR09360WA" fbc:name="FCY24" metaid="G_CAALFM_CR09360WA">
        <annotation>
	<rdf:RDF xmlns:rdf="http://www.w3.org/1999/02/22-rdf-syntax-ns#" xmlns:bqbiol="http://biomodels.net/biology-qualifiers/">
	<rdf:Description rdf:about="#G_CAALFM_CR09360WA">
              <bqbiol:is>
	<rdf:Bag>
	<rdf:li rdf:resource="http://identifiers.org/ncbiprotein/CAALFM_CR09360WA"/>
	</rdf:Bag>
	</bqbiol:is>
	
	<bqbiol:encodes>
	<rdf:Bag/>
	</bqbiol:encodes>
	</rdf:Description>
	</rdf:RDF>
	</annotation>
            </fbc:geneProduct>
      <fbc:geneProduct fbc:id="G_CAALFM_CR04740CA" fbc:label="CAALFM_CR04740CA" fbc:name="ADE6" metaid="G_CAALFM_CR04740CA">
        <annotation>
	<rdf:RDF xmlns:rdf="http://www.w3.org/1999/02/22-rdf-syntax-ns#" xmlns:bqbiol="http://biomodels.net/biology-qualifiers/">
	<rdf:Description rdf:about="#G_CAALFM_CR04740CA">
              <bqbiol:is>
	<rdf:Bag>
	<rdf:li rdf:resource="http://identifiers.org/ncbiprotein/CAALFM_CR04740CA"/>
	</rdf:Bag>
	</bqbiol:is>
	
	<bqbiol:encodes>
	<rdf:Bag>
	<rdf:li rdf:resource="http://identifiers.org/kegg.reaction/R04463"/>
	</rdf:Bag>
	</bqbiol:encodes>
	</rdf:Description>
	</rdf:RDF>
	</annotation>
            </fbc:geneProduct>
      <fbc:geneProduct fbc:id="G_CAALFM_C406270CA" fbc:label="CAALFM_C406270CA" fbc:name="ERG26" metaid="G_CAALFM_C406270CA">
        <annotation>
	<rdf:RDF xmlns:rdf="http://www.w3.org/1999/02/22-rdf-syntax-ns#" xmlns:bqbiol="http://biomodels.net/biology-qualifiers/">
	<rdf:Description rdf:about="#G_CAALFM_C406270CA">
              <bqbiol:is>
	<rdf:Bag>
	<rdf:li rdf:resource="http://identifiers.org/ncbiprotein/CAALFM_C406270CA"/>
	</rdf:Bag>
	</bqbiol:is>
	
	<bqbiol:encodes>
	<rdf:Bag>
	<rdf:li rdf:resource="http://identifiers.org/kegg.reaction/R07494"/>
	<rdf:li rdf:resource="http://identifiers.org/kegg.reaction/R07149"/>
	<rdf:li rdf:resource="http://identifiers.org/kegg.reaction/R04483"/>
	<rdf:li rdf:resource="http://identifiers.org/kegg.reaction/R07496"/>
	<rdf:li rdf:resource="http://identifiers.org/kegg.reaction/R04328"/>
	</rdf:Bag>
	</bqbiol:encodes>
	</rdf:Description>
	</rdf:RDF>
	</annotation>
            </fbc:geneProduct>
      <fbc:geneProduct fbc:id="G_CAALFM_C209770CA" fbc:label="CAALFM_C209770CA" fbc:name="INP51" metaid="G_CAALFM_C209770CA">
        <annotation>
	<rdf:RDF xmlns:rdf="http://www.w3.org/1999/02/22-rdf-syntax-ns#" xmlns:bqbiol="http://biomodels.net/biology-qualifiers/">
	<rdf:Description rdf:about="#G_CAALFM_C209770CA">
              <bqbiol:is>
	<rdf:Bag>
	<rdf:li rdf:resource="http://identifiers.org/ncbiprotein/CAALFM_C209770CA"/>
	</rdf:Bag>
	</bqbiol:is>
	
	<bqbiol:encodes>
	<rdf:Bag>
	<rdf:li rdf:resource="http://identifiers.org/kegg.reaction/R04404"/>
	</rdf:Bag>
	</bqbiol:encodes>
	</rdf:Description>
	</rdf:RDF>
	</annotation>
            </fbc:geneProduct>
      <fbc:geneProduct fbc:id="G_CAALFM_C101780CA" fbc:label="CAALFM_C101780CA" fbc:name="HOL4" metaid="G_CAALFM_C101780CA">
        <annotation>
	<rdf:RDF xmlns:rdf="http://www.w3.org/1999/02/22-rdf-syntax-ns#" xmlns:bqbiol="http://biomodels.net/biology-qualifiers/">
	<rdf:Description rdf:about="#G_CAALFM_C101780CA">
              <bqbiol:is>
	<rdf:Bag>
	<rdf:li rdf:resource="http://identifiers.org/ncbiprotein/CAALFM_C101780CA"/>
	</rdf:Bag>
	</bqbiol:is>
	
	<bqbiol:encodes>
	<rdf:Bag/>
	</bqbiol:encodes>
	</rdf:Description>
	</rdf:RDF>
	</annotation>
            </fbc:geneProduct>
      <fbc:geneProduct fbc:id="G_CAALFM_C303440CA" fbc:label="CAALFM_C303440CA" metaid="G_CAALFM_C303440CA">
        <annotation>
	<rdf:RDF xmlns:rdf="http://www.w3.org/1999/02/22-rdf-syntax-ns#" xmlns:bqbiol="http://biomodels.net/biology-qualifiers/">
	<rdf:Description rdf:about="#G_CAALFM_C303440CA">
              <bqbiol:is>
	<rdf:Bag>
	<rdf:li rdf:resource="http://identifiers.org/ncbiprotein/CAALFM_C303440CA"/>
	</rdf:Bag>
	</bqbiol:is>
	
	<bqbiol:encodes>
	<rdf:Bag/>
	</bqbiol:encodes>
	</rdf:Description>
	</rdf:RDF>
	</annotation>
            </fbc:geneProduct>
      <fbc:geneProduct fbc:id="G_CAALFM_CR00200WA" fbc:label="CAALFM_CR00200WA" fbc:name="PCK1" metaid="G_CAALFM_CR00200WA">
        <annotation>
	<rdf:RDF xmlns:rdf="http://www.w3.org/1999/02/22-rdf-syntax-ns#" xmlns:bqbiol="http://biomodels.net/biology-qualifiers/">
	<rdf:Description rdf:about="#G_CAALFM_CR00200WA">
              <bqbiol:is>
	<rdf:Bag>
	<rdf:li rdf:resource="http://identifiers.org/ncbiprotein/CAALFM_CR00200WA"/>
	</rdf:Bag>
	</bqbiol:is>
	
	<bqbiol:encodes>
	<rdf:Bag>
	<rdf:li rdf:resource="http://identifiers.org/kegg.reaction/R00341"/>
	</rdf:Bag>
	</bqbiol:encodes>
	</rdf:Description>
	</rdf:RDF>
	</annotation>
            </fbc:geneProduct>
      <fbc:geneProduct fbc:id="G_CAALFM_C106940CA" fbc:label="CAALFM_C106940CA" fbc:name="ATC1" metaid="G_CAALFM_C106940CA">
        <annotation>
	<rdf:RDF xmlns:rdf="http://www.w3.org/1999/02/22-rdf-syntax-ns#" xmlns:bqbiol="http://biomodels.net/biology-qualifiers/">
	<rdf:Description rdf:about="#G_CAALFM_C106940CA">
              <bqbiol:is>
	<rdf:Bag>
	<rdf:li rdf:resource="http://identifiers.org/ncbiprotein/CAALFM_C106940CA"/>
	</rdf:Bag>
	</bqbiol:is>
	
	<bqbiol:encodes>
	<rdf:Bag>
	<rdf:li rdf:resource="http://identifiers.org/kegg.reaction/R00010"/>
	</rdf:Bag>
	</bqbiol:encodes>
	</rdf:Description>
	</rdf:RDF>
	</annotation>
            </fbc:geneProduct>
      <fbc:geneProduct fbc:id="G_CAALFM_C306180CA" fbc:label="CAALFM_C306180CA" fbc:name="TSA1" metaid="G_CAALFM_C306180CA">
        <annotation>
	<rdf:RDF xmlns:rdf="http://www.w3.org/1999/02/22-rdf-syntax-ns#" xmlns:bqbiol="http://biomodels.net/biology-qualifiers/">
	<rdf:Description rdf:about="#G_CAALFM_C306180CA">
              <bqbiol:is>
	<rdf:Bag>
	<rdf:li rdf:resource="http://identifiers.org/ncbiprotein/CAALFM_C306180CA"/>
	</rdf:Bag>
	</bqbiol:is>
	
	<bqbiol:encodes>
	<rdf:Bag>
	<rdf:li rdf:resource="http://identifiers.org/kegg.reaction/R08362"/>
	<rdf:li rdf:resource="http://identifiers.org/kegg.reaction/R08360"/>
	</rdf:Bag>
	</bqbiol:encodes>
	</rdf:Description>
	</rdf:RDF>
	</annotation>
            </fbc:geneProduct>
      <fbc:geneProduct fbc:id="G_CAALFM_C306580WA" fbc:label="CAALFM_C306580WA" fbc:name="JEN1" metaid="G_CAALFM_C306580WA">
        <annotation>
	<rdf:RDF xmlns:rdf="http://www.w3.org/1999/02/22-rdf-syntax-ns#" xmlns:bqbiol="http://biomodels.net/biology-qualifiers/">
	<rdf:Description rdf:about="#G_CAALFM_C306580WA">
              <bqbiol:is>
	<rdf:Bag>
	<rdf:li rdf:resource="http://identifiers.org/ncbiprotein/CAALFM_C306580WA"/>
	</rdf:Bag>
	</bqbiol:is>
	
	<bqbiol:encodes>
	<rdf:Bag/>
	</bqbiol:encodes>
	</rdf:Description>
	</rdf:RDF>
	</annotation>
            </fbc:geneProduct>
      <fbc:geneProduct fbc:id="G_CAALFM_C405130CA" fbc:label="CAALFM_C405130CA" fbc:name="ALD6" metaid="G_CAALFM_C405130CA">
        <annotation>
	<rdf:RDF xmlns:rdf="http://www.w3.org/1999/02/22-rdf-syntax-ns#" xmlns:bqbiol="http://biomodels.net/biology-qualifiers/">
	<rdf:Description rdf:about="#G_CAALFM_C405130CA">
              <bqbiol:is>
	<rdf:Bag>
	<rdf:li rdf:resource="http://identifiers.org/ncbiprotein/CAALFM_C405130CA"/>
	</rdf:Bag>
	</bqbiol:is>
	
	<bqbiol:encodes>
	<rdf:Bag>
	<rdf:li rdf:resource="http://identifiers.org/kegg.reaction/R02536"/>
	<rdf:li rdf:resource="http://identifiers.org/kegg.reaction/R08283"/>
	<rdf:li rdf:resource="http://identifiers.org/kegg.reaction/R04892"/>
	<rdf:li rdf:resource="http://identifiers.org/kegg.reaction/R02537"/>
	<rdf:li rdf:resource="http://identifiers.org/kegg.reaction/R04888"/>
	<rdf:li rdf:resource="http://identifiers.org/kegg.reaction/R00904"/>
	<rdf:li rdf:resource="http://identifiers.org/kegg.reaction/R03300"/>
	<rdf:li rdf:resource="http://identifiers.org/kegg.reaction/R08282"/>
	<rdf:li rdf:resource="http://identifiers.org/kegg.reaction/R00711"/>
	<rdf:li rdf:resource="http://identifiers.org/kegg.reaction/R02695"/>
	<rdf:li rdf:resource="http://identifiers.org/kegg.reaction/R04882"/>
	<rdf:li rdf:resource="http://identifiers.org/kegg.reaction/R04883"/>
	<rdf:li rdf:resource="http://identifiers.org/kegg.reaction/R03302"/>
	<rdf:li rdf:resource="http://identifiers.org/kegg.reaction/R04889"/>
	<rdf:li rdf:resource="http://identifiers.org/kegg.reaction/R00710"/>
	<rdf:li rdf:resource="http://identifiers.org/kegg.reaction/R02697"/>
	<rdf:li rdf:resource="http://identifiers.org/kegg.reaction/R04891"/>
	</rdf:Bag>
	</bqbiol:encodes>
	</rdf:Description>
	</rdf:RDF>
	</annotation>
            </fbc:geneProduct>
      <fbc:geneProduct fbc:id="G_CAALFM_C203010CA" fbc:label="CAALFM_C203010CA" fbc:name="RNR21" metaid="G_CAALFM_C203010CA">
        <annotation>
	<rdf:RDF xmlns:rdf="http://www.w3.org/1999/02/22-rdf-syntax-ns#" xmlns:bqbiol="http://biomodels.net/biology-qualifiers/">
	<rdf:Description rdf:about="#G_CAALFM_C203010CA">
              <bqbiol:is>
	<rdf:Bag>
	<rdf:li rdf:resource="http://identifiers.org/ncbiprotein/CAALFM_C203010CA"/>
	</rdf:Bag>
	</bqbiol:is>
	
	<bqbiol:encodes>
	<rdf:Bag>
	<rdf:li rdf:resource="http://identifiers.org/kegg.reaction/R02018"/>
	<rdf:li rdf:resource="http://identifiers.org/kegg.reaction/R02024"/>
	<rdf:li rdf:resource="http://identifiers.org/kegg.reaction/R02017"/>
	<rdf:li rdf:resource="http://identifiers.org/kegg.reaction/R02019"/>
	</rdf:Bag>
	</bqbiol:encodes>
	</rdf:Description>
	</rdf:RDF>
	</annotation>
            </fbc:geneProduct>
      <fbc:geneProduct fbc:id="G_CAALFM_C200260CA" fbc:label="CAALFM_C200260CA" fbc:name="MUQ1" metaid="G_CAALFM_C200260CA">
        <annotation>
	<rdf:RDF xmlns:rdf="http://www.w3.org/1999/02/22-rdf-syntax-ns#" xmlns:bqbiol="http://biomodels.net/biology-qualifiers/">
	<rdf:Description rdf:about="#G_CAALFM_C200260CA">
              <bqbiol:is>
	<rdf:Bag>
	<rdf:li rdf:resource="http://identifiers.org/ncbiprotein/CAALFM_C200260CA"/>
	</rdf:Bag>
	</bqbiol:is>
	
	<bqbiol:encodes>
	<rdf:Bag>
	<rdf:li rdf:resource="http://identifiers.org/kegg.reaction/R02038"/>
	</rdf:Bag>
	</bqbiol:encodes>
	</rdf:Description>
	</rdf:RDF>
	</annotation>
            </fbc:geneProduct>
      <fbc:geneProduct fbc:id="G_CAALFM_CR09830WA" fbc:label="CAALFM_CR09830WA" metaid="G_CAALFM_CR09830WA">
        <annotation>
	<rdf:RDF xmlns:rdf="http://www.w3.org/1999/02/22-rdf-syntax-ns#" xmlns:bqbiol="http://biomodels.net/biology-qualifiers/">
	<rdf:Description rdf:about="#G_CAALFM_CR09830WA">
              <bqbiol:is>
	<rdf:Bag>
	<rdf:li rdf:resource="http://identifiers.org/ncbiprotein/CAALFM_CR09830WA"/>
	</rdf:Bag>
	</bqbiol:is>
	
	<bqbiol:encodes>
	<rdf:Bag/>
	</bqbiol:encodes>
	</rdf:Description>
	</rdf:RDF>
	</annotation>
            </fbc:geneProduct>
      <fbc:geneProduct fbc:id="G_CAALFM_CR04620CA" fbc:label="CAALFM_CR04620CA" metaid="G_CAALFM_CR04620CA">
        <annotation>
	<rdf:RDF xmlns:rdf="http://www.w3.org/1999/02/22-rdf-syntax-ns#" xmlns:bqbiol="http://biomodels.net/biology-qualifiers/">
	<rdf:Description rdf:about="#G_CAALFM_CR04620CA">
              <bqbiol:is>
	<rdf:Bag>
	<rdf:li rdf:resource="http://identifiers.org/ncbiprotein/CAALFM_CR04620CA"/>
	</rdf:Bag>
	</bqbiol:is>
	
	<bqbiol:encodes>
	<rdf:Bag/>
	</bqbiol:encodes>
	</rdf:Description>
	</rdf:RDF>
	</annotation>
            </fbc:geneProduct>
      <fbc:geneProduct fbc:id="G_CAALFM_C203470CA" fbc:label="CAALFM_C203470CA" fbc:name="COX6" metaid="G_CAALFM_C203470CA">
        <annotation>
	<rdf:RDF xmlns:rdf="http://www.w3.org/1999/02/22-rdf-syntax-ns#" xmlns:bqbiol="http://biomodels.net/biology-qualifiers/">
	<rdf:Description rdf:about="#G_CAALFM_C203470CA">
              <bqbiol:is>
	<rdf:Bag>
	<rdf:li rdf:resource="http://identifiers.org/ncbiprotein/CAALFM_C203470CA"/>
	</rdf:Bag>
	</bqbiol:is>
	
	<bqbiol:encodes>
	<rdf:Bag>
	<rdf:li rdf:resource="http://identifiers.org/kegg.reaction/R00081"/>
	</rdf:Bag>
	</bqbiol:encodes>
	</rdf:Description>
	</rdf:RDF>
	</annotation>
            </fbc:geneProduct>
      <fbc:geneProduct fbc:id="G_CAALFM_CR01340WA" fbc:label="CAALFM_CR01340WA" metaid="G_CAALFM_CR01340WA">
        <annotation>
	<rdf:RDF xmlns:rdf="http://www.w3.org/1999/02/22-rdf-syntax-ns#" xmlns:bqbiol="http://biomodels.net/biology-qualifiers/">
	<rdf:Description rdf:about="#G_CAALFM_CR01340WA">
              <bqbiol:is>
	<rdf:Bag>
	<rdf:li rdf:resource="http://identifiers.org/ncbiprotein/CAALFM_CR01340WA"/>
	</rdf:Bag>
	</bqbiol:is>
	
	<bqbiol:encodes>
	<rdf:Bag/>
	</bqbiol:encodes>
	</rdf:Description>
	</rdf:RDF>
	</annotation>
            </fbc:geneProduct>
      <fbc:geneProduct fbc:id="G_CAALFM_C500870CA" fbc:label="CAALFM_C500870CA" fbc:name="GIT4" metaid="G_CAALFM_C500870CA">
        <annotation>
	<rdf:RDF xmlns:rdf="http://www.w3.org/1999/02/22-rdf-syntax-ns#" xmlns:bqbiol="http://biomodels.net/biology-qualifiers/">
	<rdf:Description rdf:about="#G_CAALFM_C500870CA">
              <bqbiol:is>
	<rdf:Bag>
	<rdf:li rdf:resource="http://identifiers.org/ncbiprotein/CAALFM_C500870CA"/>
	</rdf:Bag>
	</bqbiol:is>
	
	<bqbiol:encodes>
	<rdf:Bag/>
	</bqbiol:encodes>
	</rdf:Description>
	</rdf:RDF>
	</annotation>
            </fbc:geneProduct>
      <fbc:geneProduct fbc:id="G_CAALFM_CR00850CA" fbc:label="CAALFM_CR00850CA" fbc:name="GSL2" metaid="G_CAALFM_CR00850CA">
        <annotation>
	<rdf:RDF xmlns:rdf="http://www.w3.org/1999/02/22-rdf-syntax-ns#" xmlns:bqbiol="http://biomodels.net/biology-qualifiers/">
	<rdf:Description rdf:about="#G_CAALFM_CR00850CA">
              <bqbiol:is>
	<rdf:Bag>
	<rdf:li rdf:resource="http://identifiers.org/ncbiprotein/CAALFM_CR00850CA"/>
	</rdf:Bag>
	</bqbiol:is>
	
	<bqbiol:encodes>
	<rdf:Bag>
	<rdf:li rdf:resource="http://identifiers.org/kegg.reaction/R03118"/>
	</rdf:Bag>
	</bqbiol:encodes>
	</rdf:Description>
	</rdf:RDF>
	</annotation>
            </fbc:geneProduct>
      <fbc:geneProduct fbc:id="G_CAALFM_CR07300WA" fbc:label="CAALFM_CR07300WA" metaid="G_CAALFM_CR07300WA">
        <annotation>
	<rdf:RDF xmlns:rdf="http://www.w3.org/1999/02/22-rdf-syntax-ns#" xmlns:bqbiol="http://biomodels.net/biology-qualifiers/">
	<rdf:Description rdf:about="#G_CAALFM_CR07300WA">
              <bqbiol:is>
	<rdf:Bag>
	<rdf:li rdf:resource="http://identifiers.org/ncbiprotein/CAALFM_CR07300WA"/>
	</rdf:Bag>
	</bqbiol:is>
	
	<bqbiol:encodes>
	<rdf:Bag>
	<rdf:li rdf:resource="http://identifiers.org/kegg.reaction/R09541"/>
	</rdf:Bag>
	</bqbiol:encodes>
	</rdf:Description>
	</rdf:RDF>
	</annotation>
            </fbc:geneProduct>
      <fbc:geneProduct fbc:id="G_CAALFM_C113900CA" fbc:label="CAALFM_C113900CA" fbc:name="LCB2" metaid="G_CAALFM_C113900CA">
        <annotation>
	<rdf:RDF xmlns:rdf="http://www.w3.org/1999/02/22-rdf-syntax-ns#" xmlns:bqbiol="http://biomodels.net/biology-qualifiers/">
	<rdf:Description rdf:about="#G_CAALFM_C113900CA">
              <bqbiol:is>
	<rdf:Bag>
	<rdf:li rdf:resource="http://identifiers.org/ncbiprotein/CAALFM_C113900CA"/>
	</rdf:Bag>
	</bqbiol:is>
	
	<bqbiol:encodes>
	<rdf:Bag>
	<rdf:li rdf:resource="http://identifiers.org/kegg.reaction/R01281"/>
	</rdf:Bag>
	</bqbiol:encodes>
	</rdf:Description>
	</rdf:RDF>
	</annotation>
            </fbc:geneProduct>
      <fbc:geneProduct fbc:id="G_CAALFM_C603390WA" fbc:label="CAALFM_C603390WA" metaid="G_CAALFM_C603390WA">
        <annotation>
	<rdf:RDF xmlns:rdf="http://www.w3.org/1999/02/22-rdf-syntax-ns#" xmlns:bqbiol="http://biomodels.net/biology-qualifiers/">
	<rdf:Description rdf:about="#G_CAALFM_C603390WA">
              <bqbiol:is>
	<rdf:Bag>
	<rdf:li rdf:resource="http://identifiers.org/ncbiprotein/CAALFM_C603390WA"/>
	</rdf:Bag>
	</bqbiol:is>
	
	<bqbiol:encodes>
	<rdf:Bag/>
	</bqbiol:encodes>
	</rdf:Description>
	</rdf:RDF>
	</annotation>
            </fbc:geneProduct>
      <fbc:geneProduct fbc:id="G_CAALFM_C305730CA" fbc:label="CAALFM_C305730CA" fbc:name="LAC1" metaid="G_CAALFM_C305730CA">
        <annotation>
	<rdf:RDF xmlns:rdf="http://www.w3.org/1999/02/22-rdf-syntax-ns#" xmlns:bqbiol="http://biomodels.net/biology-qualifiers/">
	<rdf:Description rdf:about="#G_CAALFM_C305730CA">
              <bqbiol:is>
	<rdf:Bag>
	<rdf:li rdf:resource="http://identifiers.org/ncbiprotein/CAALFM_C305730CA"/>
	</rdf:Bag>
	</bqbiol:is>
	
	<bqbiol:encodes>
	<rdf:Bag>
	<rdf:li rdf:resource="http://identifiers.org/kegg.reaction/R01496"/>
	<rdf:li rdf:resource="http://identifiers.org/kegg.reaction/R06517"/>
	</rdf:Bag>
	</bqbiol:encodes>
	</rdf:Description>
	</rdf:RDF>
	</annotation>
            </fbc:geneProduct>
      <fbc:geneProduct fbc:id="G_CAALFM_C501360WA" fbc:label="CAALFM_C501360WA" fbc:name="CFL4" metaid="G_CAALFM_C501360WA">
        <annotation>
	<rdf:RDF xmlns:rdf="http://www.w3.org/1999/02/22-rdf-syntax-ns#" xmlns:bqbiol="http://biomodels.net/biology-qualifiers/">
	<rdf:Description rdf:about="#G_CAALFM_C501360WA">
              <bqbiol:is>
	<rdf:Bag>
	<rdf:li rdf:resource="http://identifiers.org/ncbiprotein/CAALFM_C501360WA"/>
	</rdf:Bag>
	</bqbiol:is>
	
	<bqbiol:encodes>
	<rdf:Bag>
	<rdf:li rdf:resource="http://identifiers.org/kegg.reaction/R09541"/>
	</rdf:Bag>
	</bqbiol:encodes>
	</rdf:Description>
	</rdf:RDF>
	</annotation>
            </fbc:geneProduct>
      <fbc:geneProduct fbc:id="G_CAALFM_C402610CA" fbc:label="CAALFM_C402610CA" fbc:name="SUL2" metaid="G_CAALFM_C402610CA">
        <annotation>
	<rdf:RDF xmlns:rdf="http://www.w3.org/1999/02/22-rdf-syntax-ns#" xmlns:bqbiol="http://biomodels.net/biology-qualifiers/">
	<rdf:Description rdf:about="#G_CAALFM_C402610CA">
              <bqbiol:is>
	<rdf:Bag>
	<rdf:li rdf:resource="http://identifiers.org/ncbiprotein/CAALFM_C402610CA"/>
	</rdf:Bag>
	</bqbiol:is>
	
	<bqbiol:encodes>
	<rdf:Bag/>
	</bqbiol:encodes>
	</rdf:Description>
	</rdf:RDF>
	</annotation>
            </fbc:geneProduct>
      <fbc:geneProduct fbc:id="G_CAALFM_C700400WA" fbc:label="CAALFM_C700400WA" fbc:name="LEU2" metaid="G_CAALFM_C700400WA">
        <annotation>
	<rdf:RDF xmlns:rdf="http://www.w3.org/1999/02/22-rdf-syntax-ns#" xmlns:bqbiol="http://biomodels.net/biology-qualifiers/">
	<rdf:Description rdf:about="#G_CAALFM_C700400WA">
              <bqbiol:is>
	<rdf:Bag>
	<rdf:li rdf:resource="http://identifiers.org/ncbiprotein/CAALFM_C700400WA"/>
	</rdf:Bag>
	</bqbiol:is>
	
	<bqbiol:encodes>
	<rdf:Bag>
	<rdf:li rdf:resource="http://identifiers.org/kegg.reaction/R04426"/>
	<rdf:li rdf:resource="http://identifiers.org/kegg.reaction/R01652"/>
	</rdf:Bag>
	</bqbiol:encodes>
	</rdf:Description>
	</rdf:RDF>
	</annotation>
            </fbc:geneProduct>
      <fbc:geneProduct fbc:id="G_CAALFM_C700150WA" fbc:label="CAALFM_C700150WA" metaid="G_CAALFM_C700150WA">
        <annotation>
	<rdf:RDF xmlns:rdf="http://www.w3.org/1999/02/22-rdf-syntax-ns#" xmlns:bqbiol="http://biomodels.net/biology-qualifiers/">
	<rdf:Description rdf:about="#G_CAALFM_C700150WA">
              <bqbiol:is>
	<rdf:Bag>
	<rdf:li rdf:resource="http://identifiers.org/ncbiprotein/CAALFM_C700150WA"/>
	</rdf:Bag>
	</bqbiol:is>
	
	<bqbiol:encodes>
	<rdf:Bag>
	<rdf:li rdf:resource="http://identifiers.org/kegg.reaction/R01529"/>
	</rdf:Bag>
	</bqbiol:encodes>
	</rdf:Description>
	</rdf:RDF>
	</annotation>
            </fbc:geneProduct>
      <fbc:geneProduct fbc:id="G_CAALFM_C700580CA" fbc:label="CAALFM_C700580CA" metaid="G_CAALFM_C700580CA">
        <annotation>
	<rdf:RDF xmlns:rdf="http://www.w3.org/1999/02/22-rdf-syntax-ns#" xmlns:bqbiol="http://biomodels.net/biology-qualifiers/">
	<rdf:Description rdf:about="#G_CAALFM_C700580CA">
              <bqbiol:is>
	<rdf:Bag>
	<rdf:li rdf:resource="http://identifiers.org/ncbiprotein/CAALFM_C700580CA"/>
	</rdf:Bag>
	</bqbiol:is>
	
	<bqbiol:encodes>
	<rdf:Bag>
	<rdf:li rdf:resource="http://identifiers.org/kegg.reaction/R00970"/>
	<rdf:li rdf:resource="http://identifiers.org/kegg.reaction/R00517"/>
	<rdf:li rdf:resource="http://identifiers.org/kegg.reaction/R00516"/>
	<rdf:li rdf:resource="http://identifiers.org/kegg.reaction/R01549"/>
	<rdf:li rdf:resource="http://identifiers.org/kegg.reaction/R02372"/>
	<rdf:li rdf:resource="http://identifiers.org/kegg.reaction/R02371"/>
	<rdf:li rdf:resource="http://identifiers.org/kegg.reaction/R01548"/>
	<rdf:li rdf:resource="http://identifiers.org/kegg.reaction/R01880"/>
	<rdf:li rdf:resource="http://identifiers.org/kegg.reaction/R00962"/>
	<rdf:li rdf:resource="http://identifiers.org/kegg.reaction/R02332"/>
	<rdf:li rdf:resource="http://identifiers.org/kegg.reaction/R02091"/>
	<rdf:li rdf:resource="http://identifiers.org/kegg.reaction/R00968"/>
	<rdf:li rdf:resource="http://identifiers.org/kegg.reaction/R02097"/>
	<rdf:li rdf:resource="http://identifiers.org/kegg.reaction/R02096"/>
	<rdf:li rdf:resource="http://identifiers.org/kegg.reaction/R00967"/>
	<rdf:li rdf:resource="http://identifiers.org/kegg.reaction/R02327"/>
	</rdf:Bag>
	</bqbiol:encodes>
	</rdf:Description>
	</rdf:RDF>
	</annotation>
            </fbc:geneProduct>
      <fbc:geneProduct fbc:id="G_CAALFM_C703330CA" fbc:label="CAALFM_C703330CA" fbc:name="SHM1" metaid="G_CAALFM_C703330CA">
        <annotation>
	<rdf:RDF xmlns:rdf="http://www.w3.org/1999/02/22-rdf-syntax-ns#" xmlns:bqbiol="http://biomodels.net/biology-qualifiers/">
	<rdf:Description rdf:about="#G_CAALFM_C703330CA">
              <bqbiol:is>
	<rdf:Bag>
	<rdf:li rdf:resource="http://identifiers.org/ncbiprotein/CAALFM_C703330CA"/>
	</rdf:Bag>
	</bqbiol:is>
	
	<bqbiol:encodes>
	<rdf:Bag>
	<rdf:li rdf:resource="http://identifiers.org/kegg.reaction/R00945"/>
	</rdf:Bag>
	</bqbiol:encodes>
	</rdf:Description>
	</rdf:RDF>
	</annotation>
            </fbc:geneProduct>
      <fbc:geneProduct fbc:id="G_CAALFM_C307850WA" fbc:label="CAALFM_C307850WA" fbc:name="MCH1" metaid="G_CAALFM_C307850WA">
        <annotation>
	<rdf:RDF xmlns:rdf="http://www.w3.org/1999/02/22-rdf-syntax-ns#" xmlns:bqbiol="http://biomodels.net/biology-qualifiers/">
	<rdf:Description rdf:about="#G_CAALFM_C307850WA">
              <bqbiol:is>
	<rdf:Bag>
	<rdf:li rdf:resource="http://identifiers.org/ncbiprotein/CAALFM_C307850WA"/>
	</rdf:Bag>
	</bqbiol:is>
	
	<bqbiol:encodes>
	<rdf:Bag/>
	</bqbiol:encodes>
	</rdf:Description>
	</rdf:RDF>
	</annotation>
            </fbc:geneProduct>
      <fbc:geneProduct fbc:id="G_CAALFM_C204310WA" fbc:label="CAALFM_C204310WA" fbc:name="ERG10" metaid="G_CAALFM_C204310WA">
        <annotation>
	<rdf:RDF xmlns:rdf="http://www.w3.org/1999/02/22-rdf-syntax-ns#" xmlns:bqbiol="http://biomodels.net/biology-qualifiers/">
	<rdf:Description rdf:about="#G_CAALFM_C204310WA">
              <bqbiol:is>
	<rdf:Bag>
	<rdf:li rdf:resource="http://identifiers.org/ncbiprotein/CAALFM_C204310WA"/>
	</rdf:Bag>
	</bqbiol:is>
	
	<bqbiol:encodes>
	<rdf:Bag>
	<rdf:li rdf:resource="http://identifiers.org/kegg.reaction/R00238"/>
	</rdf:Bag>
	</bqbiol:encodes>
	</rdf:Description>
	</rdf:RDF>
	</annotation>
            </fbc:geneProduct>
      <fbc:geneProduct fbc:id="G_CAALFM_C304390WA" fbc:label="CAALFM_C304390WA" fbc:name="CUP5" metaid="G_CAALFM_C304390WA">
        <annotation>
	<rdf:RDF xmlns:rdf="http://www.w3.org/1999/02/22-rdf-syntax-ns#" xmlns:bqbiol="http://biomodels.net/biology-qualifiers/">
	<rdf:Description rdf:about="#G_CAALFM_C304390WA">
              <bqbiol:is>
	<rdf:Bag>
	<rdf:li rdf:resource="http://identifiers.org/ncbiprotein/CAALFM_C304390WA"/>
	</rdf:Bag>
	</bqbiol:is>
	
	<bqbiol:encodes>
	<rdf:Bag/>
	</bqbiol:encodes>
	</rdf:Description>
	</rdf:RDF>
	</annotation>
            </fbc:geneProduct>
      <fbc:geneProduct fbc:id="G_CAALFM_C304830CA" fbc:label="CAALFM_C304830CA" fbc:name="FAS2" metaid="G_CAALFM_C304830CA">
        <annotation>
	<rdf:RDF xmlns:rdf="http://www.w3.org/1999/02/22-rdf-syntax-ns#" xmlns:bqbiol="http://biomodels.net/biology-qualifiers/">
	<rdf:Description rdf:about="#G_CAALFM_C304830CA">
              <bqbiol:is>
	<rdf:Bag>
	<rdf:li rdf:resource="http://identifiers.org/ncbiprotein/CAALFM_C304830CA"/>
	</rdf:Bag>
	</bqbiol:is>
	
	<bqbiol:encodes>
	<rdf:Bag>
	<rdf:li rdf:resource="http://identifiers.org/kegg.reaction/R04537"/>
	<rdf:li rdf:resource="http://identifiers.org/kegg.reaction/R04967"/>
	<rdf:li rdf:resource="http://identifiers.org/kegg.reaction/R04952"/>
	<rdf:li rdf:resource="http://identifiers.org/kegg.reaction/R04430"/>
	<rdf:li rdf:resource="http://identifiers.org/kegg.reaction/R04535"/>
	<rdf:li rdf:resource="http://identifiers.org/kegg.reaction/R04965"/>
	<rdf:li rdf:resource="http://identifiers.org/kegg.reaction/R04543"/>
	<rdf:li rdf:resource="http://identifiers.org/kegg.reaction/R04960"/>
	<rdf:li rdf:resource="http://identifiers.org/kegg.reaction/R04954"/>
	<rdf:li rdf:resource="http://identifiers.org/kegg.reaction/R04959"/>
	<rdf:li rdf:resource="http://identifiers.org/kegg.reaction/R01626"/>
	<rdf:li rdf:resource="http://identifiers.org/kegg.reaction/R04428"/>
	<rdf:li rdf:resource="http://identifiers.org/kegg.reaction/R04726"/>
	<rdf:li rdf:resource="http://identifiers.org/kegg.reaction/R04962"/>
	<rdf:li rdf:resource="http://identifiers.org/kegg.reaction/R01624"/>
	<rdf:li rdf:resource="http://identifiers.org/kegg.reaction/R04970"/>
	<rdf:li rdf:resource="http://identifiers.org/kegg.reaction/R04964"/>
	<rdf:li rdf:resource="http://identifiers.org/kegg.reaction/R04566"/>
	<rdf:li rdf:resource="http://identifiers.org/kegg.reaction/R04956"/>
	<rdf:li rdf:resource="http://identifiers.org/kegg.reaction/R04534"/>
	<rdf:li rdf:resource="http://identifiers.org/kegg.reaction/R04355"/>
	<rdf:li rdf:resource="http://identifiers.org/kegg.reaction/R04953"/>
	<rdf:li rdf:resource="http://identifiers.org/kegg.reaction/R04536"/>
	<rdf:li rdf:resource="http://identifiers.org/kegg.reaction/R04968"/>
	<rdf:li rdf:resource="http://identifiers.org/kegg.reaction/R04568"/>
	<rdf:li rdf:resource="http://identifiers.org/kegg.reaction/R04544"/>
	<rdf:li rdf:resource="http://identifiers.org/kegg.reaction/R07763"/>
	<rdf:li rdf:resource="http://identifiers.org/kegg.reaction/R04957"/>
	<rdf:li rdf:resource="http://identifiers.org/kegg.reaction/R04963"/>
	<rdf:li rdf:resource="http://identifiers.org/kegg.reaction/R04533"/>
	<rdf:li rdf:resource="http://identifiers.org/kegg.reaction/R10700"/>
	<rdf:li rdf:resource="http://identifiers.org/kegg.reaction/R07762"/>
	<rdf:li rdf:resource="http://identifiers.org/kegg.reaction/R04725"/>
	</rdf:Bag>
	</bqbiol:encodes>
	</rdf:Description>
	</rdf:RDF>
	</annotation>
            </fbc:geneProduct>
      <fbc:geneProduct fbc:id="G_CAALFM_C201000WA" fbc:label="CAALFM_C201000WA" fbc:name="HGT7" metaid="G_CAALFM_C201000WA">
        <annotation>
	<rdf:RDF xmlns:rdf="http://www.w3.org/1999/02/22-rdf-syntax-ns#" xmlns:bqbiol="http://biomodels.net/biology-qualifiers/">
	<rdf:Description rdf:about="#G_CAALFM_C201000WA">
              <bqbiol:is>
	<rdf:Bag>
	<rdf:li rdf:resource="http://identifiers.org/ncbiprotein/CAALFM_C201000WA"/>
	</rdf:Bag>
	</bqbiol:is>
	
	<bqbiol:encodes>
	<rdf:Bag/>
	</bqbiol:encodes>
	</rdf:Description>
	</rdf:RDF>
	</annotation>
            </fbc:geneProduct>
      <fbc:geneProduct fbc:id="G_CAALFM_C601670WA" fbc:label="CAALFM_C601670WA" fbc:name="MAE1" metaid="G_CAALFM_C601670WA">
        <annotation>
	<rdf:RDF xmlns:rdf="http://www.w3.org/1999/02/22-rdf-syntax-ns#" xmlns:bqbiol="http://biomodels.net/biology-qualifiers/">
	<rdf:Description rdf:about="#G_CAALFM_C601670WA">
              <bqbiol:is>
	<rdf:Bag>
	<rdf:li rdf:resource="http://identifiers.org/ncbiprotein/CAALFM_C601670WA"/>
	</rdf:Bag>
	</bqbiol:is>
	
	<bqbiol:encodes>
	<rdf:Bag>
	<rdf:li rdf:resource="http://identifiers.org/kegg.reaction/R00217"/>
	<rdf:li rdf:resource="http://identifiers.org/kegg.reaction/R00214"/>
	</rdf:Bag>
	</bqbiol:encodes>
	</rdf:Description>
	</rdf:RDF>
	</annotation>
            </fbc:geneProduct>
      <fbc:geneProduct fbc:id="G_CAALFM_CR07420WA" fbc:label="CAALFM_CR07420WA" fbc:name="KGD2" metaid="G_CAALFM_CR07420WA">
        <annotation>
	<rdf:RDF xmlns:rdf="http://www.w3.org/1999/02/22-rdf-syntax-ns#" xmlns:bqbiol="http://biomodels.net/biology-qualifiers/">
	<rdf:Description rdf:about="#G_CAALFM_CR07420WA">
              <bqbiol:is>
	<rdf:Bag>
	<rdf:li rdf:resource="http://identifiers.org/ncbiprotein/CAALFM_CR07420WA"/>
	</rdf:Bag>
	</bqbiol:is>
	
	<bqbiol:encodes>
	<rdf:Bag>
	<rdf:li rdf:resource="http://identifiers.org/kegg.reaction/R02570"/>
	</rdf:Bag>
	</bqbiol:encodes>
	</rdf:Description>
	</rdf:RDF>
	</annotation>
            </fbc:geneProduct>
      <fbc:geneProduct fbc:id="G_CAALFM_C206960WA" fbc:label="CAALFM_C206960WA" fbc:name="SPE3" metaid="G_CAALFM_C206960WA">
        <annotation>
	<rdf:RDF xmlns:rdf="http://www.w3.org/1999/02/22-rdf-syntax-ns#" xmlns:bqbiol="http://biomodels.net/biology-qualifiers/">
	<rdf:Description rdf:about="#G_CAALFM_C206960WA">
              <bqbiol:is>
	<rdf:Bag>
	<rdf:li rdf:resource="http://identifiers.org/ncbiprotein/CAALFM_C206960WA"/>
	</rdf:Bag>
	</bqbiol:is>
	
	<bqbiol:encodes>
	<rdf:Bag>
	<rdf:li rdf:resource="http://identifiers.org/kegg.reaction/R01920"/>
	<rdf:li rdf:resource="http://identifiers.org/kegg.reaction/R02869"/>
	</rdf:Bag>
	</bqbiol:encodes>
	</rdf:Description>
	</rdf:RDF>
	</annotation>
            </fbc:geneProduct>
      <fbc:geneProduct fbc:id="G_CAALFM_C501900CA" fbc:label="CAALFM_C501900CA" metaid="G_CAALFM_C501900CA">
        <annotation>
	<rdf:RDF xmlns:rdf="http://www.w3.org/1999/02/22-rdf-syntax-ns#" xmlns:bqbiol="http://biomodels.net/biology-qualifiers/">
	<rdf:Description rdf:about="#G_CAALFM_C501900CA">
              <bqbiol:is>
	<rdf:Bag>
	<rdf:li rdf:resource="http://identifiers.org/ncbiprotein/CAALFM_C501900CA"/>
	</rdf:Bag>
	</bqbiol:is>
	
	<bqbiol:encodes>
	<rdf:Bag/>
	</bqbiol:encodes>
	</rdf:Description>
	</rdf:RDF>
	</annotation>
            </fbc:geneProduct>
      <fbc:geneProduct fbc:id="G_CAALFM_C702810WA" fbc:label="CAALFM_C702810WA" fbc:name="PRX1" metaid="G_CAALFM_C702810WA">
        <annotation>
	<rdf:RDF xmlns:rdf="http://www.w3.org/1999/02/22-rdf-syntax-ns#" xmlns:bqbiol="http://biomodels.net/biology-qualifiers/">
	<rdf:Description rdf:about="#G_CAALFM_C702810WA">
              <bqbiol:is>
	<rdf:Bag>
	<rdf:li rdf:resource="http://identifiers.org/ncbiprotein/CAALFM_C702810WA"/>
	</rdf:Bag>
	</bqbiol:is>
	
	<bqbiol:encodes>
	<rdf:Bag>
	<rdf:li rdf:resource="http://identifiers.org/kegg.reaction/R08362"/>
	<rdf:li rdf:resource="http://identifiers.org/kegg.reaction/R08360"/>
	</rdf:Bag>
	</bqbiol:encodes>
	</rdf:Description>
	</rdf:RDF>
	</annotation>
            </fbc:geneProduct>
      <fbc:geneProduct fbc:id="G_CAALFM_C100740CA" fbc:label="CAALFM_C100740CA" fbc:name="SPE1" metaid="G_CAALFM_C100740CA">
        <annotation>
	<rdf:RDF xmlns:rdf="http://www.w3.org/1999/02/22-rdf-syntax-ns#" xmlns:bqbiol="http://biomodels.net/biology-qualifiers/">
	<rdf:Description rdf:about="#G_CAALFM_C100740CA">
              <bqbiol:is>
	<rdf:Bag>
	<rdf:li rdf:resource="http://identifiers.org/ncbiprotein/CAALFM_C100740CA"/>
	</rdf:Bag>
	</bqbiol:is>
	
	<bqbiol:encodes>
	<rdf:Bag>
	<rdf:li rdf:resource="http://identifiers.org/kegg.reaction/R00670"/>
	</rdf:Bag>
	</bqbiol:encodes>
	</rdf:Description>
	</rdf:RDF>
	</annotation>
            </fbc:geneProduct>
      <fbc:geneProduct fbc:id="G_CAALFM_C400200CA" fbc:label="CAALFM_C400200CA" fbc:name="MET15" metaid="G_CAALFM_C400200CA">
        <annotation>
	<rdf:RDF xmlns:rdf="http://www.w3.org/1999/02/22-rdf-syntax-ns#" xmlns:bqbiol="http://biomodels.net/biology-qualifiers/">
	<rdf:Description rdf:about="#G_CAALFM_C400200CA">
              <bqbiol:is>
	<rdf:Bag>
	<rdf:li rdf:resource="http://identifiers.org/ncbiprotein/CAALFM_C400200CA"/>
	</rdf:Bag>
	</bqbiol:is>
	
	<bqbiol:encodes>
	<rdf:Bag>
	<rdf:li rdf:resource="http://identifiers.org/kegg.reaction/R04859"/>
	<rdf:li rdf:resource="http://identifiers.org/kegg.reaction/R03601"/>
	<rdf:li rdf:resource="http://identifiers.org/kegg.reaction/R01287"/>
	<rdf:li rdf:resource="http://identifiers.org/kegg.reaction/R00897"/>
	<rdf:li rdf:resource="http://identifiers.org/kegg.reaction/R02026"/>
	</rdf:Bag>
	</bqbiol:encodes>
	</rdf:Description>
	</rdf:RDF>
	</annotation>
            </fbc:geneProduct>
      <fbc:geneProduct fbc:id="G_CAALFM_CR01220WA" fbc:label="CAALFM_CR01220WA" metaid="G_CAALFM_CR01220WA">
        <annotation>
	<rdf:RDF xmlns:rdf="http://www.w3.org/1999/02/22-rdf-syntax-ns#" xmlns:bqbiol="http://biomodels.net/biology-qualifiers/">
	<rdf:Description rdf:about="#G_CAALFM_CR01220WA">
              <bqbiol:is>
	<rdf:Bag>
	<rdf:li rdf:resource="http://identifiers.org/ncbiprotein/CAALFM_CR01220WA"/>
	</rdf:Bag>
	</bqbiol:is>
	
	<bqbiol:encodes>
	<rdf:Bag/>
	</bqbiol:encodes>
	</rdf:Description>
	</rdf:RDF>
	</annotation>
            </fbc:geneProduct>
      <fbc:geneProduct fbc:id="G_CAALFM_C104630CA" fbc:label="CAALFM_C104630CA" metaid="G_CAALFM_C104630CA">
        <annotation>
	<rdf:RDF xmlns:rdf="http://www.w3.org/1999/02/22-rdf-syntax-ns#" xmlns:bqbiol="http://biomodels.net/biology-qualifiers/">
	<rdf:Description rdf:about="#G_CAALFM_C104630CA">
              <bqbiol:is>
	<rdf:Bag>
	<rdf:li rdf:resource="http://identifiers.org/ncbiprotein/CAALFM_C104630CA"/>
	</rdf:Bag>
	</bqbiol:is>
	
	<bqbiol:encodes>
	<rdf:Bag/>
	</bqbiol:encodes>
	</rdf:Description>
	</rdf:RDF>
	</annotation>
            </fbc:geneProduct>
      <fbc:geneProduct fbc:id="G_CAALFM_C701640WA" fbc:label="CAALFM_C701640WA" fbc:name="LAT1" metaid="G_CAALFM_C701640WA">
        <annotation>
	<rdf:RDF xmlns:rdf="http://www.w3.org/1999/02/22-rdf-syntax-ns#" xmlns:bqbiol="http://biomodels.net/biology-qualifiers/">
	<rdf:Description rdf:about="#G_CAALFM_C701640WA">
              <bqbiol:is>
	<rdf:Bag>
	<rdf:li rdf:resource="http://identifiers.org/ncbiprotein/CAALFM_C701640WA"/>
	</rdf:Bag>
	</bqbiol:is>
	
	<bqbiol:encodes>
	<rdf:Bag>
	<rdf:li rdf:resource="http://identifiers.org/kegg.reaction/R02569"/>
	</rdf:Bag>
	</bqbiol:encodes>
	</rdf:Description>
	</rdf:RDF>
	</annotation>
            </fbc:geneProduct>
      <fbc:geneProduct fbc:id="G_CAALFM_C209060CA" fbc:label="CAALFM_C209060CA" fbc:name="ASN1" metaid="G_CAALFM_C209060CA">
        <annotation>
	<rdf:RDF xmlns:rdf="http://www.w3.org/1999/02/22-rdf-syntax-ns#" xmlns:bqbiol="http://biomodels.net/biology-qualifiers/">
	<rdf:Description rdf:about="#G_CAALFM_C209060CA">
              <bqbiol:is>
	<rdf:Bag>
	<rdf:li rdf:resource="http://identifiers.org/ncbiprotein/CAALFM_C209060CA"/>
	</rdf:Bag>
	</bqbiol:is>
	
	<bqbiol:encodes>
	<rdf:Bag>
	<rdf:li rdf:resource="http://identifiers.org/kegg.reaction/R00256"/>
	<rdf:li rdf:resource="http://identifiers.org/kegg.reaction/R00578"/>
	<rdf:li rdf:resource="http://identifiers.org/kegg.reaction/R00483"/>
	</rdf:Bag>
	</bqbiol:encodes>
	</rdf:Description>
	</rdf:RDF>
	</annotation>
            </fbc:geneProduct>
      <fbc:geneProduct fbc:id="G_CAALFM_C501800CA" fbc:label="CAALFM_C501800CA" fbc:name="HIP1" metaid="G_CAALFM_C501800CA">
        <annotation>
	<rdf:RDF xmlns:rdf="http://www.w3.org/1999/02/22-rdf-syntax-ns#" xmlns:bqbiol="http://biomodels.net/biology-qualifiers/">
	<rdf:Description rdf:about="#G_CAALFM_C501800CA">
              <bqbiol:is>
	<rdf:Bag>
	<rdf:li rdf:resource="http://identifiers.org/ncbiprotein/CAALFM_C501800CA"/>
	</rdf:Bag>
	</bqbiol:is>
	
	<bqbiol:encodes>
	<rdf:Bag/>
	</bqbiol:encodes>
	</rdf:Description>
	</rdf:RDF>
	</annotation>
            </fbc:geneProduct>
      <fbc:geneProduct fbc:id="G_CAALFM_C112200WA" fbc:label="CAALFM_C112200WA" fbc:name="MCD4" metaid="G_CAALFM_C112200WA">
        <annotation>
	<rdf:RDF xmlns:rdf="http://www.w3.org/1999/02/22-rdf-syntax-ns#" xmlns:bqbiol="http://biomodels.net/biology-qualifiers/">
	<rdf:Description rdf:about="#G_CAALFM_C112200WA">
              <bqbiol:is>
	<rdf:Bag>
	<rdf:li rdf:resource="http://identifiers.org/ncbiprotein/CAALFM_C112200WA"/>
	</rdf:Bag>
	</bqbiol:is>
	
	<bqbiol:encodes>
	<rdf:Bag/>
	</bqbiol:encodes>
	</rdf:Description>
	</rdf:RDF>
	</annotation>
            </fbc:geneProduct>
      <fbc:geneProduct fbc:id="G_CAALFM_C109580CA" fbc:label="CAALFM_C109580CA" fbc:name="LIP1" metaid="G_CAALFM_C109580CA">
        <annotation>
	<rdf:RDF xmlns:rdf="http://www.w3.org/1999/02/22-rdf-syntax-ns#" xmlns:bqbiol="http://biomodels.net/biology-qualifiers/">
	<rdf:Description rdf:about="#G_CAALFM_C109580CA">
              <bqbiol:is>
	<rdf:Bag>
	<rdf:li rdf:resource="http://identifiers.org/ncbiprotein/CAALFM_C109580CA"/>
	</rdf:Bag>
	</bqbiol:is>
	
	<bqbiol:encodes>
	<rdf:Bag>
	<rdf:li rdf:resource="http://identifiers.org/kegg.reaction/R02250"/>
	<rdf:li rdf:resource="http://identifiers.org/kegg.reaction/R02688"/>
	<rdf:li rdf:resource="http://identifiers.org/kegg.reaction/R02687"/>
	</rdf:Bag>
	</bqbiol:encodes>
	</rdf:Description>
	</rdf:RDF>
	</annotation>
            </fbc:geneProduct>
      <fbc:geneProduct fbc:id="G_CAALFM_C500650CA" fbc:label="CAALFM_C500650CA" fbc:name="THR1" metaid="G_CAALFM_C500650CA">
        <annotation>
	<rdf:RDF xmlns:rdf="http://www.w3.org/1999/02/22-rdf-syntax-ns#" xmlns:bqbiol="http://biomodels.net/biology-qualifiers/">
	<rdf:Description rdf:about="#G_CAALFM_C500650CA">
              <bqbiol:is>
	<rdf:Bag>
	<rdf:li rdf:resource="http://identifiers.org/ncbiprotein/CAALFM_C500650CA"/>
	</rdf:Bag>
	</bqbiol:is>
	
	<bqbiol:encodes>
	<rdf:Bag>
	<rdf:li rdf:resource="http://identifiers.org/kegg.reaction/R01771"/>
	</rdf:Bag>
	</bqbiol:encodes>
	</rdf:Description>
	</rdf:RDF>
	</annotation>
            </fbc:geneProduct>
      <fbc:geneProduct fbc:id="G_CAALFM_C303470WA" fbc:label="CAALFM_C303470WA" metaid="G_CAALFM_C303470WA">
        <annotation>
	<rdf:RDF xmlns:rdf="http://www.w3.org/1999/02/22-rdf-syntax-ns#" xmlns:bqbiol="http://biomodels.net/biology-qualifiers/">
	<rdf:Description rdf:about="#G_CAALFM_C303470WA">
              <bqbiol:is>
	<rdf:Bag>
	<rdf:li rdf:resource="http://identifiers.org/ncbiprotein/CAALFM_C303470WA"/>
	</rdf:Bag>
	</bqbiol:is>
	
	<bqbiol:encodes>
	<rdf:Bag>
	<rdf:li rdf:resource="http://identifiers.org/kegg.reaction/R00714"/>
	<rdf:li rdf:resource="http://identifiers.org/kegg.reaction/R00713"/>
	</rdf:Bag>
	</bqbiol:encodes>
	</rdf:Description>
	</rdf:RDF>
	</annotation>
            </fbc:geneProduct>
      <fbc:geneProduct fbc:id="G_CAALFM_C209950WA" fbc:label="CAALFM_C209950WA" fbc:name="FCY21" metaid="G_CAALFM_C209950WA">
        <annotation>
	<rdf:RDF xmlns:rdf="http://www.w3.org/1999/02/22-rdf-syntax-ns#" xmlns:bqbiol="http://biomodels.net/biology-qualifiers/">
	<rdf:Description rdf:about="#G_CAALFM_C209950WA">
              <bqbiol:is>
	<rdf:Bag>
	<rdf:li rdf:resource="http://identifiers.org/ncbiprotein/CAALFM_C209950WA"/>
	</rdf:Bag>
	</bqbiol:is>
	
	<bqbiol:encodes>
	<rdf:Bag/>
	</bqbiol:encodes>
	</rdf:Description>
	</rdf:RDF>
	</annotation>
            </fbc:geneProduct>
      <fbc:geneProduct fbc:id="G_CAALFM_C105110CA" fbc:label="CAALFM_C105110CA" fbc:name="ARO4" metaid="G_CAALFM_C105110CA">
        <annotation>
	<rdf:RDF xmlns:rdf="http://www.w3.org/1999/02/22-rdf-syntax-ns#" xmlns:bqbiol="http://biomodels.net/biology-qualifiers/">
	<rdf:Description rdf:about="#G_CAALFM_C105110CA">
              <bqbiol:is>
	<rdf:Bag>
	<rdf:li rdf:resource="http://identifiers.org/ncbiprotein/CAALFM_C105110CA"/>
	</rdf:Bag>
	</bqbiol:is>
	
	<bqbiol:encodes>
	<rdf:Bag>
	<rdf:li rdf:resource="http://identifiers.org/kegg.reaction/R01826"/>
	</rdf:Bag>
	</bqbiol:encodes>
	</rdf:Description>
	</rdf:RDF>
	</annotation>
            </fbc:geneProduct>
      <fbc:geneProduct fbc:id="G_CAALFM_C307830WA" fbc:label="CAALFM_C307830WA" fbc:name="FBP1" metaid="G_CAALFM_C307830WA">
        <annotation>
	<rdf:RDF xmlns:rdf="http://www.w3.org/1999/02/22-rdf-syntax-ns#" xmlns:bqbiol="http://biomodels.net/biology-qualifiers/">
	<rdf:Description rdf:about="#G_CAALFM_C307830WA">
              <bqbiol:is>
	<rdf:Bag>
	<rdf:li rdf:resource="http://identifiers.org/ncbiprotein/CAALFM_C307830WA"/>
	</rdf:Bag>
	</bqbiol:is>
	
	<bqbiol:encodes>
	<rdf:Bag>
	<rdf:li rdf:resource="http://identifiers.org/kegg.reaction/R00762"/>
	<rdf:li rdf:resource="http://identifiers.org/kegg.reaction/R04780"/>
	<rdf:li rdf:resource="http://identifiers.org/kegg.reaction/R01845"/>
	</rdf:Bag>
	</bqbiol:encodes>
	</rdf:Description>
	</rdf:RDF>
	</annotation>
            </fbc:geneProduct>
      <fbc:geneProduct fbc:id="G_CAALFM_C504940WA" fbc:label="CAALFM_C504940WA" metaid="G_CAALFM_C504940WA">
        <annotation>
	<rdf:RDF xmlns:rdf="http://www.w3.org/1999/02/22-rdf-syntax-ns#" xmlns:bqbiol="http://biomodels.net/biology-qualifiers/">
	<rdf:Description rdf:about="#G_CAALFM_C504940WA">
              <bqbiol:is>
	<rdf:Bag>
	<rdf:li rdf:resource="http://identifiers.org/ncbiprotein/CAALFM_C504940WA"/>
	</rdf:Bag>
	</bqbiol:is>
	
	<bqbiol:encodes>
	<rdf:Bag>
	<rdf:li rdf:resource="http://identifiers.org/kegg.reaction/R00028"/>
	</rdf:Bag>
	</bqbiol:encodes>
	</rdf:Description>
	</rdf:RDF>
	</annotation>
            </fbc:geneProduct>
      <fbc:geneProduct fbc:id="G_CAALFM_C503390CA" fbc:label="CAALFM_C503390CA" fbc:name="FUR1" metaid="G_CAALFM_C503390CA">
        <annotation>
	<rdf:RDF xmlns:rdf="http://www.w3.org/1999/02/22-rdf-syntax-ns#" xmlns:bqbiol="http://biomodels.net/biology-qualifiers/">
	<rdf:Description rdf:about="#G_CAALFM_C503390CA">
              <bqbiol:is>
	<rdf:Bag>
	<rdf:li rdf:resource="http://identifiers.org/ncbiprotein/CAALFM_C503390CA"/>
	</rdf:Bag>
	</bqbiol:is>
	
	<bqbiol:encodes>
	<rdf:Bag>
	<rdf:li rdf:resource="http://identifiers.org/kegg.reaction/R00966"/>
	</rdf:Bag>
	</bqbiol:encodes>
	</rdf:Description>
	</rdf:RDF>
	</annotation>
            </fbc:geneProduct>
      <fbc:geneProduct fbc:id="G_CAALFM_C401100CA" fbc:label="CAALFM_C401100CA" fbc:name="AGP2" metaid="G_CAALFM_C401100CA">
        <annotation>
	<rdf:RDF xmlns:rdf="http://www.w3.org/1999/02/22-rdf-syntax-ns#" xmlns:bqbiol="http://biomodels.net/biology-qualifiers/">
	<rdf:Description rdf:about="#G_CAALFM_C401100CA">
              <bqbiol:is>
	<rdf:Bag>
	<rdf:li rdf:resource="http://identifiers.org/ncbiprotein/CAALFM_C401100CA"/>
	</rdf:Bag>
	</bqbiol:is>
	
	<bqbiol:encodes>
	<rdf:Bag/>
	</bqbiol:encodes>
	</rdf:Description>
	</rdf:RDF>
	</annotation>
            </fbc:geneProduct>
      <fbc:geneProduct fbc:id="G_CAALFM_C505320CA" fbc:label="CAALFM_C505320CA" fbc:name="HIS1" metaid="G_CAALFM_C505320CA">
        <annotation>
	<rdf:RDF xmlns:rdf="http://www.w3.org/1999/02/22-rdf-syntax-ns#" xmlns:bqbiol="http://biomodels.net/biology-qualifiers/">
	<rdf:Description rdf:about="#G_CAALFM_C505320CA">
              <bqbiol:is>
	<rdf:Bag>
	<rdf:li rdf:resource="http://identifiers.org/ncbiprotein/CAALFM_C505320CA"/>
	</rdf:Bag>
	</bqbiol:is>
	
	<bqbiol:encodes>
	<rdf:Bag>
	<rdf:li rdf:resource="http://identifiers.org/kegg.reaction/R01071"/>
	</rdf:Bag>
	</bqbiol:encodes>
	</rdf:Description>
	</rdf:RDF>
	</annotation>
            </fbc:geneProduct>
      <fbc:geneProduct fbc:id="G_CAALFM_C112810WA" fbc:label="CAALFM_C112810WA" metaid="G_CAALFM_C112810WA">
        <annotation>
	<rdf:RDF xmlns:rdf="http://www.w3.org/1999/02/22-rdf-syntax-ns#" xmlns:bqbiol="http://biomodels.net/biology-qualifiers/">
	<rdf:Description rdf:about="#G_CAALFM_C112810WA">
              <bqbiol:is>
	<rdf:Bag>
	<rdf:li rdf:resource="http://identifiers.org/ncbiprotein/CAALFM_C112810WA"/>
	</rdf:Bag>
	</bqbiol:is>
	
	<bqbiol:encodes>
	<rdf:Bag>
	<rdf:li rdf:resource="http://identifiers.org/kegg.reaction/R09376"/>
	<rdf:li rdf:resource="http://identifiers.org/kegg.reaction/R09375"/>
	</rdf:Bag>
	</bqbiol:encodes>
	</rdf:Description>
	</rdf:RDF>
	</annotation>
            </fbc:geneProduct>
      <fbc:geneProduct fbc:id="G_CAALFM_CR02920CA" fbc:label="CAALFM_CR02920CA" fbc:name="AQY1" metaid="G_CAALFM_CR02920CA">
        <annotation>
	<rdf:RDF xmlns:rdf="http://www.w3.org/1999/02/22-rdf-syntax-ns#" xmlns:bqbiol="http://biomodels.net/biology-qualifiers/">
	<rdf:Description rdf:about="#G_CAALFM_CR02920CA">
              <bqbiol:is>
	<rdf:Bag>
	<rdf:li rdf:resource="http://identifiers.org/ncbiprotein/CAALFM_CR02920CA"/>
	</rdf:Bag>
	</bqbiol:is>
	
	<bqbiol:encodes>
	<rdf:Bag/>
	</bqbiol:encodes>
	</rdf:Description>
	</rdf:RDF>
	</annotation>
            </fbc:geneProduct>
      <fbc:geneProduct fbc:id="G_CAALFM_C111610CA" fbc:label="CAALFM_C111610CA" metaid="G_CAALFM_C111610CA">
        <annotation>
	<rdf:RDF xmlns:rdf="http://www.w3.org/1999/02/22-rdf-syntax-ns#" xmlns:bqbiol="http://biomodels.net/biology-qualifiers/">
	<rdf:Description rdf:about="#G_CAALFM_C111610CA">
              <bqbiol:is>
	<rdf:Bag>
	<rdf:li rdf:resource="http://identifiers.org/ncbiprotein/CAALFM_C111610CA"/>
	</rdf:Bag>
	</bqbiol:is>
	
	<bqbiol:encodes>
	<rdf:Bag>
	<rdf:li rdf:resource="http://identifiers.org/kegg.reaction/R01776"/>
	</rdf:Bag>
	</bqbiol:encodes>
	</rdf:Description>
	</rdf:RDF>
	</annotation>
            </fbc:geneProduct>
      <fbc:geneProduct fbc:id="G_CAALFM_CR00360CA" fbc:label="CAALFM_CR00360CA" fbc:name="LEU1" metaid="G_CAALFM_CR00360CA">
        <annotation>
	<rdf:RDF xmlns:rdf="http://www.w3.org/1999/02/22-rdf-syntax-ns#" xmlns:bqbiol="http://biomodels.net/biology-qualifiers/">
	<rdf:Description rdf:about="#G_CAALFM_CR00360CA">
              <bqbiol:is>
	<rdf:Bag>
	<rdf:li rdf:resource="http://identifiers.org/ncbiprotein/CAALFM_CR00360CA"/>
	</rdf:Bag>
	</bqbiol:is>
	
	<bqbiol:encodes>
	<rdf:Bag>
	<rdf:li rdf:resource="http://identifiers.org/kegg.reaction/R04001"/>
	<rdf:li rdf:resource="http://identifiers.org/kegg.reaction/R03968"/>
	</rdf:Bag>
	</bqbiol:encodes>
	</rdf:Description>
	</rdf:RDF>
	</annotation>
            </fbc:geneProduct>
      <fbc:geneProduct fbc:id="G_CAALFM_C202790CA" fbc:label="CAALFM_C202790CA" metaid="G_CAALFM_C202790CA">
        <annotation>
	<rdf:RDF xmlns:rdf="http://www.w3.org/1999/02/22-rdf-syntax-ns#" xmlns:bqbiol="http://biomodels.net/biology-qualifiers/">
	<rdf:Description rdf:about="#G_CAALFM_C202790CA">
              <bqbiol:is>
	<rdf:Bag>
	<rdf:li rdf:resource="http://identifiers.org/ncbiprotein/CAALFM_C202790CA"/>
	</rdf:Bag>
	</bqbiol:is>
	
	<bqbiol:encodes>
	<rdf:Bag/>
	</bqbiol:encodes>
	</rdf:Description>
	</rdf:RDF>
	</annotation>
            </fbc:geneProduct>
      <fbc:geneProduct fbc:id="G_CAALFM_C305070WA" fbc:label="CAALFM_C305070WA" fbc:name="CEM1" metaid="G_CAALFM_C305070WA">
        <annotation>
	<rdf:RDF xmlns:rdf="http://www.w3.org/1999/02/22-rdf-syntax-ns#" xmlns:bqbiol="http://biomodels.net/biology-qualifiers/">
	<rdf:Description rdf:about="#G_CAALFM_C305070WA">
              <bqbiol:is>
	<rdf:Bag>
	<rdf:li rdf:resource="http://identifiers.org/ncbiprotein/CAALFM_C305070WA"/>
	</rdf:Bag>
	</bqbiol:is>
	
	<bqbiol:encodes>
	<rdf:Bag>
	<rdf:li rdf:resource="http://identifiers.org/kegg.reaction/R04957"/>
	<rdf:li rdf:resource="http://identifiers.org/kegg.reaction/R04963"/>
	<rdf:li rdf:resource="http://identifiers.org/kegg.reaction/R04726"/>
	<rdf:li rdf:resource="http://identifiers.org/kegg.reaction/R04952"/>
	<rdf:li rdf:resource="http://identifiers.org/kegg.reaction/R04968"/>
	<rdf:li rdf:resource="http://identifiers.org/kegg.reaction/R07762"/>
	<rdf:li rdf:resource="http://identifiers.org/kegg.reaction/R04960"/>
	<rdf:li rdf:resource="http://identifiers.org/kegg.reaction/R04355"/>
	</rdf:Bag>
	</bqbiol:encodes>
	</rdf:Description>
	</rdf:RDF>
	</annotation>
            </fbc:geneProduct>
      <fbc:geneProduct fbc:id="G_CAALFM_C106720CA" fbc:label="CAALFM_C106720CA" metaid="G_CAALFM_C106720CA">
        <annotation>
	<rdf:RDF xmlns:rdf="http://www.w3.org/1999/02/22-rdf-syntax-ns#" xmlns:bqbiol="http://biomodels.net/biology-qualifiers/">
	<rdf:Description rdf:about="#G_CAALFM_C106720CA">
              <bqbiol:is>
	<rdf:Bag>
	<rdf:li rdf:resource="http://identifiers.org/ncbiprotein/CAALFM_C106720CA"/>
	</rdf:Bag>
	</bqbiol:is>
	
	<bqbiol:encodes>
	<rdf:Bag>
	<rdf:li rdf:resource="http://identifiers.org/kegg.reaction/R03534"/>
	</rdf:Bag>
	</bqbiol:encodes>
	</rdf:Description>
	</rdf:RDF>
	</annotation>
            </fbc:geneProduct>
      <fbc:geneProduct fbc:id="G_CAALFM_C205470WA" fbc:label="CAALFM_C205470WA" fbc:name="COQ5" metaid="G_CAALFM_C205470WA">
        <annotation>
	<rdf:RDF xmlns:rdf="http://www.w3.org/1999/02/22-rdf-syntax-ns#" xmlns:bqbiol="http://biomodels.net/biology-qualifiers/">
	<rdf:Description rdf:about="#G_CAALFM_C205470WA">
              <bqbiol:is>
	<rdf:Bag>
	<rdf:li rdf:resource="http://identifiers.org/ncbiprotein/CAALFM_C205470WA"/>
	</rdf:Bag>
	</bqbiol:is>
	
	<bqbiol:encodes>
	<rdf:Bag>
	<rdf:li rdf:resource="http://identifiers.org/kegg.reaction/R04983"/>
	</rdf:Bag>
	</bqbiol:encodes>
	</rdf:Description>
	</rdf:RDF>
	</annotation>
            </fbc:geneProduct>
      <fbc:geneProduct fbc:id="G_CAALFM_C202850WA" fbc:label="CAALFM_C202850WA" fbc:name="UGA6" metaid="G_CAALFM_C202850WA">
        <annotation>
	<rdf:RDF xmlns:rdf="http://www.w3.org/1999/02/22-rdf-syntax-ns#" xmlns:bqbiol="http://biomodels.net/biology-qualifiers/">
	<rdf:Description rdf:about="#G_CAALFM_C202850WA">
              <bqbiol:is>
	<rdf:Bag>
	<rdf:li rdf:resource="http://identifiers.org/ncbiprotein/CAALFM_C202850WA"/>
	</rdf:Bag>
	</bqbiol:is>
	
	<bqbiol:encodes>
	<rdf:Bag/>
	</bqbiol:encodes>
	</rdf:Description>
	</rdf:RDF>
	</annotation>
            </fbc:geneProduct>
      <fbc:geneProduct fbc:id="G_CAALFM_C501570CA" fbc:label="CAALFM_C501570CA" fbc:name="SPO1" metaid="G_CAALFM_C501570CA">
        <annotation>
	<rdf:RDF xmlns:rdf="http://www.w3.org/1999/02/22-rdf-syntax-ns#" xmlns:bqbiol="http://biomodels.net/biology-qualifiers/">
	<rdf:Description rdf:about="#G_CAALFM_C501570CA">
              <bqbiol:is>
	<rdf:Bag>
	<rdf:li rdf:resource="http://identifiers.org/ncbiprotein/CAALFM_C501570CA"/>
	</rdf:Bag>
	</bqbiol:is>
	
	<bqbiol:encodes>
	<rdf:Bag>
	<rdf:li rdf:resource="http://identifiers.org/kegg.reaction/R03416"/>
	<rdf:li rdf:resource="http://identifiers.org/kegg.reaction/R02746"/>
	</rdf:Bag>
	</bqbiol:encodes>
	</rdf:Description>
	</rdf:RDF>
	</annotation>
            </fbc:geneProduct>
      <fbc:geneProduct fbc:id="G_CAALFM_C209610WA" fbc:label="CAALFM_C209610WA" metaid="G_CAALFM_C209610WA">
        <annotation>
	<rdf:RDF xmlns:rdf="http://www.w3.org/1999/02/22-rdf-syntax-ns#" xmlns:bqbiol="http://biomodels.net/biology-qualifiers/">
	<rdf:Description rdf:about="#G_CAALFM_C209610WA">
              <bqbiol:is>
	<rdf:Bag>
	<rdf:li rdf:resource="http://identifiers.org/ncbiprotein/CAALFM_C209610WA"/>
	</rdf:Bag>
	</bqbiol:is>
	
	<bqbiol:encodes>
	<rdf:Bag/>
	</bqbiol:encodes>
	</rdf:Description>
	</rdf:RDF>
	</annotation>
            </fbc:geneProduct>
      <fbc:geneProduct fbc:id="G_CAALFM_C107430WA" fbc:label="CAALFM_C107430WA" fbc:name="PHO100" metaid="G_CAALFM_C107430WA">
        <annotation>
	<rdf:RDF xmlns:rdf="http://www.w3.org/1999/02/22-rdf-syntax-ns#" xmlns:bqbiol="http://biomodels.net/biology-qualifiers/">
	<rdf:Description rdf:about="#G_CAALFM_C107430WA">
              <bqbiol:is>
	<rdf:Bag>
	<rdf:li rdf:resource="http://identifiers.org/ncbiprotein/CAALFM_C107430WA"/>
	</rdf:Bag>
	</bqbiol:is>
	
	<bqbiol:encodes>
	<rdf:Bag>
	<rdf:li rdf:resource="http://identifiers.org/kegg.reaction/R11527"/>
	<rdf:li rdf:resource="http://identifiers.org/kegg.reaction/R01010"/>
	</rdf:Bag>
	</bqbiol:encodes>
	</rdf:Description>
	</rdf:RDF>
	</annotation>
            </fbc:geneProduct>
      <fbc:geneProduct fbc:id="G_CAALFM_CR09670CA" fbc:label="CAALFM_CR09670CA" metaid="G_CAALFM_CR09670CA">
        <annotation>
	<rdf:RDF xmlns:rdf="http://www.w3.org/1999/02/22-rdf-syntax-ns#" xmlns:bqbiol="http://biomodels.net/biology-qualifiers/">
	<rdf:Description rdf:about="#G_CAALFM_CR09670CA">
              <bqbiol:is>
	<rdf:Bag>
	<rdf:li rdf:resource="http://identifiers.org/ncbiprotein/CAALFM_CR09670CA"/>
	</rdf:Bag>
	</bqbiol:is>
	
	<bqbiol:encodes>
	<rdf:Bag>
	<rdf:li rdf:resource="http://identifiers.org/kegg.reaction/R00527"/>
	</rdf:Bag>
	</bqbiol:encodes>
	</rdf:Description>
	</rdf:RDF>
	</annotation>
            </fbc:geneProduct>
      <fbc:geneProduct fbc:id="G_CAALFM_CR10580WA" fbc:label="CAALFM_CR10580WA" fbc:name="PRO1" metaid="G_CAALFM_CR10580WA">
        <annotation>
	<rdf:RDF xmlns:rdf="http://www.w3.org/1999/02/22-rdf-syntax-ns#" xmlns:bqbiol="http://biomodels.net/biology-qualifiers/">
	<rdf:Description rdf:about="#G_CAALFM_CR10580WA">
              <bqbiol:is>
	<rdf:Bag>
	<rdf:li rdf:resource="http://identifiers.org/ncbiprotein/CAALFM_CR10580WA"/>
	</rdf:Bag>
	</bqbiol:is>
	
	<bqbiol:encodes>
	<rdf:Bag>
	<rdf:li rdf:resource="http://identifiers.org/kegg.reaction/R00239"/>
	</rdf:Bag>
	</bqbiol:encodes>
	</rdf:Description>
	</rdf:RDF>
	</annotation>
            </fbc:geneProduct>
      <fbc:geneProduct fbc:id="G_CAALFM_C206540CA" fbc:label="CAALFM_C206540CA" fbc:name="SPF1" metaid="G_CAALFM_C206540CA">
        <annotation>
	<rdf:RDF xmlns:rdf="http://www.w3.org/1999/02/22-rdf-syntax-ns#" xmlns:bqbiol="http://biomodels.net/biology-qualifiers/">
	<rdf:Description rdf:about="#G_CAALFM_C206540CA">
              <bqbiol:is>
	<rdf:Bag>
	<rdf:li rdf:resource="http://identifiers.org/ncbiprotein/CAALFM_C206540CA"/>
	</rdf:Bag>
	</bqbiol:is>
	
	<bqbiol:encodes>
	<rdf:Bag/>
	</bqbiol:encodes>
	</rdf:Description>
	</rdf:RDF>
	</annotation>
            </fbc:geneProduct>
      <fbc:geneProduct fbc:id="G_CAALFM_C405450CA" fbc:label="CAALFM_C405450CA" fbc:name="CBR1" metaid="G_CAALFM_C405450CA">
        <annotation>
	<rdf:RDF xmlns:rdf="http://www.w3.org/1999/02/22-rdf-syntax-ns#" xmlns:bqbiol="http://biomodels.net/biology-qualifiers/">
	<rdf:Description rdf:about="#G_CAALFM_C405450CA">
              <bqbiol:is>
	<rdf:Bag>
	<rdf:li rdf:resource="http://identifiers.org/ncbiprotein/CAALFM_C405450CA"/>
	</rdf:Bag>
	</bqbiol:is>
	
	<bqbiol:encodes>
	<rdf:Bag>
	<rdf:li rdf:resource="http://identifiers.org/kegg.reaction/R00100"/>
	</rdf:Bag>
	</bqbiol:encodes>
	</rdf:Description>
	</rdf:RDF>
	</annotation>
            </fbc:geneProduct>
      <fbc:geneProduct fbc:id="G_CAALFM_C203230CA" fbc:label="CAALFM_C203230CA" fbc:name="FEN12" metaid="G_CAALFM_C203230CA">
        <annotation>
	<rdf:RDF xmlns:rdf="http://www.w3.org/1999/02/22-rdf-syntax-ns#" xmlns:bqbiol="http://biomodels.net/biology-qualifiers/">
	<rdf:Description rdf:about="#G_CAALFM_C203230CA">
              <bqbiol:is>
	<rdf:Bag>
	<rdf:li rdf:resource="http://identifiers.org/ncbiprotein/CAALFM_C203230CA"/>
	</rdf:Bag>
	</bqbiol:is>
	
	<bqbiol:encodes>
	<rdf:Bag>
	<rdf:li rdf:resource="http://identifiers.org/kegg.reaction/R07758"/>
	<rdf:li rdf:resource="http://identifiers.org/kegg.reaction/R09419"/>
	</rdf:Bag>
	</bqbiol:encodes>
	</rdf:Description>
	</rdf:RDF>
	</annotation>
            </fbc:geneProduct>
      <fbc:geneProduct fbc:id="G_CAALFM_CR07290WA" fbc:label="CAALFM_CR07290WA" fbc:name="FRE7" metaid="G_CAALFM_CR07290WA">
        <annotation>
	<rdf:RDF xmlns:rdf="http://www.w3.org/1999/02/22-rdf-syntax-ns#" xmlns:bqbiol="http://biomodels.net/biology-qualifiers/">
	<rdf:Description rdf:about="#G_CAALFM_CR07290WA">
              <bqbiol:is>
	<rdf:Bag>
	<rdf:li rdf:resource="http://identifiers.org/ncbiprotein/CAALFM_CR07290WA"/>
	</rdf:Bag>
	</bqbiol:is>
	
	<bqbiol:encodes>
	<rdf:Bag>
	<rdf:li rdf:resource="http://identifiers.org/kegg.reaction/R09541"/>
	</rdf:Bag>
	</bqbiol:encodes>
	</rdf:Description>
	</rdf:RDF>
	</annotation>
            </fbc:geneProduct>
      <fbc:geneProduct fbc:id="G_CAALFM_CR08340WA" fbc:label="CAALFM_CR08340WA" fbc:name="CYS3" metaid="G_CAALFM_CR08340WA">
        <annotation>
	<rdf:RDF xmlns:rdf="http://www.w3.org/1999/02/22-rdf-syntax-ns#" xmlns:bqbiol="http://biomodels.net/biology-qualifiers/">
	<rdf:Description rdf:about="#G_CAALFM_CR08340WA">
              <bqbiol:is>
	<rdf:Bag>
	<rdf:li rdf:resource="http://identifiers.org/ncbiprotein/CAALFM_CR08340WA"/>
	</rdf:Bag>
	</bqbiol:is>
	
	<bqbiol:encodes>
	<rdf:Bag>
	<rdf:li rdf:resource="http://identifiers.org/kegg.reaction/R04930"/>
	<rdf:li rdf:resource="http://identifiers.org/kegg.reaction/R01001"/>
	<rdf:li rdf:resource="http://identifiers.org/kegg.reaction/R08632"/>
	<rdf:li rdf:resource="http://identifiers.org/kegg.reaction/R00782"/>
	</rdf:Bag>
	</bqbiol:encodes>
	</rdf:Description>
	</rdf:RDF>
	</annotation>
            </fbc:geneProduct>
      <fbc:geneProduct fbc:id="G_CAALFM_C701520WA" fbc:label="CAALFM_C701520WA" fbc:name="FLU1" metaid="G_CAALFM_C701520WA">
        <annotation>
	<rdf:RDF xmlns:rdf="http://www.w3.org/1999/02/22-rdf-syntax-ns#" xmlns:bqbiol="http://biomodels.net/biology-qualifiers/">
	<rdf:Description rdf:about="#G_CAALFM_C701520WA">
              <bqbiol:is>
	<rdf:Bag>
	<rdf:li rdf:resource="http://identifiers.org/ncbiprotein/CAALFM_C701520WA"/>
	</rdf:Bag>
	</bqbiol:is>
	
	<bqbiol:encodes>
	<rdf:Bag/>
	</bqbiol:encodes>
	</rdf:Description>
	</rdf:RDF>
	</annotation>
            </fbc:geneProduct>
      <fbc:geneProduct fbc:id="G_CAALFM_C209900CA" fbc:label="CAALFM_C209900CA" fbc:name="TIM23" metaid="G_CAALFM_C209900CA">
        <annotation>
	<rdf:RDF xmlns:rdf="http://www.w3.org/1999/02/22-rdf-syntax-ns#" xmlns:bqbiol="http://biomodels.net/biology-qualifiers/">
	<rdf:Description rdf:about="#G_CAALFM_C209900CA">
              <bqbiol:is>
	<rdf:Bag>
	<rdf:li rdf:resource="http://identifiers.org/ncbiprotein/CAALFM_C209900CA"/>
	</rdf:Bag>
	</bqbiol:is>
	
	<bqbiol:encodes>
	<rdf:Bag/>
	</bqbiol:encodes>
	</rdf:Description>
	</rdf:RDF>
	</annotation>
            </fbc:geneProduct>
      <fbc:geneProduct fbc:id="G_CAALFM_C201530CA" fbc:label="CAALFM_C201530CA" metaid="G_CAALFM_C201530CA">
        <annotation>
	<rdf:RDF xmlns:rdf="http://www.w3.org/1999/02/22-rdf-syntax-ns#" xmlns:bqbiol="http://biomodels.net/biology-qualifiers/">
	<rdf:Description rdf:about="#G_CAALFM_C201530CA">
              <bqbiol:is>
	<rdf:Bag>
	<rdf:li rdf:resource="http://identifiers.org/ncbiprotein/CAALFM_C201530CA"/>
	</rdf:Bag>
	</bqbiol:is>
	
	<bqbiol:encodes>
	<rdf:Bag>
	<rdf:li rdf:resource="http://identifiers.org/kegg.reaction/R00257"/>
	</rdf:Bag>
	</bqbiol:encodes>
	</rdf:Description>
	</rdf:RDF>
	</annotation>
            </fbc:geneProduct>
      <fbc:geneProduct fbc:id="G_CAALFM_C100500CA" fbc:label="CAALFM_C100500CA" fbc:name="GLO1" metaid="G_CAALFM_C100500CA">
        <annotation>
	<rdf:RDF xmlns:rdf="http://www.w3.org/1999/02/22-rdf-syntax-ns#" xmlns:bqbiol="http://biomodels.net/biology-qualifiers/">
	<rdf:Description rdf:about="#G_CAALFM_C100500CA">
              <bqbiol:is>
	<rdf:Bag>
	<rdf:li rdf:resource="http://identifiers.org/ncbiprotein/CAALFM_C100500CA"/>
	</rdf:Bag>
	</bqbiol:is>
	
	<bqbiol:encodes>
	<rdf:Bag>
	<rdf:li rdf:resource="http://identifiers.org/kegg.reaction/R02530"/>
	</rdf:Bag>
	</bqbiol:encodes>
	</rdf:Description>
	</rdf:RDF>
	</annotation>
            </fbc:geneProduct>
      <fbc:geneProduct fbc:id="G_CAALFM_CR05090CA" fbc:label="CAALFM_CR05090CA" fbc:name="HGT9" metaid="G_CAALFM_CR05090CA">
        <annotation>
	<rdf:RDF xmlns:rdf="http://www.w3.org/1999/02/22-rdf-syntax-ns#" xmlns:bqbiol="http://biomodels.net/biology-qualifiers/">
	<rdf:Description rdf:about="#G_CAALFM_CR05090CA">
              <bqbiol:is>
	<rdf:Bag>
	<rdf:li rdf:resource="http://identifiers.org/ncbiprotein/CAALFM_CR05090CA"/>
	</rdf:Bag>
	</bqbiol:is>
	
	<bqbiol:encodes>
	<rdf:Bag/>
	</bqbiol:encodes>
	</rdf:Description>
	</rdf:RDF>
	</annotation>
            </fbc:geneProduct>
      <fbc:geneProduct fbc:id="G_CAALFM_CR00640WA" fbc:label="CAALFM_CR00640WA" fbc:name="ACC1" metaid="G_CAALFM_CR00640WA">
        <annotation>
	<rdf:RDF xmlns:rdf="http://www.w3.org/1999/02/22-rdf-syntax-ns#" xmlns:bqbiol="http://biomodels.net/biology-qualifiers/">
	<rdf:Description rdf:about="#G_CAALFM_CR00640WA">
              <bqbiol:is>
	<rdf:Bag>
	<rdf:li rdf:resource="http://identifiers.org/ncbiprotein/CAALFM_CR00640WA"/>
	</rdf:Bag>
	</bqbiol:is>
	
	<bqbiol:encodes>
	<rdf:Bag>
	<rdf:li rdf:resource="http://identifiers.org/kegg.reaction/R00742"/>
	</rdf:Bag>
	</bqbiol:encodes>
	</rdf:Description>
	</rdf:RDF>
	</annotation>
            </fbc:geneProduct>
      <fbc:geneProduct fbc:id="G_CAALFM_C504270CA" fbc:label="CAALFM_C504270CA" fbc:name="SAH1" metaid="G_CAALFM_C504270CA">
        <annotation>
	<rdf:RDF xmlns:rdf="http://www.w3.org/1999/02/22-rdf-syntax-ns#" xmlns:bqbiol="http://biomodels.net/biology-qualifiers/">
	<rdf:Description rdf:about="#G_CAALFM_C504270CA">
              <bqbiol:is>
	<rdf:Bag>
	<rdf:li rdf:resource="http://identifiers.org/ncbiprotein/CAALFM_C504270CA"/>
	</rdf:Bag>
	</bqbiol:is>
	
	<bqbiol:encodes>
	<rdf:Bag>
	<rdf:li rdf:resource="http://identifiers.org/kegg.reaction/R00192"/>
	</rdf:Bag>
	</bqbiol:encodes>
	</rdf:Description>
	</rdf:RDF>
	</annotation>
            </fbc:geneProduct>
      <fbc:geneProduct fbc:id="G_CAALFM_C112580WA" fbc:label="CAALFM_C112580WA" metaid="G_CAALFM_C112580WA">
        <annotation>
	<rdf:RDF xmlns:rdf="http://www.w3.org/1999/02/22-rdf-syntax-ns#" xmlns:bqbiol="http://biomodels.net/biology-qualifiers/">
	<rdf:Description rdf:about="#G_CAALFM_C112580WA">
              <bqbiol:is>
	<rdf:Bag>
	<rdf:li rdf:resource="http://identifiers.org/ncbiprotein/CAALFM_C112580WA"/>
	</rdf:Bag>
	</bqbiol:is>
	
	<bqbiol:encodes>
	<rdf:Bag/>
	</bqbiol:encodes>
	</rdf:Description>
	</rdf:RDF>
	</annotation>
            </fbc:geneProduct>
      <fbc:geneProduct fbc:id="G_CAALFM_C504880CA" fbc:label="CAALFM_C504880CA" fbc:name="PUT2" metaid="G_CAALFM_C504880CA">
        <annotation>
	<rdf:RDF xmlns:rdf="http://www.w3.org/1999/02/22-rdf-syntax-ns#" xmlns:bqbiol="http://biomodels.net/biology-qualifiers/">
	<rdf:Description rdf:about="#G_CAALFM_C504880CA">
              <bqbiol:is>
	<rdf:Bag>
	<rdf:li rdf:resource="http://identifiers.org/ncbiprotein/CAALFM_C504880CA"/>
	</rdf:Bag>
	</bqbiol:is>
	
	<bqbiol:encodes>
	<rdf:Bag>
	<rdf:li rdf:resource="http://identifiers.org/kegg.reaction/R04444"/>
	<rdf:li rdf:resource="http://identifiers.org/kegg.reaction/R04445"/>
	</rdf:Bag>
	</bqbiol:encodes>
	</rdf:Description>
	</rdf:RDF>
	</annotation>
            </fbc:geneProduct>
      <fbc:geneProduct fbc:id="G_CAALFM_C702680WA" fbc:label="CAALFM_C702680WA" fbc:name="TOM22" metaid="G_CAALFM_C702680WA">
        <annotation>
	<rdf:RDF xmlns:rdf="http://www.w3.org/1999/02/22-rdf-syntax-ns#" xmlns:bqbiol="http://biomodels.net/biology-qualifiers/">
	<rdf:Description rdf:about="#G_CAALFM_C702680WA">
              <bqbiol:is>
	<rdf:Bag>
	<rdf:li rdf:resource="http://identifiers.org/ncbiprotein/CAALFM_C702680WA"/>
	</rdf:Bag>
	</bqbiol:is>
	
	<bqbiol:encodes>
	<rdf:Bag/>
	</bqbiol:encodes>
	</rdf:Description>
	</rdf:RDF>
	</annotation>
            </fbc:geneProduct>
      <fbc:geneProduct fbc:id="G_CAALFM_C202510WA" fbc:label="CAALFM_C202510WA" fbc:name="PRS1" metaid="G_CAALFM_C202510WA">
        <annotation>
	<rdf:RDF xmlns:rdf="http://www.w3.org/1999/02/22-rdf-syntax-ns#" xmlns:bqbiol="http://biomodels.net/biology-qualifiers/">
	<rdf:Description rdf:about="#G_CAALFM_C202510WA">
              <bqbiol:is>
	<rdf:Bag>
	<rdf:li rdf:resource="http://identifiers.org/ncbiprotein/CAALFM_C202510WA"/>
	</rdf:Bag>
	</bqbiol:is>
	
	<bqbiol:encodes>
	<rdf:Bag>
	<rdf:li rdf:resource="http://identifiers.org/kegg.reaction/R01049"/>
	</rdf:Bag>
	</bqbiol:encodes>
	</rdf:Description>
	</rdf:RDF>
	</annotation>
            </fbc:geneProduct>
      <fbc:geneProduct fbc:id="G_CAALFM_C402070WA" fbc:label="CAALFM_C402070WA" fbc:name="PHO114" metaid="G_CAALFM_C402070WA">
        <annotation>
	<rdf:RDF xmlns:rdf="http://www.w3.org/1999/02/22-rdf-syntax-ns#" xmlns:bqbiol="http://biomodels.net/biology-qualifiers/">
	<rdf:Description rdf:about="#G_CAALFM_C402070WA">
              <bqbiol:is>
	<rdf:Bag>
	<rdf:li rdf:resource="http://identifiers.org/ncbiprotein/CAALFM_C402070WA"/>
	</rdf:Bag>
	</bqbiol:is>
	
	<bqbiol:encodes>
	<rdf:Bag>
	<rdf:li rdf:resource="http://identifiers.org/kegg.reaction/R11527"/>
	<rdf:li rdf:resource="http://identifiers.org/kegg.reaction/R01010"/>
	</rdf:Bag>
	</bqbiol:encodes>
	</rdf:Description>
	</rdf:RDF>
	</annotation>
            </fbc:geneProduct>
      <fbc:geneProduct fbc:id="G_CAALFM_C303250WA" fbc:label="CAALFM_C303250WA" metaid="G_CAALFM_C303250WA">
        <annotation>
	<rdf:RDF xmlns:rdf="http://www.w3.org/1999/02/22-rdf-syntax-ns#" xmlns:bqbiol="http://biomodels.net/biology-qualifiers/">
	<rdf:Description rdf:about="#G_CAALFM_C303250WA">
              <bqbiol:is>
	<rdf:Bag>
	<rdf:li rdf:resource="http://identifiers.org/ncbiprotein/CAALFM_C303250WA"/>
	</rdf:Bag>
	</bqbiol:is>
	
	<bqbiol:encodes>
	<rdf:Bag/>
	</bqbiol:encodes>
	</rdf:Description>
	</rdf:RDF>
	</annotation>
            </fbc:geneProduct>
      <fbc:geneProduct fbc:id="G_CAALFM_C502790CA" fbc:label="CAALFM_C502790CA" fbc:name="GAP1" metaid="G_CAALFM_C502790CA">
        <annotation>
	<rdf:RDF xmlns:rdf="http://www.w3.org/1999/02/22-rdf-syntax-ns#" xmlns:bqbiol="http://biomodels.net/biology-qualifiers/">
	<rdf:Description rdf:about="#G_CAALFM_C502790CA">
              <bqbiol:is>
	<rdf:Bag>
	<rdf:li rdf:resource="http://identifiers.org/ncbiprotein/CAALFM_C502790CA"/>
	</rdf:Bag>
	</bqbiol:is>
	
	<bqbiol:encodes>
	<rdf:Bag/>
	</bqbiol:encodes>
	</rdf:Description>
	</rdf:RDF>
	</annotation>
            </fbc:geneProduct>
      <fbc:geneProduct fbc:id="G_CAALFM_C109190CA" fbc:label="CAALFM_C109190CA" fbc:name="DAK2" metaid="G_CAALFM_C109190CA">
        <annotation>
	<rdf:RDF xmlns:rdf="http://www.w3.org/1999/02/22-rdf-syntax-ns#" xmlns:bqbiol="http://biomodels.net/biology-qualifiers/">
	<rdf:Description rdf:about="#G_CAALFM_C109190CA">
              <bqbiol:is>
	<rdf:Bag>
	<rdf:li rdf:resource="http://identifiers.org/ncbiprotein/CAALFM_C109190CA"/>
	</rdf:Bag>
	</bqbiol:is>
	
	<bqbiol:encodes>
	<rdf:Bag>
	<rdf:li rdf:resource="http://identifiers.org/kegg.reaction/R01011"/>
	<rdf:li rdf:resource="http://identifiers.org/kegg.reaction/R01059"/>
	</rdf:Bag>
	</bqbiol:encodes>
	</rdf:Description>
	</rdf:RDF>
	</annotation>
            </fbc:geneProduct>
      <fbc:geneProduct fbc:id="G_CAALFM_C210240WA" fbc:label="CAALFM_C210240WA" fbc:name="GPD1" metaid="G_CAALFM_C210240WA">
        <annotation>
	<rdf:RDF xmlns:rdf="http://www.w3.org/1999/02/22-rdf-syntax-ns#" xmlns:bqbiol="http://biomodels.net/biology-qualifiers/">
	<rdf:Description rdf:about="#G_CAALFM_C210240WA">
              <bqbiol:is>
	<rdf:Bag>
	<rdf:li rdf:resource="http://identifiers.org/ncbiprotein/CAALFM_C210240WA"/>
	</rdf:Bag>
	</bqbiol:is>
	
	<bqbiol:encodes>
	<rdf:Bag>
	<rdf:li rdf:resource="http://identifiers.org/kegg.reaction/R00842"/>
	</rdf:Bag>
	</bqbiol:encodes>
	</rdf:Description>
	</rdf:RDF>
	</annotation>
            </fbc:geneProduct>
      <fbc:geneProduct fbc:id="G_CAALFM_C407090CA" fbc:label="CAALFM_C407090CA" fbc:name="TRP4" metaid="G_CAALFM_C407090CA">
        <annotation>
	<rdf:RDF xmlns:rdf="http://www.w3.org/1999/02/22-rdf-syntax-ns#" xmlns:bqbiol="http://biomodels.net/biology-qualifiers/">
	<rdf:Description rdf:about="#G_CAALFM_C407090CA">
              <bqbiol:is>
	<rdf:Bag>
	<rdf:li rdf:resource="http://identifiers.org/ncbiprotein/CAALFM_C407090CA"/>
	</rdf:Bag>
	</bqbiol:is>
	
	<bqbiol:encodes>
	<rdf:Bag>
	<rdf:li rdf:resource="http://identifiers.org/kegg.reaction/R01073"/>
	</rdf:Bag>
	</bqbiol:encodes>
	</rdf:Description>
	</rdf:RDF>
	</annotation>
            </fbc:geneProduct>
      <fbc:geneProduct fbc:id="G_CAALFM_C202700CA" fbc:label="CAALFM_C202700CA" metaid="G_CAALFM_C202700CA">
        <annotation>
	<rdf:RDF xmlns:rdf="http://www.w3.org/1999/02/22-rdf-syntax-ns#" xmlns:bqbiol="http://biomodels.net/biology-qualifiers/">
	<rdf:Description rdf:about="#G_CAALFM_C202700CA">
              <bqbiol:is>
	<rdf:Bag>
	<rdf:li rdf:resource="http://identifiers.org/ncbiprotein/CAALFM_C202700CA"/>
	</rdf:Bag>
	</bqbiol:is>
	
	<bqbiol:encodes>
	<rdf:Bag>
	<rdf:li rdf:resource="http://identifiers.org/kegg.reaction/R05553"/>
	</rdf:Bag>
	</bqbiol:encodes>
	</rdf:Description>
	</rdf:RDF>
	</annotation>
            </fbc:geneProduct>
      <fbc:geneProduct fbc:id="G_CAALFM_C107880CA" fbc:label="CAALFM_C107880CA" fbc:name="GCS1" metaid="G_CAALFM_C107880CA">
        <annotation>
	<rdf:RDF xmlns:rdf="http://www.w3.org/1999/02/22-rdf-syntax-ns#" xmlns:bqbiol="http://biomodels.net/biology-qualifiers/">
	<rdf:Description rdf:about="#G_CAALFM_C107880CA">
              <bqbiol:is>
	<rdf:Bag>
	<rdf:li rdf:resource="http://identifiers.org/ncbiprotein/CAALFM_C107880CA"/>
	</rdf:Bag>
	</bqbiol:is>
	
	<bqbiol:encodes>
	<rdf:Bag>
	<rdf:li rdf:resource="http://identifiers.org/kegg.reaction/R00894"/>
	</rdf:Bag>
	</bqbiol:encodes>
	</rdf:Description>
	</rdf:RDF>
	</annotation>
            </fbc:geneProduct>
      <fbc:geneProduct fbc:id="G_CAALFM_C302310WA" fbc:label="CAALFM_C302310WA" fbc:name="MEP1" metaid="G_CAALFM_C302310WA">
        <annotation>
	<rdf:RDF xmlns:rdf="http://www.w3.org/1999/02/22-rdf-syntax-ns#" xmlns:bqbiol="http://biomodels.net/biology-qualifiers/">
	<rdf:Description rdf:about="#G_CAALFM_C302310WA">
              <bqbiol:is>
	<rdf:Bag>
	<rdf:li rdf:resource="http://identifiers.org/ncbiprotein/CAALFM_C302310WA"/>
	</rdf:Bag>
	</bqbiol:is>
	
	<bqbiol:encodes>
	<rdf:Bag/>
	</bqbiol:encodes>
	</rdf:Description>
	</rdf:RDF>
	</annotation>
            </fbc:geneProduct>
      <fbc:geneProduct fbc:id="G_CAALFM_CR04590CA" fbc:label="CAALFM_CR04590CA" fbc:name="PDX3" metaid="G_CAALFM_CR04590CA">
        <annotation>
	<rdf:RDF xmlns:rdf="http://www.w3.org/1999/02/22-rdf-syntax-ns#" xmlns:bqbiol="http://biomodels.net/biology-qualifiers/">
	<rdf:Description rdf:about="#G_CAALFM_CR04590CA">
              <bqbiol:is>
	<rdf:Bag>
	<rdf:li rdf:resource="http://identifiers.org/ncbiprotein/CAALFM_CR04590CA"/>
	</rdf:Bag>
	</bqbiol:is>
	
	<bqbiol:encodes>
	<rdf:Bag>
	<rdf:li rdf:resource="http://identifiers.org/kegg.reaction/R00278"/>
	<rdf:li rdf:resource="http://identifiers.org/kegg.reaction/R01710"/>
	<rdf:li rdf:resource="http://identifiers.org/kegg.reaction/R00277"/>
	</rdf:Bag>
	</bqbiol:encodes>
	</rdf:Description>
	</rdf:RDF>
	</annotation>
            </fbc:geneProduct>
      <fbc:geneProduct fbc:id="G_CAALFM_CR09690CA" fbc:label="CAALFM_CR09690CA" fbc:name="PLB3" metaid="G_CAALFM_CR09690CA">
        <annotation>
	<rdf:RDF xmlns:rdf="http://www.w3.org/1999/02/22-rdf-syntax-ns#" xmlns:bqbiol="http://biomodels.net/biology-qualifiers/">
	<rdf:Description rdf:about="#G_CAALFM_CR09690CA">
              <bqbiol:is>
	<rdf:Bag>
	<rdf:li rdf:resource="http://identifiers.org/ncbiprotein/CAALFM_CR09690CA"/>
	</rdf:Bag>
	</bqbiol:is>
	
	<bqbiol:encodes>
	<rdf:Bag>
	<rdf:li rdf:resource="http://identifiers.org/kegg.reaction/R03416"/>
	<rdf:li rdf:resource="http://identifiers.org/kegg.reaction/R02746"/>
	</rdf:Bag>
	</bqbiol:encodes>
	</rdf:Description>
	</rdf:RDF>
	</annotation>
            </fbc:geneProduct>
      <fbc:geneProduct fbc:id="G_CAALFM_C603720WA" fbc:label="CAALFM_C603720WA" fbc:name="ALA1" metaid="G_CAALFM_C603720WA">
        <annotation>
	<rdf:RDF xmlns:rdf="http://www.w3.org/1999/02/22-rdf-syntax-ns#" xmlns:bqbiol="http://biomodels.net/biology-qualifiers/">
	<rdf:Description rdf:about="#G_CAALFM_C603720WA">
              <bqbiol:is>
	<rdf:Bag>
	<rdf:li rdf:resource="http://identifiers.org/ncbiprotein/CAALFM_C603720WA"/>
	</rdf:Bag>
	</bqbiol:is>
	
	<bqbiol:encodes>
	<rdf:Bag>
	<rdf:li rdf:resource="http://identifiers.org/kegg.reaction/R03038"/>
	</rdf:Bag>
	</bqbiol:encodes>
	</rdf:Description>
	</rdf:RDF>
	</annotation>
            </fbc:geneProduct>
      <fbc:geneProduct fbc:id="G_CAALFM_C104660WA" fbc:label="CAALFM_C104660WA" fbc:name="DUR1_2" metaid="G_CAALFM_C104660WA">
        <annotation>
	<rdf:RDF xmlns:rdf="http://www.w3.org/1999/02/22-rdf-syntax-ns#" xmlns:bqbiol="http://biomodels.net/biology-qualifiers/">
	<rdf:Description rdf:about="#G_CAALFM_C104660WA">
              <bqbiol:is>
	<rdf:Bag>
	<rdf:li rdf:resource="http://identifiers.org/ncbiprotein/CAALFM_C104660WA"/>
	</rdf:Bag>
	</bqbiol:is>
	
	<bqbiol:encodes>
	<rdf:Bag>
	<rdf:li rdf:resource="http://identifiers.org/kegg.reaction/R00774"/>
	<rdf:li rdf:resource="http://identifiers.org/kegg.reaction/R00005"/>
	</rdf:Bag>
	</bqbiol:encodes>
	</rdf:Description>
	</rdf:RDF>
	</annotation>
            </fbc:geneProduct>
      <fbc:geneProduct fbc:id="G_CAALFM_C104730CA" fbc:label="CAALFM_C104730CA" fbc:name="LYS21" metaid="G_CAALFM_C104730CA">
        <annotation>
	<rdf:RDF xmlns:rdf="http://www.w3.org/1999/02/22-rdf-syntax-ns#" xmlns:bqbiol="http://biomodels.net/biology-qualifiers/">
	<rdf:Description rdf:about="#G_CAALFM_C104730CA">
              <bqbiol:is>
	<rdf:Bag>
	<rdf:li rdf:resource="http://identifiers.org/ncbiprotein/CAALFM_C104730CA"/>
	</rdf:Bag>
	</bqbiol:is>
	
	<bqbiol:encodes>
	<rdf:Bag>
	<rdf:li rdf:resource="http://identifiers.org/kegg.reaction/R00271"/>
	</rdf:Bag>
	</bqbiol:encodes>
	</rdf:Description>
	</rdf:RDF>
	</annotation>
            </fbc:geneProduct>
      <fbc:geneProduct fbc:id="G_CAALFM_C407030WA" fbc:label="CAALFM_C407030WA" fbc:name="MET16" metaid="G_CAALFM_C407030WA">
        <annotation>
	<rdf:RDF xmlns:rdf="http://www.w3.org/1999/02/22-rdf-syntax-ns#" xmlns:bqbiol="http://biomodels.net/biology-qualifiers/">
	<rdf:Description rdf:about="#G_CAALFM_C407030WA">
              <bqbiol:is>
	<rdf:Bag>
	<rdf:li rdf:resource="http://identifiers.org/ncbiprotein/CAALFM_C407030WA"/>
	</rdf:Bag>
	</bqbiol:is>
	
	<bqbiol:encodes>
	<rdf:Bag>
	<rdf:li rdf:resource="http://identifiers.org/kegg.reaction/R02021"/>
	</rdf:Bag>
	</bqbiol:encodes>
	</rdf:Description>
	</rdf:RDF>
	</annotation>
            </fbc:geneProduct>
      <fbc:geneProduct fbc:id="G_CAALFM_C206700WA" fbc:label="CAALFM_C206700WA" fbc:name="AMO2" metaid="G_CAALFM_C206700WA">
        <annotation>
	<rdf:RDF xmlns:rdf="http://www.w3.org/1999/02/22-rdf-syntax-ns#" xmlns:bqbiol="http://biomodels.net/biology-qualifiers/">
	<rdf:Description rdf:about="#G_CAALFM_C206700WA">
              <bqbiol:is>
	<rdf:Bag>
	<rdf:li rdf:resource="http://identifiers.org/ncbiprotein/CAALFM_C206700WA"/>
	</rdf:Bag>
	</bqbiol:is>
	
	<bqbiol:encodes>
	<rdf:Bag>
	<rdf:li rdf:resource="http://identifiers.org/kegg.reaction/R06154"/>
	</rdf:Bag>
	</bqbiol:encodes>
	</rdf:Description>
	</rdf:RDF>
	</annotation>
            </fbc:geneProduct>
      <fbc:geneProduct fbc:id="G_CAALFM_C113110CA" fbc:label="CAALFM_C113110CA" fbc:name="CHS3" metaid="G_CAALFM_C113110CA">
        <annotation>
	<rdf:RDF xmlns:rdf="http://www.w3.org/1999/02/22-rdf-syntax-ns#" xmlns:bqbiol="http://biomodels.net/biology-qualifiers/">
	<rdf:Description rdf:about="#G_CAALFM_C113110CA">
              <bqbiol:is>
	<rdf:Bag>
	<rdf:li rdf:resource="http://identifiers.org/ncbiprotein/CAALFM_C113110CA"/>
	</rdf:Bag>
	</bqbiol:is>
	
	<bqbiol:encodes>
	<rdf:Bag>
	<rdf:li rdf:resource="http://identifiers.org/kegg.reaction/R02335"/>
	</rdf:Bag>
	</bqbiol:encodes>
	</rdf:Description>
	</rdf:RDF>
	</annotation>
            </fbc:geneProduct>
      <fbc:geneProduct fbc:id="G_CAALFM_C105530CA" fbc:label="CAALFM_C105530CA" fbc:name="SSH1" metaid="G_CAALFM_C105530CA">
        <annotation>
	<rdf:RDF xmlns:rdf="http://www.w3.org/1999/02/22-rdf-syntax-ns#" xmlns:bqbiol="http://biomodels.net/biology-qualifiers/">
	<rdf:Description rdf:about="#G_CAALFM_C105530CA">
              <bqbiol:is>
	<rdf:Bag>
	<rdf:li rdf:resource="http://identifiers.org/ncbiprotein/CAALFM_C105530CA"/>
	</rdf:Bag>
	</bqbiol:is>
	
	<bqbiol:encodes>
	<rdf:Bag/>
	</bqbiol:encodes>
	</rdf:Description>
	</rdf:RDF>
	</annotation>
            </fbc:geneProduct>
      <fbc:geneProduct fbc:id="G_CAALFM_C500900CA" fbc:label="CAALFM_C500900CA" fbc:name="URA4" metaid="G_CAALFM_C500900CA">
        <annotation>
	<rdf:RDF xmlns:rdf="http://www.w3.org/1999/02/22-rdf-syntax-ns#" xmlns:bqbiol="http://biomodels.net/biology-qualifiers/">
	<rdf:Description rdf:about="#G_CAALFM_C500900CA">
              <bqbiol:is>
	<rdf:Bag>
	<rdf:li rdf:resource="http://identifiers.org/ncbiprotein/CAALFM_C500900CA"/>
	</rdf:Bag>
	</bqbiol:is>
	
	<bqbiol:encodes>
	<rdf:Bag>
	<rdf:li rdf:resource="http://identifiers.org/kegg.reaction/R01993"/>
	</rdf:Bag>
	</bqbiol:encodes>
	</rdf:Description>
	</rdf:RDF>
	</annotation>
            </fbc:geneProduct>
      <fbc:geneProduct fbc:id="G_CAALFM_C604520WA" fbc:label="CAALFM_C604520WA" fbc:name="ILS1" metaid="G_CAALFM_C604520WA">
        <annotation>
	<rdf:RDF xmlns:rdf="http://www.w3.org/1999/02/22-rdf-syntax-ns#" xmlns:bqbiol="http://biomodels.net/biology-qualifiers/">
	<rdf:Description rdf:about="#G_CAALFM_C604520WA">
              <bqbiol:is>
	<rdf:Bag>
	<rdf:li rdf:resource="http://identifiers.org/ncbiprotein/CAALFM_C604520WA"/>
	</rdf:Bag>
	</bqbiol:is>
	
	<bqbiol:encodes>
	<rdf:Bag>
	<rdf:li rdf:resource="http://identifiers.org/kegg.reaction/R03656"/>
	</rdf:Bag>
	</bqbiol:encodes>
	</rdf:Description>
	</rdf:RDF>
	</annotation>
            </fbc:geneProduct>
      <fbc:geneProduct fbc:id="G_CAALFM_CR03740CA" fbc:label="CAALFM_CR03740CA" metaid="G_CAALFM_CR03740CA">
        <annotation>
	<rdf:RDF xmlns:rdf="http://www.w3.org/1999/02/22-rdf-syntax-ns#" xmlns:bqbiol="http://biomodels.net/biology-qualifiers/">
	<rdf:Description rdf:about="#G_CAALFM_CR03740CA">
              <bqbiol:is>
	<rdf:Bag>
	<rdf:li rdf:resource="http://identifiers.org/ncbiprotein/CAALFM_CR03740CA"/>
	</rdf:Bag>
	</bqbiol:is>
	
	<bqbiol:encodes>
	<rdf:Bag>
	<rdf:li rdf:resource="http://identifiers.org/kegg.reaction/R00549"/>
	</rdf:Bag>
	</bqbiol:encodes>
	</rdf:Description>
	</rdf:RDF>
	</annotation>
            </fbc:geneProduct>
      <fbc:geneProduct fbc:id="G_CAALFM_C201020WA" fbc:label="CAALFM_C201020WA" fbc:name="HGT6" metaid="G_CAALFM_C201020WA">
        <annotation>
	<rdf:RDF xmlns:rdf="http://www.w3.org/1999/02/22-rdf-syntax-ns#" xmlns:bqbiol="http://biomodels.net/biology-qualifiers/">
	<rdf:Description rdf:about="#G_CAALFM_C201020WA">
              <bqbiol:is>
	<rdf:Bag>
	<rdf:li rdf:resource="http://identifiers.org/ncbiprotein/CAALFM_C201020WA"/>
	</rdf:Bag>
	</bqbiol:is>
	
	<bqbiol:encodes>
	<rdf:Bag/>
	</bqbiol:encodes>
	</rdf:Description>
	</rdf:RDF>
	</annotation>
            </fbc:geneProduct>
      <fbc:geneProduct fbc:id="G_CAALFM_C109640WA" fbc:label="CAALFM_C109640WA" fbc:name="ADE12" metaid="G_CAALFM_C109640WA">
        <annotation>
	<rdf:RDF xmlns:rdf="http://www.w3.org/1999/02/22-rdf-syntax-ns#" xmlns:bqbiol="http://biomodels.net/biology-qualifiers/">
	<rdf:Description rdf:about="#G_CAALFM_C109640WA">
              <bqbiol:is>
	<rdf:Bag>
	<rdf:li rdf:resource="http://identifiers.org/ncbiprotein/CAALFM_C109640WA"/>
	</rdf:Bag>
	</bqbiol:is>
	
	<bqbiol:encodes>
	<rdf:Bag>
	<rdf:li rdf:resource="http://identifiers.org/kegg.reaction/R01135"/>
	</rdf:Bag>
	</bqbiol:encodes>
	</rdf:Description>
	</rdf:RDF>
	</annotation>
            </fbc:geneProduct>
      <fbc:geneProduct fbc:id="G_CAALFM_C302150CA" fbc:label="CAALFM_C302150CA" fbc:name="ERG6" metaid="G_CAALFM_C302150CA">
        <annotation>
	<rdf:RDF xmlns:rdf="http://www.w3.org/1999/02/22-rdf-syntax-ns#" xmlns:bqbiol="http://biomodels.net/biology-qualifiers/">
	<rdf:Description rdf:about="#G_CAALFM_C302150CA">
              <bqbiol:is>
	<rdf:Bag>
	<rdf:li rdf:resource="http://identifiers.org/ncbiprotein/CAALFM_C302150CA"/>
	</rdf:Bag>
	</bqbiol:is>
	
	<bqbiol:encodes>
	<rdf:Bag>
	<rdf:li rdf:resource="http://identifiers.org/kegg.reaction/R04427"/>
	</rdf:Bag>
	</bqbiol:encodes>
	</rdf:Description>
	</rdf:RDF>
	</annotation>
            </fbc:geneProduct>
      <fbc:geneProduct fbc:id="G_CAALFM_C304910CA" fbc:label="CAALFM_C304910CA" fbc:name="NCE102" metaid="G_CAALFM_C304910CA">
        <annotation>
	<rdf:RDF xmlns:rdf="http://www.w3.org/1999/02/22-rdf-syntax-ns#" xmlns:bqbiol="http://biomodels.net/biology-qualifiers/">
	<rdf:Description rdf:about="#G_CAALFM_C304910CA">
              <bqbiol:is>
	<rdf:Bag>
	<rdf:li rdf:resource="http://identifiers.org/ncbiprotein/CAALFM_C304910CA"/>
	</rdf:Bag>
	</bqbiol:is>
	
	<bqbiol:encodes>
	<rdf:Bag/>
	</bqbiol:encodes>
	</rdf:Description>
	</rdf:RDF>
	</annotation>
            </fbc:geneProduct>
      <fbc:geneProduct fbc:id="G_CAALFM_C401200CA" fbc:label="CAALFM_C401200CA" fbc:name="AAT22" metaid="G_CAALFM_C401200CA">
        <annotation>
	<rdf:RDF xmlns:rdf="http://www.w3.org/1999/02/22-rdf-syntax-ns#" xmlns:bqbiol="http://biomodels.net/biology-qualifiers/">
	<rdf:Description rdf:about="#G_CAALFM_C401200CA">
              <bqbiol:is>
	<rdf:Bag>
	<rdf:li rdf:resource="http://identifiers.org/ncbiprotein/CAALFM_C401200CA"/>
	</rdf:Bag>
	</bqbiol:is>
	
	<bqbiol:encodes>
	<rdf:Bag>
	<rdf:li rdf:resource="http://identifiers.org/kegg.reaction/R00355"/>
	</rdf:Bag>
	</bqbiol:encodes>
	</rdf:Description>
	</rdf:RDF>
	</annotation>
            </fbc:geneProduct>
      <fbc:geneProduct fbc:id="G_CAALFM_C101810CA" fbc:label="CAALFM_C101810CA" fbc:name="UGA2" metaid="G_CAALFM_C101810CA">
        <annotation>
	<rdf:RDF xmlns:rdf="http://www.w3.org/1999/02/22-rdf-syntax-ns#" xmlns:bqbiol="http://biomodels.net/biology-qualifiers/">
	<rdf:Description rdf:about="#G_CAALFM_C101810CA">
              <bqbiol:is>
	<rdf:Bag>
	<rdf:li rdf:resource="http://identifiers.org/ncbiprotein/CAALFM_C101810CA"/>
	</rdf:Bag>
	</bqbiol:is>
	
	<bqbiol:encodes>
	<rdf:Bag>
	<rdf:li rdf:resource="http://identifiers.org/kegg.reaction/R00714"/>
	<rdf:li rdf:resource="http://identifiers.org/kegg.reaction/R00713"/>
	</rdf:Bag>
	</bqbiol:encodes>
	</rdf:Description>
	</rdf:RDF>
	</annotation>
            </fbc:geneProduct>
      <fbc:geneProduct fbc:id="G_CAALFM_C108490WA" fbc:label="CAALFM_C108490WA" fbc:name="BNA5" metaid="G_CAALFM_C108490WA">
        <annotation>
	<rdf:RDF xmlns:rdf="http://www.w3.org/1999/02/22-rdf-syntax-ns#" xmlns:bqbiol="http://biomodels.net/biology-qualifiers/">
	<rdf:Description rdf:about="#G_CAALFM_C108490WA">
              <bqbiol:is>
	<rdf:Bag>
	<rdf:li rdf:resource="http://identifiers.org/ncbiprotein/CAALFM_C108490WA"/>
	</rdf:Bag>
	</bqbiol:is>
	
	<bqbiol:encodes>
	<rdf:Bag>
	<rdf:li rdf:resource="http://identifiers.org/kegg.reaction/R02668"/>
	<rdf:li rdf:resource="http://identifiers.org/kegg.reaction/R00987"/>
	<rdf:li rdf:resource="http://identifiers.org/kegg.reaction/R03936"/>
	</rdf:Bag>
	</bqbiol:encodes>
	</rdf:Description>
	</rdf:RDF>
	</annotation>
            </fbc:geneProduct>
      <fbc:geneProduct fbc:id="G_CAALFM_C300650WA" fbc:label="CAALFM_C300650WA" fbc:name="NGT1" metaid="G_CAALFM_C300650WA">
        <annotation>
	<rdf:RDF xmlns:rdf="http://www.w3.org/1999/02/22-rdf-syntax-ns#" xmlns:bqbiol="http://biomodels.net/biology-qualifiers/">
	<rdf:Description rdf:about="#G_CAALFM_C300650WA">
              <bqbiol:is>
	<rdf:Bag>
	<rdf:li rdf:resource="http://identifiers.org/ncbiprotein/CAALFM_C300650WA"/>
	</rdf:Bag>
	</bqbiol:is>
	
	<bqbiol:encodes>
	<rdf:Bag/>
	</bqbiol:encodes>
	</rdf:Description>
	</rdf:RDF>
	</annotation>
            </fbc:geneProduct>
      <fbc:geneProduct fbc:id="G_CAALFM_C101740WA" fbc:label="CAALFM_C101740WA" fbc:name="CTN1" metaid="G_CAALFM_C101740WA">
        <annotation>
	<rdf:RDF xmlns:rdf="http://www.w3.org/1999/02/22-rdf-syntax-ns#" xmlns:bqbiol="http://biomodels.net/biology-qualifiers/">
	<rdf:Description rdf:about="#G_CAALFM_C101740WA">
              <bqbiol:is>
	<rdf:Bag>
	<rdf:li rdf:resource="http://identifiers.org/ncbiprotein/CAALFM_C101740WA"/>
	</rdf:Bag>
	</bqbiol:is>
	
	<bqbiol:encodes>
	<rdf:Bag>
	<rdf:li rdf:resource="http://identifiers.org/kegg.reaction/R02396"/>
	</rdf:Bag>
	</bqbiol:encodes>
	</rdf:Description>
	</rdf:RDF>
	</annotation>
            </fbc:geneProduct>
      <fbc:geneProduct fbc:id="G_CAALFM_C502710WA" fbc:label="CAALFM_C502710WA" fbc:name="TRR1" metaid="G_CAALFM_C502710WA">
        <annotation>
	<rdf:RDF xmlns:rdf="http://www.w3.org/1999/02/22-rdf-syntax-ns#" xmlns:bqbiol="http://biomodels.net/biology-qualifiers/">
	<rdf:Description rdf:about="#G_CAALFM_C502710WA">
              <bqbiol:is>
	<rdf:Bag>
	<rdf:li rdf:resource="http://identifiers.org/ncbiprotein/CAALFM_C502710WA"/>
	</rdf:Bag>
	</bqbiol:is>
	
	<bqbiol:encodes>
	<rdf:Bag>
	<rdf:li rdf:resource="http://identifiers.org/kegg.reaction/R02016"/>
	<rdf:li rdf:resource="http://identifiers.org/kegg.reaction/R03596"/>
	</rdf:Bag>
	</bqbiol:encodes>
	</rdf:Description>
	</rdf:RDF>
	</annotation>
            </fbc:geneProduct>
      <fbc:geneProduct fbc:id="G_CAALFM_C202470CA" fbc:label="CAALFM_C202470CA" fbc:name="ATO7" metaid="G_CAALFM_C202470CA">
        <annotation>
	<rdf:RDF xmlns:rdf="http://www.w3.org/1999/02/22-rdf-syntax-ns#" xmlns:bqbiol="http://biomodels.net/biology-qualifiers/">
	<rdf:Description rdf:about="#G_CAALFM_C202470CA">
              <bqbiol:is>
	<rdf:Bag>
	<rdf:li rdf:resource="http://identifiers.org/ncbiprotein/CAALFM_C202470CA"/>
	</rdf:Bag>
	</bqbiol:is>
	
	<bqbiol:encodes>
	<rdf:Bag/>
	</bqbiol:encodes>
	</rdf:Description>
	</rdf:RDF>
	</annotation>
            </fbc:geneProduct>
      <fbc:geneProduct fbc:id="G_CAALFM_CR00750CA" fbc:label="CAALFM_CR00750CA" fbc:name="JHD1" metaid="G_CAALFM_CR00750CA">
        <annotation>
	<rdf:RDF xmlns:rdf="http://www.w3.org/1999/02/22-rdf-syntax-ns#" xmlns:bqbiol="http://biomodels.net/biology-qualifiers/">
	<rdf:Description rdf:about="#G_CAALFM_CR00750CA">
              <bqbiol:is>
	<rdf:Bag>
	<rdf:li rdf:resource="http://identifiers.org/ncbiprotein/CAALFM_CR00750CA"/>
	</rdf:Bag>
	</bqbiol:is>
	
	<bqbiol:encodes>
	<rdf:Bag>
	<rdf:li rdf:resource="http://identifiers.org/kegg.reaction/R09511"/>
	<rdf:li rdf:resource="http://identifiers.org/kegg.reaction/R09510"/>
	<rdf:li rdf:resource="http://identifiers.org/kegg.reaction/R10056"/>
	</rdf:Bag>
	</bqbiol:encodes>
	</rdf:Description>
	</rdf:RDF>
	</annotation>
            </fbc:geneProduct>
      <fbc:geneProduct fbc:id="G_CAALFM_C105410CA" fbc:label="CAALFM_C105410CA" fbc:name="TRP99" metaid="G_CAALFM_C105410CA">
        <annotation>
	<rdf:RDF xmlns:rdf="http://www.w3.org/1999/02/22-rdf-syntax-ns#" xmlns:bqbiol="http://biomodels.net/biology-qualifiers/">
	<rdf:Description rdf:about="#G_CAALFM_C105410CA">
              <bqbiol:is>
	<rdf:Bag>
	<rdf:li rdf:resource="http://identifiers.org/ncbiprotein/CAALFM_C105410CA"/>
	</rdf:Bag>
	</bqbiol:is>
	
	<bqbiol:encodes>
	<rdf:Bag>
	<rdf:li rdf:resource="http://identifiers.org/kegg.reaction/R08362"/>
	<rdf:li rdf:resource="http://identifiers.org/kegg.reaction/R08360"/>
	</rdf:Bag>
	</bqbiol:encodes>
	</rdf:Description>
	</rdf:RDF>
	</annotation>
            </fbc:geneProduct>
      <fbc:geneProduct fbc:id="G_CAALFM_C113160WA" fbc:label="CAALFM_C113160WA" fbc:name="PSA2" metaid="G_CAALFM_C113160WA">
        <annotation>
	<rdf:RDF xmlns:rdf="http://www.w3.org/1999/02/22-rdf-syntax-ns#" xmlns:bqbiol="http://biomodels.net/biology-qualifiers/">
	<rdf:Description rdf:about="#G_CAALFM_C113160WA">
              <bqbiol:is>
	<rdf:Bag>
	<rdf:li rdf:resource="http://identifiers.org/ncbiprotein/CAALFM_C113160WA"/>
	</rdf:Bag>
	</bqbiol:is>
	
	<bqbiol:encodes>
	<rdf:Bag>
	<rdf:li rdf:resource="http://identifiers.org/kegg.reaction/R00885"/>
	</rdf:Bag>
	</bqbiol:encodes>
	</rdf:Description>
	</rdf:RDF>
	</annotation>
            </fbc:geneProduct>
      <fbc:geneProduct fbc:id="G_CAALFM_C109420WA" fbc:label="CAALFM_C109420WA" fbc:name="LIP2" metaid="G_CAALFM_C109420WA">
        <annotation>
	<rdf:RDF xmlns:rdf="http://www.w3.org/1999/02/22-rdf-syntax-ns#" xmlns:bqbiol="http://biomodels.net/biology-qualifiers/">
	<rdf:Description rdf:about="#G_CAALFM_C109420WA">
              <bqbiol:is>
	<rdf:Bag>
	<rdf:li rdf:resource="http://identifiers.org/ncbiprotein/CAALFM_C109420WA"/>
	</rdf:Bag>
	</bqbiol:is>
	
	<bqbiol:encodes>
	<rdf:Bag>
	<rdf:li rdf:resource="http://identifiers.org/kegg.reaction/R02250"/>
	<rdf:li rdf:resource="http://identifiers.org/kegg.reaction/R02688"/>
	<rdf:li rdf:resource="http://identifiers.org/kegg.reaction/R02687"/>
	</rdf:Bag>
	</bqbiol:encodes>
	</rdf:Description>
	</rdf:RDF>
	</annotation>
            </fbc:geneProduct>
      <fbc:geneProduct fbc:id="G_CAALFM_C201210CA" fbc:label="CAALFM_C201210CA" fbc:name="HNM1" metaid="G_CAALFM_C201210CA">
        <annotation>
	<rdf:RDF xmlns:rdf="http://www.w3.org/1999/02/22-rdf-syntax-ns#" xmlns:bqbiol="http://biomodels.net/biology-qualifiers/">
	<rdf:Description rdf:about="#G_CAALFM_C201210CA">
              <bqbiol:is>
	<rdf:Bag>
	<rdf:li rdf:resource="http://identifiers.org/ncbiprotein/CAALFM_C201210CA"/>
	</rdf:Bag>
	</bqbiol:is>
	
	<bqbiol:encodes>
	<rdf:Bag/>
	</bqbiol:encodes>
	</rdf:Description>
	</rdf:RDF>
	</annotation>
            </fbc:geneProduct>
      <fbc:geneProduct fbc:id="G_CAALFM_C204940CA" fbc:label="CAALFM_C204940CA" fbc:name="ITR1" metaid="G_CAALFM_C204940CA">
        <annotation>
	<rdf:RDF xmlns:rdf="http://www.w3.org/1999/02/22-rdf-syntax-ns#" xmlns:bqbiol="http://biomodels.net/biology-qualifiers/">
	<rdf:Description rdf:about="#G_CAALFM_C204940CA">
              <bqbiol:is>
	<rdf:Bag>
	<rdf:li rdf:resource="http://identifiers.org/ncbiprotein/CAALFM_C204940CA"/>
	</rdf:Bag>
	</bqbiol:is>
	
	<bqbiol:encodes>
	<rdf:Bag/>
	</bqbiol:encodes>
	</rdf:Description>
	</rdf:RDF>
	</annotation>
            </fbc:geneProduct>
      <fbc:geneProduct fbc:id="G_CAALFM_C701990CA" fbc:label="CAALFM_C701990CA" metaid="G_CAALFM_C701990CA">
        <annotation>
	<rdf:RDF xmlns:rdf="http://www.w3.org/1999/02/22-rdf-syntax-ns#" xmlns:bqbiol="http://biomodels.net/biology-qualifiers/">
	<rdf:Description rdf:about="#G_CAALFM_C701990CA">
              <bqbiol:is>
	<rdf:Bag>
	<rdf:li rdf:resource="http://identifiers.org/ncbiprotein/CAALFM_C701990CA"/>
	</rdf:Bag>
	</bqbiol:is>
	
	<bqbiol:encodes>
	<rdf:Bag/>
	</bqbiol:encodes>
	</rdf:Description>
	</rdf:RDF>
	</annotation>
            </fbc:geneProduct>
      <fbc:geneProduct fbc:id="G_CAALFM_C301300CA" fbc:label="CAALFM_C301300CA" fbc:name="NCE103" metaid="G_CAALFM_C301300CA">
        <annotation>
	<rdf:RDF xmlns:rdf="http://www.w3.org/1999/02/22-rdf-syntax-ns#" xmlns:bqbiol="http://biomodels.net/biology-qualifiers/">
	<rdf:Description rdf:about="#G_CAALFM_C301300CA">
              <bqbiol:is>
	<rdf:Bag>
	<rdf:li rdf:resource="http://identifiers.org/ncbiprotein/CAALFM_C301300CA"/>
	</rdf:Bag>
	</bqbiol:is>
	
	<bqbiol:encodes>
	<rdf:Bag>
	<rdf:li rdf:resource="http://identifiers.org/kegg.reaction/R10092"/>
	</rdf:Bag>
	</bqbiol:encodes>
	</rdf:Description>
	</rdf:RDF>
	</annotation>
            </fbc:geneProduct>
      <fbc:geneProduct fbc:id="G_CAALFM_CR09160CA" fbc:label="CAALFM_CR09160CA" fbc:name="ERG13" metaid="G_CAALFM_CR09160CA">
        <annotation>
	<rdf:RDF xmlns:rdf="http://www.w3.org/1999/02/22-rdf-syntax-ns#" xmlns:bqbiol="http://biomodels.net/biology-qualifiers/">
	<rdf:Description rdf:about="#G_CAALFM_CR09160CA">
              <bqbiol:is>
	<rdf:Bag>
	<rdf:li rdf:resource="http://identifiers.org/ncbiprotein/CAALFM_CR09160CA"/>
	</rdf:Bag>
	</bqbiol:is>
	
	<bqbiol:encodes>
	<rdf:Bag>
	<rdf:li rdf:resource="http://identifiers.org/kegg.reaction/R01978"/>
	</rdf:Bag>
	</bqbiol:encodes>
	</rdf:Description>
	</rdf:RDF>
	</annotation>
            </fbc:geneProduct>
      <fbc:geneProduct fbc:id="G_CAALFM_C110200CA" fbc:label="CAALFM_C110200CA" metaid="G_CAALFM_C110200CA">
        <annotation>
	<rdf:RDF xmlns:rdf="http://www.w3.org/1999/02/22-rdf-syntax-ns#" xmlns:bqbiol="http://biomodels.net/biology-qualifiers/">
	<rdf:Description rdf:about="#G_CAALFM_C110200CA">
              <bqbiol:is>
	<rdf:Bag>
	<rdf:li rdf:resource="http://identifiers.org/ncbiprotein/CAALFM_C110200CA"/>
	</rdf:Bag>
	</bqbiol:is>
	
	<bqbiol:encodes>
	<rdf:Bag/>
	</bqbiol:encodes>
	</rdf:Description>
	</rdf:RDF>
	</annotation>
            </fbc:geneProduct>
      <fbc:geneProduct fbc:id="G_CAALFM_C500770CA" fbc:label="CAALFM_C500770CA" fbc:name="FOL1" metaid="G_CAALFM_C500770CA">
        <annotation>
	<rdf:RDF xmlns:rdf="http://www.w3.org/1999/02/22-rdf-syntax-ns#" xmlns:bqbiol="http://biomodels.net/biology-qualifiers/">
	<rdf:Description rdf:about="#G_CAALFM_C500770CA">
              <bqbiol:is>
	<rdf:Bag>
	<rdf:li rdf:resource="http://identifiers.org/ncbiprotein/CAALFM_C500770CA"/>
	</rdf:Bag>
	</bqbiol:is>
	
	<bqbiol:encodes>
	<rdf:Bag>
	<rdf:li rdf:resource="http://identifiers.org/kegg.reaction/R03504"/>
	<rdf:li rdf:resource="http://identifiers.org/kegg.reaction/R03066"/>
	</rdf:Bag>
	</bqbiol:encodes>
	</rdf:Description>
	</rdf:RDF>
	</annotation>
            </fbc:geneProduct>
      <fbc:geneProduct fbc:id="G_CAALFM_C305220WA" fbc:label="CAALFM_C305220WA" fbc:name="CDR1" metaid="G_CAALFM_C305220WA">
        <annotation>
	<rdf:RDF xmlns:rdf="http://www.w3.org/1999/02/22-rdf-syntax-ns#" xmlns:bqbiol="http://biomodels.net/biology-qualifiers/">
	<rdf:Description rdf:about="#G_CAALFM_C305220WA">
              <bqbiol:is>
	<rdf:Bag>
	<rdf:li rdf:resource="http://identifiers.org/ncbiprotein/CAALFM_C305220WA"/>
	</rdf:Bag>
	</bqbiol:is>
	
	<bqbiol:encodes>
	<rdf:Bag/>
	</bqbiol:encodes>
	</rdf:Description>
	</rdf:RDF>
	</annotation>
            </fbc:geneProduct>
      <fbc:geneProduct fbc:id="G_CAALFM_C401880WA" fbc:label="CAALFM_C401880WA" fbc:name="TYR1" metaid="G_CAALFM_C401880WA">
        <annotation>
	<rdf:RDF xmlns:rdf="http://www.w3.org/1999/02/22-rdf-syntax-ns#" xmlns:bqbiol="http://biomodels.net/biology-qualifiers/">
	<rdf:Description rdf:about="#G_CAALFM_C401880WA">
              <bqbiol:is>
	<rdf:Bag>
	<rdf:li rdf:resource="http://identifiers.org/ncbiprotein/CAALFM_C401880WA"/>
	</rdf:Bag>
	</bqbiol:is>
	
	<bqbiol:encodes>
	<rdf:Bag>
	<rdf:li rdf:resource="http://identifiers.org/kegg.reaction/R01730"/>
	</rdf:Bag>
	</bqbiol:encodes>
	</rdf:Description>
	</rdf:RDF>
	</annotation>
            </fbc:geneProduct>
      <fbc:geneProduct fbc:id="G_CAALFM_CR04530WA" fbc:label="CAALFM_CR04530WA" fbc:name="FUM11" metaid="G_CAALFM_CR04530WA">
        <annotation>
	<rdf:RDF xmlns:rdf="http://www.w3.org/1999/02/22-rdf-syntax-ns#" xmlns:bqbiol="http://biomodels.net/biology-qualifiers/">
	<rdf:Description rdf:about="#G_CAALFM_CR04530WA">
              <bqbiol:is>
	<rdf:Bag>
	<rdf:li rdf:resource="http://identifiers.org/ncbiprotein/CAALFM_CR04530WA"/>
	</rdf:Bag>
	</bqbiol:is>
	
	<bqbiol:encodes>
	<rdf:Bag>
	<rdf:li rdf:resource="http://identifiers.org/kegg.reaction/R01082"/>
	</rdf:Bag>
	</bqbiol:encodes>
	</rdf:Description>
	</rdf:RDF>
	</annotation>
            </fbc:geneProduct>
      <fbc:geneProduct fbc:id="G_CAALFM_C602980CA" fbc:label="CAALFM_C602980CA" metaid="G_CAALFM_C602980CA">
        <annotation>
	<rdf:RDF xmlns:rdf="http://www.w3.org/1999/02/22-rdf-syntax-ns#" xmlns:bqbiol="http://biomodels.net/biology-qualifiers/">
	<rdf:Description rdf:about="#G_CAALFM_C602980CA">
              <bqbiol:is>
	<rdf:Bag>
	<rdf:li rdf:resource="http://identifiers.org/ncbiprotein/CAALFM_C602980CA"/>
	</rdf:Bag>
	</bqbiol:is>
	
	<bqbiol:encodes>
	<rdf:Bag>
	<rdf:li rdf:resource="http://identifiers.org/kegg.reaction/R03018"/>
	</rdf:Bag>
	</bqbiol:encodes>
	</rdf:Description>
	</rdf:RDF>
	</annotation>
            </fbc:geneProduct>
      <fbc:geneProduct fbc:id="G_CAALFM_C202410WA" fbc:label="CAALFM_C202410WA" metaid="G_CAALFM_C202410WA">
        <annotation>
	<rdf:RDF xmlns:rdf="http://www.w3.org/1999/02/22-rdf-syntax-ns#" xmlns:bqbiol="http://biomodels.net/biology-qualifiers/">
	<rdf:Description rdf:about="#G_CAALFM_C202410WA">
              <bqbiol:is>
	<rdf:Bag>
	<rdf:li rdf:resource="http://identifiers.org/ncbiprotein/CAALFM_C202410WA"/>
	</rdf:Bag>
	</bqbiol:is>
	
	<bqbiol:encodes>
	<rdf:Bag/>
	</bqbiol:encodes>
	</rdf:Description>
	</rdf:RDF>
	</annotation>
            </fbc:geneProduct>
      <fbc:geneProduct fbc:id="G_CAALFM_C111220CA" fbc:label="CAALFM_C111220CA" fbc:name="TIM50" metaid="G_CAALFM_C111220CA">
        <annotation>
	<rdf:RDF xmlns:rdf="http://www.w3.org/1999/02/22-rdf-syntax-ns#" xmlns:bqbiol="http://biomodels.net/biology-qualifiers/">
	<rdf:Description rdf:about="#G_CAALFM_C111220CA">
              <bqbiol:is>
	<rdf:Bag>
	<rdf:li rdf:resource="http://identifiers.org/ncbiprotein/CAALFM_C111220CA"/>
	</rdf:Bag>
	</bqbiol:is>
	
	<bqbiol:encodes>
	<rdf:Bag/>
	</bqbiol:encodes>
	</rdf:Description>
	</rdf:RDF>
	</annotation>
            </fbc:geneProduct>
      <fbc:geneProduct fbc:id="G_CAALFM_CR02180WA" fbc:label="CAALFM_CR02180WA" fbc:name="PHO113" metaid="G_CAALFM_CR02180WA">
        <annotation>
	<rdf:RDF xmlns:rdf="http://www.w3.org/1999/02/22-rdf-syntax-ns#" xmlns:bqbiol="http://biomodels.net/biology-qualifiers/">
	<rdf:Description rdf:about="#G_CAALFM_CR02180WA">
              <bqbiol:is>
	<rdf:Bag>
	<rdf:li rdf:resource="http://identifiers.org/ncbiprotein/CAALFM_CR02180WA"/>
	</rdf:Bag>
	</bqbiol:is>
	
	<bqbiol:encodes>
	<rdf:Bag>
	<rdf:li rdf:resource="http://identifiers.org/kegg.reaction/R11527"/>
	<rdf:li rdf:resource="http://identifiers.org/kegg.reaction/R01010"/>
	</rdf:Bag>
	</bqbiol:encodes>
	</rdf:Description>
	</rdf:RDF>
	</annotation>
            </fbc:geneProduct>
      <fbc:geneProduct fbc:id="G_CAALFM_C400270WA" fbc:label="CAALFM_C400270WA" fbc:name="ATP2" metaid="G_CAALFM_C400270WA">
        <annotation>
	<rdf:RDF xmlns:rdf="http://www.w3.org/1999/02/22-rdf-syntax-ns#" xmlns:bqbiol="http://biomodels.net/biology-qualifiers/">
	<rdf:Description rdf:about="#G_CAALFM_C400270WA">
              <bqbiol:is>
	<rdf:Bag>
	<rdf:li rdf:resource="http://identifiers.org/ncbiprotein/CAALFM_C400270WA"/>
	</rdf:Bag>
	</bqbiol:is>
	
	<bqbiol:encodes>
	<rdf:Bag/>
	</bqbiol:encodes>
	</rdf:Description>
	</rdf:RDF>
	</annotation>
            </fbc:geneProduct>
      <fbc:geneProduct fbc:id="G_CAALFM_C703040WA" fbc:label="CAALFM_C703040WA" metaid="G_CAALFM_C703040WA">
        <annotation>
	<rdf:RDF xmlns:rdf="http://www.w3.org/1999/02/22-rdf-syntax-ns#" xmlns:bqbiol="http://biomodels.net/biology-qualifiers/">
	<rdf:Description rdf:about="#G_CAALFM_C703040WA">
              <bqbiol:is>
	<rdf:Bag>
	<rdf:li rdf:resource="http://identifiers.org/ncbiprotein/CAALFM_C703040WA"/>
	</rdf:Bag>
	</bqbiol:is>
	
	<bqbiol:encodes>
	<rdf:Bag>
	<rdf:li rdf:resource="http://identifiers.org/kegg.reaction/R07760"/>
	</rdf:Bag>
	</bqbiol:encodes>
	</rdf:Description>
	</rdf:RDF>
	</annotation>
            </fbc:geneProduct>
      <fbc:geneProduct fbc:id="G_CAALFM_C306110CA" fbc:label="CAALFM_C306110CA" metaid="G_CAALFM_C306110CA">
        <annotation>
	<rdf:RDF xmlns:rdf="http://www.w3.org/1999/02/22-rdf-syntax-ns#" xmlns:bqbiol="http://biomodels.net/biology-qualifiers/">
	<rdf:Description rdf:about="#G_CAALFM_C306110CA">
              <bqbiol:is>
	<rdf:Bag>
	<rdf:li rdf:resource="http://identifiers.org/ncbiprotein/CAALFM_C306110CA"/>
	</rdf:Bag>
	</bqbiol:is>
	
	<bqbiol:encodes>
	<rdf:Bag>
	<rdf:li rdf:resource="http://identifiers.org/kegg.reaction/R00104"/>
	</rdf:Bag>
	</bqbiol:encodes>
	</rdf:Description>
	</rdf:RDF>
	</annotation>
            </fbc:geneProduct>
      <fbc:geneProduct fbc:id="G_CAALFM_C207260CA" fbc:label="CAALFM_C207260CA" fbc:name="DQD1" metaid="G_CAALFM_C207260CA">
        <annotation>
	<rdf:RDF xmlns:rdf="http://www.w3.org/1999/02/22-rdf-syntax-ns#" xmlns:bqbiol="http://biomodels.net/biology-qualifiers/">
	<rdf:Description rdf:about="#G_CAALFM_C207260CA">
              <bqbiol:is>
	<rdf:Bag>
	<rdf:li rdf:resource="http://identifiers.org/ncbiprotein/CAALFM_C207260CA"/>
	</rdf:Bag>
	</bqbiol:is>
	
	<bqbiol:encodes>
	<rdf:Bag>
	<rdf:li rdf:resource="http://identifiers.org/kegg.reaction/R03084"/>
	</rdf:Bag>
	</bqbiol:encodes>
	</rdf:Description>
	</rdf:RDF>
	</annotation>
            </fbc:geneProduct>
      <fbc:geneProduct fbc:id="G_CAALFM_C702830CA" fbc:label="CAALFM_C702830CA" fbc:name="LIP5" metaid="G_CAALFM_C702830CA">
        <annotation>
	<rdf:RDF xmlns:rdf="http://www.w3.org/1999/02/22-rdf-syntax-ns#" xmlns:bqbiol="http://biomodels.net/biology-qualifiers/">
	<rdf:Description rdf:about="#G_CAALFM_C702830CA">
              <bqbiol:is>
	<rdf:Bag>
	<rdf:li rdf:resource="http://identifiers.org/ncbiprotein/CAALFM_C702830CA"/>
	</rdf:Bag>
	</bqbiol:is>
	
	<bqbiol:encodes>
	<rdf:Bag>
	<rdf:li rdf:resource="http://identifiers.org/kegg.reaction/R02250"/>
	<rdf:li rdf:resource="http://identifiers.org/kegg.reaction/R02688"/>
	<rdf:li rdf:resource="http://identifiers.org/kegg.reaction/R02687"/>
	</rdf:Bag>
	</bqbiol:encodes>
	</rdf:Description>
	</rdf:RDF>
	</annotation>
            </fbc:geneProduct>
      <fbc:geneProduct fbc:id="G_CAALFM_CR07200WA" fbc:label="CAALFM_CR07200WA" metaid="G_CAALFM_CR07200WA">
        <annotation>
	<rdf:RDF xmlns:rdf="http://www.w3.org/1999/02/22-rdf-syntax-ns#" xmlns:bqbiol="http://biomodels.net/biology-qualifiers/">
	<rdf:Description rdf:about="#G_CAALFM_CR07200WA">
              <bqbiol:is>
	<rdf:Bag>
	<rdf:li rdf:resource="http://identifiers.org/ncbiprotein/CAALFM_CR07200WA"/>
	</rdf:Bag>
	</bqbiol:is>
	
	<bqbiol:encodes>
	<rdf:Bag>
	<rdf:li rdf:resource="http://identifiers.org/kegg.reaction/R11220"/>
	<rdf:li rdf:resource="http://identifiers.org/kegg.reaction/R11218"/>
	</rdf:Bag>
	</bqbiol:encodes>
	</rdf:Description>
	</rdf:RDF>
	</annotation>
            </fbc:geneProduct>
      <fbc:geneProduct fbc:id="G_CAALFM_CR07380CA" fbc:label="CAALFM_CR07380CA" fbc:name="KSR1" metaid="G_CAALFM_CR07380CA">
        <annotation>
	<rdf:RDF xmlns:rdf="http://www.w3.org/1999/02/22-rdf-syntax-ns#" xmlns:bqbiol="http://biomodels.net/biology-qualifiers/">
	<rdf:Description rdf:about="#G_CAALFM_CR07380CA">
              <bqbiol:is>
	<rdf:Bag>
	<rdf:li rdf:resource="http://identifiers.org/ncbiprotein/CAALFM_CR07380CA"/>
	</rdf:Bag>
	</bqbiol:is>
	
	<bqbiol:encodes>
	<rdf:Bag>
	<rdf:li rdf:resource="http://identifiers.org/kegg.reaction/R02978"/>
	</rdf:Bag>
	</bqbiol:encodes>
	</rdf:Description>
	</rdf:RDF>
	</annotation>
            </fbc:geneProduct>
      <fbc:geneProduct fbc:id="G_CAALFM_C112380CA" fbc:label="CAALFM_C112380CA" fbc:name="WRS1" metaid="G_CAALFM_C112380CA">
        <annotation>
	<rdf:RDF xmlns:rdf="http://www.w3.org/1999/02/22-rdf-syntax-ns#" xmlns:bqbiol="http://biomodels.net/biology-qualifiers/">
	<rdf:Description rdf:about="#G_CAALFM_C112380CA">
              <bqbiol:is>
	<rdf:Bag>
	<rdf:li rdf:resource="http://identifiers.org/ncbiprotein/CAALFM_C112380CA"/>
	</rdf:Bag>
	</bqbiol:is>
	
	<bqbiol:encodes>
	<rdf:Bag>
	<rdf:li rdf:resource="http://identifiers.org/kegg.reaction/R03664"/>
	</rdf:Bag>
	</bqbiol:encodes>
	</rdf:Description>
	</rdf:RDF>
	</annotation>
            </fbc:geneProduct>
      <fbc:geneProduct fbc:id="G_CAALFM_C303400CA" fbc:label="CAALFM_C303400CA" fbc:name="VTI1" metaid="G_CAALFM_C303400CA">
        <annotation>
	<rdf:RDF xmlns:rdf="http://www.w3.org/1999/02/22-rdf-syntax-ns#" xmlns:bqbiol="http://biomodels.net/biology-qualifiers/">
	<rdf:Description rdf:about="#G_CAALFM_C303400CA">
              <bqbiol:is>
	<rdf:Bag>
	<rdf:li rdf:resource="http://identifiers.org/ncbiprotein/CAALFM_C303400CA"/>
	</rdf:Bag>
	</bqbiol:is>
	
	<bqbiol:encodes>
	<rdf:Bag/>
	</bqbiol:encodes>
	</rdf:Description>
	</rdf:RDF>
	</annotation>
            </fbc:geneProduct>
      <fbc:geneProduct fbc:id="G_CAALFM_C200780WA" fbc:label="CAALFM_C200780WA" fbc:name="POT1-2" metaid="G_CAALFM_C200780WA">
        <annotation>
	<rdf:RDF xmlns:rdf="http://www.w3.org/1999/02/22-rdf-syntax-ns#" xmlns:bqbiol="http://biomodels.net/biology-qualifiers/">
	<rdf:Description rdf:about="#G_CAALFM_C200780WA">
              <bqbiol:is>
	<rdf:Bag>
	<rdf:li rdf:resource="http://identifiers.org/ncbiprotein/CAALFM_C200780WA"/>
	</rdf:Bag>
	</bqbiol:is>
	
	<bqbiol:encodes>
	<rdf:Bag>
	<rdf:li rdf:resource="http://identifiers.org/kegg.reaction/R00391"/>
	</rdf:Bag>
	</bqbiol:encodes>
	</rdf:Description>
	</rdf:RDF>
	</annotation>
            </fbc:geneProduct>
      <fbc:geneProduct fbc:id="G_CAALFM_C305280CA" fbc:label="CAALFM_C305280CA" metaid="G_CAALFM_C305280CA">
        <annotation>
	<rdf:RDF xmlns:rdf="http://www.w3.org/1999/02/22-rdf-syntax-ns#" xmlns:bqbiol="http://biomodels.net/biology-qualifiers/">
	<rdf:Description rdf:about="#G_CAALFM_C305280CA">
              <bqbiol:is>
	<rdf:Bag>
	<rdf:li rdf:resource="http://identifiers.org/ncbiprotein/CAALFM_C305280CA"/>
	</rdf:Bag>
	</bqbiol:is>
	
	<bqbiol:encodes>
	<rdf:Bag>
	<rdf:li rdf:resource="http://identifiers.org/kegg.reaction/R07758"/>
	<rdf:li rdf:resource="http://identifiers.org/kegg.reaction/R09419"/>
	</rdf:Bag>
	</bqbiol:encodes>
	</rdf:Description>
	</rdf:RDF>
	</annotation>
            </fbc:geneProduct>
      <fbc:geneProduct fbc:id="G_CAALFM_C704180WA" fbc:label="CAALFM_C704180WA" fbc:name="FAA2-3" metaid="G_CAALFM_C704180WA">
        <annotation>
	<rdf:RDF xmlns:rdf="http://www.w3.org/1999/02/22-rdf-syntax-ns#" xmlns:bqbiol="http://biomodels.net/biology-qualifiers/">
	<rdf:Description rdf:about="#G_CAALFM_C704180WA">
              <bqbiol:is>
	<rdf:Bag>
	<rdf:li rdf:resource="http://identifiers.org/ncbiprotein/CAALFM_C704180WA"/>
	</rdf:Bag>
	</bqbiol:is>
	
	<bqbiol:encodes>
	<rdf:Bag>
	<rdf:li rdf:resource="http://identifiers.org/kegg.reaction/R01280"/>
	<rdf:li rdf:resource="http://identifiers.org/kegg.reaction/R00390"/>
	</rdf:Bag>
	</bqbiol:encodes>
	</rdf:Description>
	</rdf:RDF>
	</annotation>
            </fbc:geneProduct>
      <fbc:geneProduct fbc:id="G_CAALFM_C500260WA" fbc:label="CAALFM_C500260WA" metaid="G_CAALFM_C500260WA">
        <annotation>
	<rdf:RDF xmlns:rdf="http://www.w3.org/1999/02/22-rdf-syntax-ns#" xmlns:bqbiol="http://biomodels.net/biology-qualifiers/">
	<rdf:Description rdf:about="#G_CAALFM_C500260WA">
              <bqbiol:is>
	<rdf:Bag>
	<rdf:li rdf:resource="http://identifiers.org/ncbiprotein/CAALFM_C500260WA"/>
	</rdf:Bag>
	</bqbiol:is>
	
	<bqbiol:encodes>
	<rdf:Bag>
	<rdf:li rdf:resource="http://identifiers.org/kegg.reaction/R01049"/>
	</rdf:Bag>
	</bqbiol:encodes>
	</rdf:Description>
	</rdf:RDF>
	</annotation>
            </fbc:geneProduct>
      <fbc:geneProduct fbc:id="G_CAALFM_CR00560WA" fbc:label="CAALFM_CR00560WA" fbc:name="NTH1" metaid="G_CAALFM_CR00560WA">
        <annotation>
	<rdf:RDF xmlns:rdf="http://www.w3.org/1999/02/22-rdf-syntax-ns#" xmlns:bqbiol="http://biomodels.net/biology-qualifiers/">
	<rdf:Description rdf:about="#G_CAALFM_CR00560WA">
              <bqbiol:is>
	<rdf:Bag>
	<rdf:li rdf:resource="http://identifiers.org/ncbiprotein/CAALFM_CR00560WA"/>
	</rdf:Bag>
	</bqbiol:is>
	
	<bqbiol:encodes>
	<rdf:Bag>
	<rdf:li rdf:resource="http://identifiers.org/kegg.reaction/R00010"/>
	</rdf:Bag>
	</bqbiol:encodes>
	</rdf:Description>
	</rdf:RDF>
	</annotation>
            </fbc:geneProduct>
      <fbc:geneProduct fbc:id="G_CAALFM_C303790WA" fbc:label="CAALFM_C303790WA" fbc:name="MEU1" metaid="G_CAALFM_C303790WA">
        <annotation>
	<rdf:RDF xmlns:rdf="http://www.w3.org/1999/02/22-rdf-syntax-ns#" xmlns:bqbiol="http://biomodels.net/biology-qualifiers/">
	<rdf:Description rdf:about="#G_CAALFM_C303790WA">
              <bqbiol:is>
	<rdf:Bag>
	<rdf:li rdf:resource="http://identifiers.org/ncbiprotein/CAALFM_C303790WA"/>
	</rdf:Bag>
	</bqbiol:is>
	
	<bqbiol:encodes>
	<rdf:Bag>
	<rdf:li rdf:resource="http://identifiers.org/kegg.reaction/R01402"/>
	</rdf:Bag>
	</bqbiol:encodes>
	</rdf:Description>
	</rdf:RDF>
	</annotation>
            </fbc:geneProduct>
      <fbc:geneProduct fbc:id="G_CAALFM_C209260CA" fbc:label="CAALFM_C209260CA" fbc:name="GLO2" metaid="G_CAALFM_C209260CA">
        <annotation>
	<rdf:RDF xmlns:rdf="http://www.w3.org/1999/02/22-rdf-syntax-ns#" xmlns:bqbiol="http://biomodels.net/biology-qualifiers/">
	<rdf:Description rdf:about="#G_CAALFM_C209260CA">
              <bqbiol:is>
	<rdf:Bag>
	<rdf:li rdf:resource="http://identifiers.org/ncbiprotein/CAALFM_C209260CA"/>
	</rdf:Bag>
	</bqbiol:is>
	
	<bqbiol:encodes>
	<rdf:Bag>
	<rdf:li rdf:resource="http://identifiers.org/kegg.reaction/R01736"/>
	</rdf:Bag>
	</bqbiol:encodes>
	</rdf:Description>
	</rdf:RDF>
	</annotation>
            </fbc:geneProduct>
      <fbc:geneProduct fbc:id="G_CAALFM_CR05170CA" fbc:label="CAALFM_CR05170CA" fbc:name="FDH1" metaid="G_CAALFM_CR05170CA">
        <annotation>
	<rdf:RDF xmlns:rdf="http://www.w3.org/1999/02/22-rdf-syntax-ns#" xmlns:bqbiol="http://biomodels.net/biology-qualifiers/">
	<rdf:Description rdf:about="#G_CAALFM_CR05170CA">
              <bqbiol:is>
	<rdf:Bag>
	<rdf:li rdf:resource="http://identifiers.org/ncbiprotein/CAALFM_CR05170CA"/>
	</rdf:Bag>
	</bqbiol:is>
	
	<bqbiol:encodes>
	<rdf:Bag>
	<rdf:li rdf:resource="http://identifiers.org/kegg.reaction/R00519"/>
	</rdf:Bag>
	</bqbiol:encodes>
	</rdf:Description>
	</rdf:RDF>
	</annotation>
            </fbc:geneProduct>
      <fbc:geneProduct fbc:id="G_CAALFM_C111240CA" fbc:label="CAALFM_C111240CA" fbc:name="CHO1" metaid="G_CAALFM_C111240CA">
        <annotation>
	<rdf:RDF xmlns:rdf="http://www.w3.org/1999/02/22-rdf-syntax-ns#" xmlns:bqbiol="http://biomodels.net/biology-qualifiers/">
	<rdf:Description rdf:about="#G_CAALFM_C111240CA">
              <bqbiol:is>
	<rdf:Bag>
	<rdf:li rdf:resource="http://identifiers.org/ncbiprotein/CAALFM_C111240CA"/>
	</rdf:Bag>
	</bqbiol:is>
	
	<bqbiol:encodes>
	<rdf:Bag>
	<rdf:li rdf:resource="http://identifiers.org/kegg.reaction/R01800"/>
	</rdf:Bag>
	</bqbiol:encodes>
	</rdf:Description>
	</rdf:RDF>
	</annotation>
            </fbc:geneProduct>
      <fbc:geneProduct fbc:id="G_CAALFM_C305760WA" fbc:label="CAALFM_C305760WA" metaid="G_CAALFM_C305760WA">
        <annotation>
	<rdf:RDF xmlns:rdf="http://www.w3.org/1999/02/22-rdf-syntax-ns#" xmlns:bqbiol="http://biomodels.net/biology-qualifiers/">
	<rdf:Description rdf:about="#G_CAALFM_C305760WA">
              <bqbiol:is>
	<rdf:Bag>
	<rdf:li rdf:resource="http://identifiers.org/ncbiprotein/CAALFM_C305760WA"/>
	</rdf:Bag>
	</bqbiol:is>
	
	<bqbiol:encodes>
	<rdf:Bag>
	<rdf:li rdf:resource="http://identifiers.org/kegg.reaction/R04231"/>
	</rdf:Bag>
	</bqbiol:encodes>
	</rdf:Description>
	</rdf:RDF>
	</annotation>
            </fbc:geneProduct>
      <fbc:geneProduct fbc:id="G_CAALFM_C304220CA" fbc:label="CAALFM_C304220CA" fbc:name="URK1" metaid="G_CAALFM_C304220CA">
        <annotation>
	<rdf:RDF xmlns:rdf="http://www.w3.org/1999/02/22-rdf-syntax-ns#" xmlns:bqbiol="http://biomodels.net/biology-qualifiers/">
	<rdf:Description rdf:about="#G_CAALFM_C304220CA">
              <bqbiol:is>
	<rdf:Bag>
	<rdf:li rdf:resource="http://identifiers.org/ncbiprotein/CAALFM_C304220CA"/>
	</rdf:Bag>
	</bqbiol:is>
	
	<bqbiol:encodes>
	<rdf:Bag>
	<rdf:li rdf:resource="http://identifiers.org/kegg.reaction/R00970"/>
	<rdf:li rdf:resource="http://identifiers.org/kegg.reaction/R00517"/>
	<rdf:li rdf:resource="http://identifiers.org/kegg.reaction/R00516"/>
	<rdf:li rdf:resource="http://identifiers.org/kegg.reaction/R01549"/>
	<rdf:li rdf:resource="http://identifiers.org/kegg.reaction/R02372"/>
	<rdf:li rdf:resource="http://identifiers.org/kegg.reaction/R02371"/>
	<rdf:li rdf:resource="http://identifiers.org/kegg.reaction/R01548"/>
	<rdf:li rdf:resource="http://identifiers.org/kegg.reaction/R01880"/>
	<rdf:li rdf:resource="http://identifiers.org/kegg.reaction/R00962"/>
	<rdf:li rdf:resource="http://identifiers.org/kegg.reaction/R02332"/>
	<rdf:li rdf:resource="http://identifiers.org/kegg.reaction/R02091"/>
	<rdf:li rdf:resource="http://identifiers.org/kegg.reaction/R00968"/>
	<rdf:li rdf:resource="http://identifiers.org/kegg.reaction/R02097"/>
	<rdf:li rdf:resource="http://identifiers.org/kegg.reaction/R02096"/>
	<rdf:li rdf:resource="http://identifiers.org/kegg.reaction/R00967"/>
	<rdf:li rdf:resource="http://identifiers.org/kegg.reaction/R02327"/>
	</rdf:Bag>
	</bqbiol:encodes>
	</rdf:Description>
	</rdf:RDF>
	</annotation>
            </fbc:geneProduct>
      <fbc:geneProduct fbc:id="G_CAALFM_CR04510WA" fbc:label="CAALFM_CR04510WA" fbc:name="HXK2" metaid="G_CAALFM_CR04510WA">
        <annotation>
	<rdf:RDF xmlns:rdf="http://www.w3.org/1999/02/22-rdf-syntax-ns#" xmlns:bqbiol="http://biomodels.net/biology-qualifiers/">
	<rdf:Description rdf:about="#G_CAALFM_CR04510WA">
              <bqbiol:is>
	<rdf:Bag>
	<rdf:li rdf:resource="http://identifiers.org/ncbiprotein/CAALFM_CR04510WA"/>
	</rdf:Bag>
	</bqbiol:is>
	
	<bqbiol:encodes>
	<rdf:Bag>
	<rdf:li rdf:resource="http://identifiers.org/kegg.reaction/R02848"/>
	<rdf:li rdf:resource="http://identifiers.org/kegg.reaction/R02867"/>
	<rdf:li rdf:resource="http://identifiers.org/kegg.reaction/R03920"/>
	<rdf:li rdf:resource="http://identifiers.org/kegg.reaction/R01139"/>
	<rdf:li rdf:resource="http://identifiers.org/kegg.reaction/R00760"/>
	<rdf:li rdf:resource="http://identifiers.org/kegg.reaction/R01964"/>
	<rdf:li rdf:resource="http://identifiers.org/kegg.reaction/R02865"/>
	<rdf:li rdf:resource="http://identifiers.org/kegg.reaction/R01330"/>
	<rdf:li rdf:resource="http://identifiers.org/kegg.reaction/R01140"/>
	<rdf:li rdf:resource="http://identifiers.org/kegg.reaction/R01965"/>
	<rdf:li rdf:resource="http://identifiers.org/kegg.reaction/R01786"/>
	<rdf:li rdf:resource="http://identifiers.org/kegg.reaction/R00725"/>
	<rdf:li rdf:resource="http://identifiers.org/kegg.reaction/R01327"/>
	<rdf:li rdf:resource="http://identifiers.org/kegg.reaction/R01961"/>
	<rdf:li rdf:resource="http://identifiers.org/kegg.reaction/R01600"/>
	<rdf:li rdf:resource="http://identifiers.org/kegg.reaction/R00876"/>
	<rdf:li rdf:resource="http://identifiers.org/kegg.reaction/R00299"/>
	<rdf:li rdf:resource="http://identifiers.org/kegg.reaction/R01326"/>
	<rdf:li rdf:resource="http://identifiers.org/kegg.reaction/R02868"/>
	<rdf:li rdf:resource="http://identifiers.org/kegg.reaction/R02849"/>
	<rdf:li rdf:resource="http://identifiers.org/kegg.reaction/R00867"/>
	<rdf:li rdf:resource="http://identifiers.org/kegg.reaction/R02850"/>
	</rdf:Bag>
	</bqbiol:encodes>
	</rdf:Description>
	</rdf:RDF>
	</annotation>
            </fbc:geneProduct>
      <fbc:geneProduct fbc:id="G_CAALFM_C210060CA" fbc:label="CAALFM_C210060CA" metaid="G_CAALFM_C210060CA">
        <annotation>
	<rdf:RDF xmlns:rdf="http://www.w3.org/1999/02/22-rdf-syntax-ns#" xmlns:bqbiol="http://biomodels.net/biology-qualifiers/">
	<rdf:Description rdf:about="#G_CAALFM_C210060CA">
              <bqbiol:is>
	<rdf:Bag>
	<rdf:li rdf:resource="http://identifiers.org/ncbiprotein/CAALFM_C210060CA"/>
	</rdf:Bag>
	</bqbiol:is>
	
	<bqbiol:encodes>
	<rdf:Bag>
	<rdf:li rdf:resource="http://identifiers.org/kegg.reaction/R03035"/>
	</rdf:Bag>
	</bqbiol:encodes>
	</rdf:Description>
	</rdf:RDF>
	</annotation>
            </fbc:geneProduct>
      <fbc:geneProduct fbc:id="G_CAALFM_C201380WA" fbc:label="CAALFM_C201380WA" fbc:name="PLB4.5" metaid="G_CAALFM_C201380WA">
        <annotation>
	<rdf:RDF xmlns:rdf="http://www.w3.org/1999/02/22-rdf-syntax-ns#" xmlns:bqbiol="http://biomodels.net/biology-qualifiers/">
	<rdf:Description rdf:about="#G_CAALFM_C201380WA">
              <bqbiol:is>
	<rdf:Bag>
	<rdf:li rdf:resource="http://identifiers.org/ncbiprotein/CAALFM_C201380WA"/>
	</rdf:Bag>
	</bqbiol:is>
	
	<bqbiol:encodes>
	<rdf:Bag>
	<rdf:li rdf:resource="http://identifiers.org/kegg.reaction/R03416"/>
	<rdf:li rdf:resource="http://identifiers.org/kegg.reaction/R02746"/>
	</rdf:Bag>
	</bqbiol:encodes>
	</rdf:Description>
	</rdf:RDF>
	</annotation>
            </fbc:geneProduct>
      <fbc:geneProduct fbc:id="G_CAALFM_CR01900CA" fbc:label="CAALFM_CR01900CA" fbc:name="HNM3" metaid="G_CAALFM_CR01900CA">
        <annotation>
	<rdf:RDF xmlns:rdf="http://www.w3.org/1999/02/22-rdf-syntax-ns#" xmlns:bqbiol="http://biomodels.net/biology-qualifiers/">
	<rdf:Description rdf:about="#G_CAALFM_CR01900CA">
              <bqbiol:is>
	<rdf:Bag>
	<rdf:li rdf:resource="http://identifiers.org/ncbiprotein/CAALFM_CR01900CA"/>
	</rdf:Bag>
	</bqbiol:is>
	
	<bqbiol:encodes>
	<rdf:Bag/>
	</bqbiol:encodes>
	</rdf:Description>
	</rdf:RDF>
	</annotation>
            </fbc:geneProduct>
      <fbc:geneProduct fbc:id="G_CAALFM_C700230WA" fbc:label="CAALFM_C700230WA" metaid="G_CAALFM_C700230WA">
        <annotation>
	<rdf:RDF xmlns:rdf="http://www.w3.org/1999/02/22-rdf-syntax-ns#" xmlns:bqbiol="http://biomodels.net/biology-qualifiers/">
	<rdf:Description rdf:about="#G_CAALFM_C700230WA">
              <bqbiol:is>
	<rdf:Bag>
	<rdf:li rdf:resource="http://identifiers.org/ncbiprotein/CAALFM_C700230WA"/>
	</rdf:Bag>
	</bqbiol:is>
	
	<bqbiol:encodes>
	<rdf:Bag/>
	</bqbiol:encodes>
	</rdf:Description>
	</rdf:RDF>
	</annotation>
            </fbc:geneProduct>
      <fbc:geneProduct fbc:id="G_CAALFM_C203360WA" fbc:label="CAALFM_C203360WA" metaid="G_CAALFM_C203360WA">
        <annotation>
	<rdf:RDF xmlns:rdf="http://www.w3.org/1999/02/22-rdf-syntax-ns#" xmlns:bqbiol="http://biomodels.net/biology-qualifiers/">
	<rdf:Description rdf:about="#G_CAALFM_C203360WA">
              <bqbiol:is>
	<rdf:Bag>
	<rdf:li rdf:resource="http://identifiers.org/ncbiprotein/CAALFM_C203360WA"/>
	</rdf:Bag>
	</bqbiol:is>
	
	<bqbiol:encodes>
	<rdf:Bag>
	<rdf:li rdf:resource="http://identifiers.org/kegg.reaction/R00181"/>
	</rdf:Bag>
	</bqbiol:encodes>
	</rdf:Description>
	</rdf:RDF>
	</annotation>
            </fbc:geneProduct>
      <fbc:geneProduct fbc:id="G_CAALFM_C112780WA" fbc:label="CAALFM_C112780WA" fbc:name="RBK1" metaid="G_CAALFM_C112780WA">
        <annotation>
	<rdf:RDF xmlns:rdf="http://www.w3.org/1999/02/22-rdf-syntax-ns#" xmlns:bqbiol="http://biomodels.net/biology-qualifiers/">
	<rdf:Description rdf:about="#G_CAALFM_C112780WA">
              <bqbiol:is>
	<rdf:Bag>
	<rdf:li rdf:resource="http://identifiers.org/ncbiprotein/CAALFM_C112780WA"/>
	</rdf:Bag>
	</bqbiol:is>
	
	<bqbiol:encodes>
	<rdf:Bag>
	<rdf:li rdf:resource="http://identifiers.org/kegg.reaction/R01051"/>
	</rdf:Bag>
	</bqbiol:encodes>
	</rdf:Description>
	</rdf:RDF>
	</annotation>
            </fbc:geneProduct>
      <fbc:geneProduct fbc:id="G_CAALFM_C202370CA" fbc:label="CAALFM_C202370CA" fbc:name="HOM2" metaid="G_CAALFM_C202370CA">
        <annotation>
	<rdf:RDF xmlns:rdf="http://www.w3.org/1999/02/22-rdf-syntax-ns#" xmlns:bqbiol="http://biomodels.net/biology-qualifiers/">
	<rdf:Description rdf:about="#G_CAALFM_C202370CA">
              <bqbiol:is>
	<rdf:Bag>
	<rdf:li rdf:resource="http://identifiers.org/ncbiprotein/CAALFM_C202370CA"/>
	</rdf:Bag>
	</bqbiol:is>
	
	<bqbiol:encodes>
	<rdf:Bag>
	<rdf:li rdf:resource="http://identifiers.org/kegg.reaction/R02291"/>
	</rdf:Bag>
	</bqbiol:encodes>
	</rdf:Description>
	</rdf:RDF>
	</annotation>
            </fbc:geneProduct>
      <fbc:geneProduct fbc:id="G_CAALFM_C700630CA" fbc:label="CAALFM_C700630CA" metaid="G_CAALFM_C700630CA">
        <annotation>
	<rdf:RDF xmlns:rdf="http://www.w3.org/1999/02/22-rdf-syntax-ns#" xmlns:bqbiol="http://biomodels.net/biology-qualifiers/">
	<rdf:Description rdf:about="#G_CAALFM_C700630CA">
              <bqbiol:is>
	<rdf:Bag>
	<rdf:li rdf:resource="http://identifiers.org/ncbiprotein/CAALFM_C700630CA"/>
	</rdf:Bag>
	</bqbiol:is>
	
	<bqbiol:encodes>
	<rdf:Bag/>
	</bqbiol:encodes>
	</rdf:Description>
	</rdf:RDF>
	</annotation>
            </fbc:geneProduct>
      <fbc:geneProduct fbc:id="G_CAALFM_C700290CA" fbc:label="CAALFM_C700290CA" fbc:name="HGT13" metaid="G_CAALFM_C700290CA">
        <annotation>
	<rdf:RDF xmlns:rdf="http://www.w3.org/1999/02/22-rdf-syntax-ns#" xmlns:bqbiol="http://biomodels.net/biology-qualifiers/">
	<rdf:Description rdf:about="#G_CAALFM_C700290CA">
              <bqbiol:is>
	<rdf:Bag>
	<rdf:li rdf:resource="http://identifiers.org/ncbiprotein/CAALFM_C700290CA"/>
	</rdf:Bag>
	</bqbiol:is>
	
	<bqbiol:encodes>
	<rdf:Bag/>
	</bqbiol:encodes>
	</rdf:Description>
	</rdf:RDF>
	</annotation>
            </fbc:geneProduct>
      <fbc:geneProduct fbc:id="G_CAALFM_C209140CA" fbc:label="CAALFM_C209140CA" fbc:name="MET10" metaid="G_CAALFM_C209140CA">
        <annotation>
	<rdf:RDF xmlns:rdf="http://www.w3.org/1999/02/22-rdf-syntax-ns#" xmlns:bqbiol="http://biomodels.net/biology-qualifiers/">
	<rdf:Description rdf:about="#G_CAALFM_C209140CA">
              <bqbiol:is>
	<rdf:Bag>
	<rdf:li rdf:resource="http://identifiers.org/ncbiprotein/CAALFM_C209140CA"/>
	</rdf:Bag>
	</bqbiol:is>
	
	<bqbiol:encodes>
	<rdf:Bag>
	<rdf:li rdf:resource="http://identifiers.org/kegg.reaction/R08551"/>
	<rdf:li rdf:resource="http://identifiers.org/kegg.reaction/R08539"/>
	</rdf:Bag>
	</bqbiol:encodes>
	</rdf:Description>
	</rdf:RDF>
	</annotation>
            </fbc:geneProduct>
      <fbc:geneProduct fbc:id="G_CAALFM_C302810CA" fbc:label="CAALFM_C302810CA" fbc:name="FAA21" metaid="G_CAALFM_C302810CA">
        <annotation>
	<rdf:RDF xmlns:rdf="http://www.w3.org/1999/02/22-rdf-syntax-ns#" xmlns:bqbiol="http://biomodels.net/biology-qualifiers/">
	<rdf:Description rdf:about="#G_CAALFM_C302810CA">
              <bqbiol:is>
	<rdf:Bag>
	<rdf:li rdf:resource="http://identifiers.org/ncbiprotein/CAALFM_C302810CA"/>
	</rdf:Bag>
	</bqbiol:is>
	
	<bqbiol:encodes>
	<rdf:Bag>
	<rdf:li rdf:resource="http://identifiers.org/kegg.reaction/R01280"/>
	<rdf:li rdf:resource="http://identifiers.org/kegg.reaction/R00390"/>
	</rdf:Bag>
	</bqbiol:encodes>
	</rdf:Description>
	</rdf:RDF>
	</annotation>
            </fbc:geneProduct>
      <fbc:geneProduct fbc:id="G_CAALFM_C304000CA" fbc:label="CAALFM_C304000CA" fbc:name="CTN3" metaid="G_CAALFM_C304000CA">
        <annotation>
	<rdf:RDF xmlns:rdf="http://www.w3.org/1999/02/22-rdf-syntax-ns#" xmlns:bqbiol="http://biomodels.net/biology-qualifiers/">
	<rdf:Description rdf:about="#G_CAALFM_C304000CA">
              <bqbiol:is>
	<rdf:Bag>
	<rdf:li rdf:resource="http://identifiers.org/ncbiprotein/CAALFM_C304000CA"/>
	</rdf:Bag>
	</bqbiol:is>
	
	<bqbiol:encodes>
	<rdf:Bag>
	<rdf:li rdf:resource="http://identifiers.org/kegg.reaction/R02396"/>
	</rdf:Bag>
	</bqbiol:encodes>
	</rdf:Description>
	</rdf:RDF>
	</annotation>
            </fbc:geneProduct>
      <fbc:geneProduct fbc:id="G_CAALFM_CR01480WA" fbc:label="CAALFM_CR01480WA" fbc:name="PRS" metaid="G_CAALFM_CR01480WA">
        <annotation>
	<rdf:RDF xmlns:rdf="http://www.w3.org/1999/02/22-rdf-syntax-ns#" xmlns:bqbiol="http://biomodels.net/biology-qualifiers/">
	<rdf:Description rdf:about="#G_CAALFM_CR01480WA">
              <bqbiol:is>
	<rdf:Bag>
	<rdf:li rdf:resource="http://identifiers.org/ncbiprotein/CAALFM_CR01480WA"/>
	</rdf:Bag>
	</bqbiol:is>
	
	<bqbiol:encodes>
	<rdf:Bag>
	<rdf:li rdf:resource="http://identifiers.org/kegg.reaction/R03661"/>
	</rdf:Bag>
	</bqbiol:encodes>
	</rdf:Description>
	</rdf:RDF>
	</annotation>
            </fbc:geneProduct>
      <fbc:geneProduct fbc:id="G_CAALFM_C201670CA" fbc:label="CAALFM_C201670CA" fbc:name="STT3" metaid="G_CAALFM_C201670CA">
        <annotation>
	<rdf:RDF xmlns:rdf="http://www.w3.org/1999/02/22-rdf-syntax-ns#" xmlns:bqbiol="http://biomodels.net/biology-qualifiers/">
	<rdf:Description rdf:about="#G_CAALFM_C201670CA">
              <bqbiol:is>
	<rdf:Bag>
	<rdf:li rdf:resource="http://identifiers.org/ncbiprotein/CAALFM_C201670CA"/>
	</rdf:Bag>
	</bqbiol:is>
	
	<bqbiol:encodes>
	<rdf:Bag/>
	</bqbiol:encodes>
	</rdf:Description>
	</rdf:RDF>
	</annotation>
            </fbc:geneProduct>
      <fbc:geneProduct fbc:id="G_CAALFM_C604610CA" fbc:label="CAALFM_C604610CA" fbc:name="NAG3" metaid="G_CAALFM_C604610CA">
        <annotation>
	<rdf:RDF xmlns:rdf="http://www.w3.org/1999/02/22-rdf-syntax-ns#" xmlns:bqbiol="http://biomodels.net/biology-qualifiers/">
	<rdf:Description rdf:about="#G_CAALFM_C604610CA">
              <bqbiol:is>
	<rdf:Bag>
	<rdf:li rdf:resource="http://identifiers.org/ncbiprotein/CAALFM_C604610CA"/>
	</rdf:Bag>
	</bqbiol:is>
	
	<bqbiol:encodes>
	<rdf:Bag/>
	</bqbiol:encodes>
	</rdf:Description>
	</rdf:RDF>
	</annotation>
            </fbc:geneProduct>
      <fbc:geneProduct fbc:id="G_CAALFM_C503470CA" fbc:label="CAALFM_C503470CA" metaid="G_CAALFM_C503470CA">
        <annotation>
	<rdf:RDF xmlns:rdf="http://www.w3.org/1999/02/22-rdf-syntax-ns#" xmlns:bqbiol="http://biomodels.net/biology-qualifiers/">
	<rdf:Description rdf:about="#G_CAALFM_C503470CA">
              <bqbiol:is>
	<rdf:Bag>
	<rdf:li rdf:resource="http://identifiers.org/ncbiprotein/CAALFM_C503470CA"/>
	</rdf:Bag>
	</bqbiol:is>
	
	<bqbiol:encodes>
	<rdf:Bag/>
	</bqbiol:encodes>
	</rdf:Description>
	</rdf:RDF>
	</annotation>
            </fbc:geneProduct>
      <fbc:geneProduct fbc:id="G_CAALFM_CR00510CA" fbc:label="CAALFM_CR00510CA" fbc:name="ADE1" metaid="G_CAALFM_CR00510CA">
        <annotation>
	<rdf:RDF xmlns:rdf="http://www.w3.org/1999/02/22-rdf-syntax-ns#" xmlns:bqbiol="http://biomodels.net/biology-qualifiers/">
	<rdf:Description rdf:about="#G_CAALFM_CR00510CA">
              <bqbiol:is>
	<rdf:Bag>
	<rdf:li rdf:resource="http://identifiers.org/ncbiprotein/CAALFM_CR00510CA"/>
	</rdf:Bag>
	</bqbiol:is>
	
	<bqbiol:encodes>
	<rdf:Bag>
	<rdf:li rdf:resource="http://identifiers.org/kegg.reaction/R04591"/>
	</rdf:Bag>
	</bqbiol:encodes>
	</rdf:Description>
	</rdf:RDF>
	</annotation>
            </fbc:geneProduct>
      <fbc:geneProduct fbc:id="G_CAALFM_C401850CA" fbc:label="CAALFM_C401850CA" fbc:name="PDC12" metaid="G_CAALFM_C401850CA">
        <annotation>
	<rdf:RDF xmlns:rdf="http://www.w3.org/1999/02/22-rdf-syntax-ns#" xmlns:bqbiol="http://biomodels.net/biology-qualifiers/">
	<rdf:Description rdf:about="#G_CAALFM_C401850CA">
              <bqbiol:is>
	<rdf:Bag>
	<rdf:li rdf:resource="http://identifiers.org/ncbiprotein/CAALFM_C401850CA"/>
	</rdf:Bag>
	</bqbiol:is>
	
	<bqbiol:encodes>
	<rdf:Bag>
	<rdf:li rdf:resource="http://identifiers.org/kegg.reaction/R00224"/>
	</rdf:Bag>
	</bqbiol:encodes>
	</rdf:Description>
	</rdf:RDF>
	</annotation>
            </fbc:geneProduct>
      <fbc:geneProduct fbc:id="G_CAALFM_C400240CA" fbc:label="CAALFM_C400240CA" fbc:name="PRO3" metaid="G_CAALFM_C400240CA">
        <annotation>
	<rdf:RDF xmlns:rdf="http://www.w3.org/1999/02/22-rdf-syntax-ns#" xmlns:bqbiol="http://biomodels.net/biology-qualifiers/">
	<rdf:Description rdf:about="#G_CAALFM_C400240CA">
              <bqbiol:is>
	<rdf:Bag>
	<rdf:li rdf:resource="http://identifiers.org/ncbiprotein/CAALFM_C400240CA"/>
	</rdf:Bag>
	</bqbiol:is>
	
	<bqbiol:encodes>
	<rdf:Bag>
	<rdf:li rdf:resource="http://identifiers.org/kegg.reaction/R01248"/>
	<rdf:li rdf:resource="http://identifiers.org/kegg.reaction/R01251"/>
	</rdf:Bag>
	</bqbiol:encodes>
	</rdf:Description>
	</rdf:RDF>
	</annotation>
            </fbc:geneProduct>
      <fbc:geneProduct fbc:id="G_CAALFM_CR07090WA" fbc:label="CAALFM_CR07090WA" fbc:name="STT4" metaid="G_CAALFM_CR07090WA">
        <annotation>
	<rdf:RDF xmlns:rdf="http://www.w3.org/1999/02/22-rdf-syntax-ns#" xmlns:bqbiol="http://biomodels.net/biology-qualifiers/">
	<rdf:Description rdf:about="#G_CAALFM_CR07090WA">
              <bqbiol:is>
	<rdf:Bag>
	<rdf:li rdf:resource="http://identifiers.org/ncbiprotein/CAALFM_CR07090WA"/>
	</rdf:Bag>
	</bqbiol:is>
	
	<bqbiol:encodes>
	<rdf:Bag>
	<rdf:li rdf:resource="http://identifiers.org/kegg.reaction/R03361"/>
	</rdf:Bag>
	</bqbiol:encodes>
	</rdf:Description>
	</rdf:RDF>
	</annotation>
            </fbc:geneProduct>
      <fbc:geneProduct fbc:id="G_CAALFM_CR02940CA" fbc:label="CAALFM_CR02940CA" metaid="G_CAALFM_CR02940CA">
        <annotation>
	<rdf:RDF xmlns:rdf="http://www.w3.org/1999/02/22-rdf-syntax-ns#" xmlns:bqbiol="http://biomodels.net/biology-qualifiers/">
	<rdf:Description rdf:about="#G_CAALFM_CR02940CA">
              <bqbiol:is>
	<rdf:Bag>
	<rdf:li rdf:resource="http://identifiers.org/ncbiprotein/CAALFM_CR02940CA"/>
	</rdf:Bag>
	</bqbiol:is>
	
	<bqbiol:encodes>
	<rdf:Bag/>
	</bqbiol:encodes>
	</rdf:Description>
	</rdf:RDF>
	</annotation>
            </fbc:geneProduct>
      <fbc:geneProduct fbc:id="G_CAALFM_C500890CA" fbc:label="CAALFM_C500890CA" fbc:name="GIT2" metaid="G_CAALFM_C500890CA">
        <annotation>
	<rdf:RDF xmlns:rdf="http://www.w3.org/1999/02/22-rdf-syntax-ns#" xmlns:bqbiol="http://biomodels.net/biology-qualifiers/">
	<rdf:Description rdf:about="#G_CAALFM_C500890CA">
              <bqbiol:is>
	<rdf:Bag>
	<rdf:li rdf:resource="http://identifiers.org/ncbiprotein/CAALFM_C500890CA"/>
	</rdf:Bag>
	</bqbiol:is>
	
	<bqbiol:encodes>
	<rdf:Bag/>
	</bqbiol:encodes>
	</rdf:Description>
	</rdf:RDF>
	</annotation>
            </fbc:geneProduct>
      <fbc:geneProduct fbc:id="G_CAALFM_C114310WA" fbc:label="CAALFM_C114310WA" metaid="G_CAALFM_C114310WA">
        <annotation>
	<rdf:RDF xmlns:rdf="http://www.w3.org/1999/02/22-rdf-syntax-ns#" xmlns:bqbiol="http://biomodels.net/biology-qualifiers/">
	<rdf:Description rdf:about="#G_CAALFM_C114310WA">
              <bqbiol:is>
	<rdf:Bag>
	<rdf:li rdf:resource="http://identifiers.org/ncbiprotein/CAALFM_C114310WA"/>
	</rdf:Bag>
	</bqbiol:is>
	
	<bqbiol:encodes>
	<rdf:Bag>
	<rdf:li rdf:resource="http://identifiers.org/kegg.reaction/R01663"/>
	</rdf:Bag>
	</bqbiol:encodes>
	</rdf:Description>
	</rdf:RDF>
	</annotation>
            </fbc:geneProduct>
      <fbc:geneProduct fbc:id="G_CAALFM_CR06340CA" fbc:label="CAALFM_CR06340CA" fbc:name="PGI1" metaid="G_CAALFM_CR06340CA">
        <annotation>
	<rdf:RDF xmlns:rdf="http://www.w3.org/1999/02/22-rdf-syntax-ns#" xmlns:bqbiol="http://biomodels.net/biology-qualifiers/">
	<rdf:Description rdf:about="#G_CAALFM_CR06340CA">
              <bqbiol:is>
	<rdf:Bag>
	<rdf:li rdf:resource="http://identifiers.org/ncbiprotein/CAALFM_CR06340CA"/>
	</rdf:Bag>
	</bqbiol:is>
	
	<bqbiol:encodes>
	<rdf:Bag>
	<rdf:li rdf:resource="http://identifiers.org/kegg.reaction/R02740"/>
	<rdf:li rdf:resource="http://identifiers.org/kegg.reaction/R02739"/>
	<rdf:li rdf:resource="http://identifiers.org/kegg.reaction/R03321"/>
	<rdf:li rdf:resource="http://identifiers.org/kegg.reaction/R00771"/>
	</rdf:Bag>
	</bqbiol:encodes>
	</rdf:Description>
	</rdf:RDF>
	</annotation>
            </fbc:geneProduct>
      <fbc:geneProduct fbc:id="G_CAALFM_C500110CA" fbc:label="CAALFM_C500110CA" fbc:name="THS1" metaid="G_CAALFM_C500110CA">
        <annotation>
	<rdf:RDF xmlns:rdf="http://www.w3.org/1999/02/22-rdf-syntax-ns#" xmlns:bqbiol="http://biomodels.net/biology-qualifiers/">
	<rdf:Description rdf:about="#G_CAALFM_C500110CA">
              <bqbiol:is>
	<rdf:Bag>
	<rdf:li rdf:resource="http://identifiers.org/ncbiprotein/CAALFM_C500110CA"/>
	</rdf:Bag>
	</bqbiol:is>
	
	<bqbiol:encodes>
	<rdf:Bag>
	<rdf:li rdf:resource="http://identifiers.org/kegg.reaction/R03663"/>
	</rdf:Bag>
	</bqbiol:encodes>
	</rdf:Description>
	</rdf:RDF>
	</annotation>
            </fbc:geneProduct>
      <fbc:geneProduct fbc:id="G_CAALFM_C406860CA" fbc:label="CAALFM_C406860CA" metaid="G_CAALFM_C406860CA">
        <annotation>
	<rdf:RDF xmlns:rdf="http://www.w3.org/1999/02/22-rdf-syntax-ns#" xmlns:bqbiol="http://biomodels.net/biology-qualifiers/">
	<rdf:Description rdf:about="#G_CAALFM_C406860CA">
              <bqbiol:is>
	<rdf:Bag>
	<rdf:li rdf:resource="http://identifiers.org/ncbiprotein/CAALFM_C406860CA"/>
	</rdf:Bag>
	</bqbiol:is>
	
	<bqbiol:encodes>
	<rdf:Bag>
	<rdf:li rdf:resource="http://identifiers.org/kegg.reaction/R01878"/>
	</rdf:Bag>
	</bqbiol:encodes>
	</rdf:Description>
	</rdf:RDF>
	</annotation>
            </fbc:geneProduct>
      <fbc:geneProduct fbc:id="G_CAALFM_C505050WA" fbc:label="CAALFM_C505050WA" fbc:name="ADH1" metaid="G_CAALFM_C505050WA">
        <annotation>
	<rdf:RDF xmlns:rdf="http://www.w3.org/1999/02/22-rdf-syntax-ns#" xmlns:bqbiol="http://biomodels.net/biology-qualifiers/">
	<rdf:Description rdf:about="#G_CAALFM_C505050WA">
              <bqbiol:is>
	<rdf:Bag>
	<rdf:li rdf:resource="http://identifiers.org/ncbiprotein/CAALFM_C505050WA"/>
	</rdf:Bag>
	</bqbiol:is>
	
	<bqbiol:encodes>
	<rdf:Bag>
	<rdf:li rdf:resource="http://identifiers.org/kegg.reaction/R08557"/>
	<rdf:li rdf:resource="http://identifiers.org/kegg.reaction/R00754"/>
	<rdf:li rdf:resource="http://identifiers.org/kegg.reaction/R08558"/>
	</rdf:Bag>
	</bqbiol:encodes>
	</rdf:Description>
	</rdf:RDF>
	</annotation>
            </fbc:geneProduct>
      <fbc:geneProduct fbc:id="G_CAALFM_CR08210CA" fbc:label="CAALFM_CR08210CA" fbc:name="ACO1" metaid="G_CAALFM_CR08210CA">
        <annotation>
	<rdf:RDF xmlns:rdf="http://www.w3.org/1999/02/22-rdf-syntax-ns#" xmlns:bqbiol="http://biomodels.net/biology-qualifiers/">
	<rdf:Description rdf:about="#G_CAALFM_CR08210CA">
              <bqbiol:is>
	<rdf:Bag>
	<rdf:li rdf:resource="http://identifiers.org/ncbiprotein/CAALFM_CR08210CA"/>
	</rdf:Bag>
	</bqbiol:is>
	
	<bqbiol:encodes>
	<rdf:Bag>
	<rdf:li rdf:resource="http://identifiers.org/kegg.reaction/R01325"/>
	<rdf:li rdf:resource="http://identifiers.org/kegg.reaction/R01900"/>
	</rdf:Bag>
	</bqbiol:encodes>
	</rdf:Description>
	</rdf:RDF>
	</annotation>
            </fbc:geneProduct>
      <fbc:geneProduct fbc:id="G_CAALFM_C209750WA" fbc:label="CAALFM_C209750WA" fbc:name="LEU42" metaid="G_CAALFM_C209750WA">
        <annotation>
	<rdf:RDF xmlns:rdf="http://www.w3.org/1999/02/22-rdf-syntax-ns#" xmlns:bqbiol="http://biomodels.net/biology-qualifiers/">
	<rdf:Description rdf:about="#G_CAALFM_C209750WA">
              <bqbiol:is>
	<rdf:Bag>
	<rdf:li rdf:resource="http://identifiers.org/ncbiprotein/CAALFM_C209750WA"/>
	</rdf:Bag>
	</bqbiol:is>
	
	<bqbiol:encodes>
	<rdf:Bag>
	<rdf:li rdf:resource="http://identifiers.org/kegg.reaction/R01213"/>
	</rdf:Bag>
	</bqbiol:encodes>
	</rdf:Description>
	</rdf:RDF>
	</annotation>
            </fbc:geneProduct>
      <fbc:geneProduct fbc:id="G_CAALFM_C404360WA" fbc:label="CAALFM_C404360WA" metaid="G_CAALFM_C404360WA">
        <annotation>
	<rdf:RDF xmlns:rdf="http://www.w3.org/1999/02/22-rdf-syntax-ns#" xmlns:bqbiol="http://biomodels.net/biology-qualifiers/">
	<rdf:Description rdf:about="#G_CAALFM_C404360WA">
              <bqbiol:is>
	<rdf:Bag>
	<rdf:li rdf:resource="http://identifiers.org/ncbiprotein/CAALFM_C404360WA"/>
	</rdf:Bag>
	</bqbiol:is>
	
	<bqbiol:encodes>
	<rdf:Bag>
	<rdf:li rdf:resource="http://identifiers.org/kegg.reaction/R02517"/>
	<rdf:li rdf:resource="http://identifiers.org/kegg.reaction/R02515"/>
	</rdf:Bag>
	</bqbiol:encodes>
	</rdf:Description>
	</rdf:RDF>
	</annotation>
            </fbc:geneProduct>
      <fbc:geneProduct fbc:id="G_CAALFM_C105080WA" fbc:label="CAALFM_C105080WA" fbc:name="GPT1" metaid="G_CAALFM_C105080WA">
        <annotation>
	<rdf:RDF xmlns:rdf="http://www.w3.org/1999/02/22-rdf-syntax-ns#" xmlns:bqbiol="http://biomodels.net/biology-qualifiers/">
	<rdf:Description rdf:about="#G_CAALFM_C105080WA">
              <bqbiol:is>
	<rdf:Bag>
	<rdf:li rdf:resource="http://identifiers.org/ncbiprotein/CAALFM_C105080WA"/>
	</rdf:Bag>
	</bqbiol:is>
	
	<bqbiol:encodes>
	<rdf:Bag/>
	</bqbiol:encodes>
	</rdf:Description>
	</rdf:RDF>
	</annotation>
            </fbc:geneProduct>
      <fbc:geneProduct fbc:id="G_CAALFM_C202490CA" fbc:label="CAALFM_C202490CA" metaid="G_CAALFM_C202490CA">
        <annotation>
	<rdf:RDF xmlns:rdf="http://www.w3.org/1999/02/22-rdf-syntax-ns#" xmlns:bqbiol="http://biomodels.net/biology-qualifiers/">
	<rdf:Description rdf:about="#G_CAALFM_C202490CA">
              <bqbiol:is>
	<rdf:Bag>
	<rdf:li rdf:resource="http://identifiers.org/ncbiprotein/CAALFM_C202490CA"/>
	</rdf:Bag>
	</bqbiol:is>
	
	<bqbiol:encodes>
	<rdf:Bag/>
	</bqbiol:encodes>
	</rdf:Description>
	</rdf:RDF>
	</annotation>
            </fbc:geneProduct>
      <fbc:geneProduct fbc:id="G_CAALFM_C109440WA" fbc:label="CAALFM_C109440WA" metaid="G_CAALFM_C109440WA">
        <annotation>
	<rdf:RDF xmlns:rdf="http://www.w3.org/1999/02/22-rdf-syntax-ns#" xmlns:bqbiol="http://biomodels.net/biology-qualifiers/">
	<rdf:Description rdf:about="#G_CAALFM_C109440WA">
              <bqbiol:is>
	<rdf:Bag>
	<rdf:li rdf:resource="http://identifiers.org/ncbiprotein/CAALFM_C109440WA"/>
	</rdf:Bag>
	</bqbiol:is>
	
	<bqbiol:encodes>
	<rdf:Bag>
	<rdf:li rdf:resource="http://identifiers.org/kegg.reaction/R00004"/>
	</rdf:Bag>
	</bqbiol:encodes>
	</rdf:Description>
	</rdf:RDF>
	</annotation>
            </fbc:geneProduct>
      <fbc:geneProduct fbc:id="G_CAALFM_C400140CA" fbc:label="CAALFM_C400140CA" fbc:name="HIS4" metaid="G_CAALFM_C400140CA">
        <annotation>
	<rdf:RDF xmlns:rdf="http://www.w3.org/1999/02/22-rdf-syntax-ns#" xmlns:bqbiol="http://biomodels.net/biology-qualifiers/">
	<rdf:Description rdf:about="#G_CAALFM_C400140CA">
              <bqbiol:is>
	<rdf:Bag>
	<rdf:li rdf:resource="http://identifiers.org/ncbiprotein/CAALFM_C400140CA"/>
	</rdf:Bag>
	</bqbiol:is>
	
	<bqbiol:encodes>
	<rdf:Bag>
	<rdf:li rdf:resource="http://identifiers.org/kegg.reaction/R03012"/>
	<rdf:li rdf:resource="http://identifiers.org/kegg.reaction/R04035"/>
	<rdf:li rdf:resource="http://identifiers.org/kegg.reaction/R01163"/>
	<rdf:li rdf:resource="http://identifiers.org/kegg.reaction/R04037"/>
	</rdf:Bag>
	</bqbiol:encodes>
	</rdf:Description>
	</rdf:RDF>
	</annotation>
            </fbc:geneProduct>
      <fbc:geneProduct fbc:id="G_CAALFM_C108590CA" fbc:label="CAALFM_C108590CA" fbc:name="ERG1" metaid="G_CAALFM_C108590CA">
        <annotation>
	<rdf:RDF xmlns:rdf="http://www.w3.org/1999/02/22-rdf-syntax-ns#" xmlns:bqbiol="http://biomodels.net/biology-qualifiers/">
	<rdf:Description rdf:about="#G_CAALFM_C108590CA">
              <bqbiol:is>
	<rdf:Bag>
	<rdf:li rdf:resource="http://identifiers.org/ncbiprotein/CAALFM_C108590CA"/>
	</rdf:Bag>
	</bqbiol:is>
	
	<bqbiol:encodes>
	<rdf:Bag>
	<rdf:li rdf:resource="http://identifiers.org/kegg.reaction/R02874"/>
	</rdf:Bag>
	</bqbiol:encodes>
	</rdf:Description>
	</rdf:RDF>
	</annotation>
            </fbc:geneProduct>
      <fbc:geneProduct fbc:id="G_CAALFM_C302860WA" fbc:label="CAALFM_C302860WA" fbc:name="THI6" metaid="G_CAALFM_C302860WA">
        <annotation>
	<rdf:RDF xmlns:rdf="http://www.w3.org/1999/02/22-rdf-syntax-ns#" xmlns:bqbiol="http://biomodels.net/biology-qualifiers/">
	<rdf:Description rdf:about="#G_CAALFM_C302860WA">
              <bqbiol:is>
	<rdf:Bag>
	<rdf:li rdf:resource="http://identifiers.org/ncbiprotein/CAALFM_C302860WA"/>
	</rdf:Bag>
	</bqbiol:is>
	
	<bqbiol:encodes>
	<rdf:Bag>
	<rdf:li rdf:resource="http://identifiers.org/kegg.reaction/R10712"/>
	</rdf:Bag>
	</bqbiol:encodes>
	</rdf:Description>
	</rdf:RDF>
	</annotation>
            </fbc:geneProduct>
      <fbc:geneProduct fbc:id="G_CAALFM_CR07710WA" fbc:label="CAALFM_CR07710WA" fbc:name="ARO2" metaid="G_CAALFM_CR07710WA">
        <annotation>
	<rdf:RDF xmlns:rdf="http://www.w3.org/1999/02/22-rdf-syntax-ns#" xmlns:bqbiol="http://biomodels.net/biology-qualifiers/">
	<rdf:Description rdf:about="#G_CAALFM_CR07710WA">
              <bqbiol:is>
	<rdf:Bag>
	<rdf:li rdf:resource="http://identifiers.org/ncbiprotein/CAALFM_CR07710WA"/>
	</rdf:Bag>
	</bqbiol:is>
	
	<bqbiol:encodes>
	<rdf:Bag>
	<rdf:li rdf:resource="http://identifiers.org/kegg.reaction/R01714"/>
	</rdf:Bag>
	</bqbiol:encodes>
	</rdf:Description>
	</rdf:RDF>
	</annotation>
            </fbc:geneProduct>
      <fbc:geneProduct fbc:id="G_CAALFM_C106810WA" fbc:label="CAALFM_C106810WA" fbc:name="CAT1" metaid="G_CAALFM_C106810WA">
        <annotation>
	<rdf:RDF xmlns:rdf="http://www.w3.org/1999/02/22-rdf-syntax-ns#" xmlns:bqbiol="http://biomodels.net/biology-qualifiers/">
	<rdf:Description rdf:about="#G_CAALFM_C106810WA">
              <bqbiol:is>
	<rdf:Bag>
	<rdf:li rdf:resource="http://identifiers.org/ncbiprotein/CAALFM_C106810WA"/>
	</rdf:Bag>
	</bqbiol:is>
	
	<bqbiol:encodes>
	<rdf:Bag>
	<rdf:li rdf:resource="http://identifiers.org/kegg.reaction/R00009"/>
	</rdf:Bag>
	</bqbiol:encodes>
	</rdf:Description>
	</rdf:RDF>
	</annotation>
            </fbc:geneProduct>
      <fbc:geneProduct fbc:id="G_CAALFM_C201270WA" fbc:label="CAALFM_C201270WA" fbc:name="CHA1" metaid="G_CAALFM_C201270WA">
        <annotation>
	<rdf:RDF xmlns:rdf="http://www.w3.org/1999/02/22-rdf-syntax-ns#" xmlns:bqbiol="http://biomodels.net/biology-qualifiers/">
	<rdf:Description rdf:about="#G_CAALFM_C201270WA">
              <bqbiol:is>
	<rdf:Bag>
	<rdf:li rdf:resource="http://identifiers.org/ncbiprotein/CAALFM_C201270WA"/>
	</rdf:Bag>
	</bqbiol:is>
	
	<bqbiol:encodes>
	<rdf:Bag>
	<rdf:li rdf:resource="http://identifiers.org/kegg.reaction/R00590"/>
	<rdf:li rdf:resource="http://identifiers.org/kegg.reaction/R11100"/>
	</rdf:Bag>
	</bqbiol:encodes>
	</rdf:Description>
	</rdf:RDF>
	</annotation>
            </fbc:geneProduct>
      <fbc:geneProduct fbc:id="G_CAALFM_C204480WA" fbc:label="CAALFM_C204480WA" metaid="G_CAALFM_C204480WA">
        <annotation>
	<rdf:RDF xmlns:rdf="http://www.w3.org/1999/02/22-rdf-syntax-ns#" xmlns:bqbiol="http://biomodels.net/biology-qualifiers/">
	<rdf:Description rdf:about="#G_CAALFM_C204480WA">
              <bqbiol:is>
	<rdf:Bag>
	<rdf:li rdf:resource="http://identifiers.org/ncbiprotein/CAALFM_C204480WA"/>
	</rdf:Bag>
	</bqbiol:is>
	
	<bqbiol:encodes>
	<rdf:Bag>
	<rdf:li rdf:resource="http://identifiers.org/kegg.reaction/R08557"/>
	<rdf:li rdf:resource="http://identifiers.org/kegg.reaction/R00754"/>
	<rdf:li rdf:resource="http://identifiers.org/kegg.reaction/R08558"/>
	</rdf:Bag>
	</bqbiol:encodes>
	</rdf:Description>
	</rdf:RDF>
	</annotation>
            </fbc:geneProduct>
      <fbc:geneProduct fbc:id="G_CAALFM_C113760WA" fbc:label="CAALFM_C113760WA" fbc:name="AGM1" metaid="G_CAALFM_C113760WA">
        <annotation>
	<rdf:RDF xmlns:rdf="http://www.w3.org/1999/02/22-rdf-syntax-ns#" xmlns:bqbiol="http://biomodels.net/biology-qualifiers/">
	<rdf:Description rdf:about="#G_CAALFM_C113760WA">
              <bqbiol:is>
	<rdf:Bag>
	<rdf:li rdf:resource="http://identifiers.org/ncbiprotein/CAALFM_C113760WA"/>
	</rdf:Bag>
	</bqbiol:is>
	
	<bqbiol:encodes>
	<rdf:Bag>
	<rdf:li rdf:resource="http://identifiers.org/kegg.reaction/R08193"/>
	</rdf:Bag>
	</bqbiol:encodes>
	</rdf:Description>
	</rdf:RDF>
	</annotation>
            </fbc:geneProduct>
      <fbc:geneProduct fbc:id="G_CAALFM_CR07770CA" fbc:label="CAALFM_CR07770CA" fbc:name="PTC6" metaid="G_CAALFM_CR07770CA">
        <annotation>
	<rdf:RDF xmlns:rdf="http://www.w3.org/1999/02/22-rdf-syntax-ns#" xmlns:bqbiol="http://biomodels.net/biology-qualifiers/">
	<rdf:Description rdf:about="#G_CAALFM_CR07770CA">
              <bqbiol:is>
	<rdf:Bag>
	<rdf:li rdf:resource="http://identifiers.org/ncbiprotein/CAALFM_CR07770CA"/>
	</rdf:Bag>
	</bqbiol:is>
	
	<bqbiol:encodes>
	<rdf:Bag>
	<rdf:li rdf:resource="http://identifiers.org/kegg.reaction/R03450"/>
	</rdf:Bag>
	</bqbiol:encodes>
	</rdf:Description>
	</rdf:RDF>
	</annotation>
            </fbc:geneProduct>
      <fbc:geneProduct fbc:id="G_CAALFM_C202890WA" fbc:label="CAALFM_C202890WA" fbc:name="SCT2" metaid="G_CAALFM_C202890WA">
        <annotation>
	<rdf:RDF xmlns:rdf="http://www.w3.org/1999/02/22-rdf-syntax-ns#" xmlns:bqbiol="http://biomodels.net/biology-qualifiers/">
	<rdf:Description rdf:about="#G_CAALFM_C202890WA">
              <bqbiol:is>
	<rdf:Bag>
	<rdf:li rdf:resource="http://identifiers.org/ncbiprotein/CAALFM_C202890WA"/>
	</rdf:Bag>
	</bqbiol:is>
	
	<bqbiol:encodes>
	<rdf:Bag>
	<rdf:li rdf:resource="http://identifiers.org/kegg.reaction/R02617"/>
	<rdf:li rdf:resource="http://identifiers.org/kegg.reaction/R00851"/>
	<rdf:li rdf:resource="http://identifiers.org/kegg.reaction/R01013"/>
	</rdf:Bag>
	</bqbiol:encodes>
	</rdf:Description>
	</rdf:RDF>
	</annotation>
            </fbc:geneProduct>
      <fbc:geneProduct fbc:id="G_CAALFM_C602500CA" fbc:label="CAALFM_C602500CA" fbc:name="GCV1" metaid="G_CAALFM_C602500CA">
        <annotation>
	<rdf:RDF xmlns:rdf="http://www.w3.org/1999/02/22-rdf-syntax-ns#" xmlns:bqbiol="http://biomodels.net/biology-qualifiers/">
	<rdf:Description rdf:about="#G_CAALFM_C602500CA">
              <bqbiol:is>
	<rdf:Bag>
	<rdf:li rdf:resource="http://identifiers.org/ncbiprotein/CAALFM_C602500CA"/>
	</rdf:Bag>
	</bqbiol:is>
	
	<bqbiol:encodes>
	<rdf:Bag>
	<rdf:li rdf:resource="http://identifiers.org/kegg.reaction/R02300"/>
	</rdf:Bag>
	</bqbiol:encodes>
	</rdf:Description>
	</rdf:RDF>
	</annotation>
            </fbc:geneProduct>
      <fbc:geneProduct fbc:id="G_CAALFM_CR06670WA" fbc:label="CAALFM_CR06670WA" fbc:name="CFL11" metaid="G_CAALFM_CR06670WA">
        <annotation>
	<rdf:RDF xmlns:rdf="http://www.w3.org/1999/02/22-rdf-syntax-ns#" xmlns:bqbiol="http://biomodels.net/biology-qualifiers/">
	<rdf:Description rdf:about="#G_CAALFM_CR06670WA">
              <bqbiol:is>
	<rdf:Bag>
	<rdf:li rdf:resource="http://identifiers.org/ncbiprotein/CAALFM_CR06670WA"/>
	</rdf:Bag>
	</bqbiol:is>
	
	<bqbiol:encodes>
	<rdf:Bag>
	<rdf:li rdf:resource="http://identifiers.org/kegg.reaction/R09541"/>
	</rdf:Bag>
	</bqbiol:encodes>
	</rdf:Description>
	</rdf:RDF>
	</annotation>
            </fbc:geneProduct>
      <fbc:geneProduct fbc:id="G_CAALFM_C107840WA" fbc:label="CAALFM_C107840WA" metaid="G_CAALFM_C107840WA">
        <annotation>
	<rdf:RDF xmlns:rdf="http://www.w3.org/1999/02/22-rdf-syntax-ns#" xmlns:bqbiol="http://biomodels.net/biology-qualifiers/">
	<rdf:Description rdf:about="#G_CAALFM_C107840WA">
              <bqbiol:is>
	<rdf:Bag>
	<rdf:li rdf:resource="http://identifiers.org/ncbiprotein/CAALFM_C107840WA"/>
	</rdf:Bag>
	</bqbiol:is>
	
	<bqbiol:encodes>
	<rdf:Bag>
	<rdf:li rdf:resource="http://identifiers.org/kegg.reaction/R03348"/>
	</rdf:Bag>
	</bqbiol:encodes>
	</rdf:Description>
	</rdf:RDF>
	</annotation>
            </fbc:geneProduct>
      <fbc:geneProduct fbc:id="G_CAALFM_C503840WA" fbc:label="CAALFM_C503840WA" metaid="G_CAALFM_C503840WA">
        <annotation>
	<rdf:RDF xmlns:rdf="http://www.w3.org/1999/02/22-rdf-syntax-ns#" xmlns:bqbiol="http://biomodels.net/biology-qualifiers/">
	<rdf:Description rdf:about="#G_CAALFM_C503840WA">
              <bqbiol:is>
	<rdf:Bag>
	<rdf:li rdf:resource="http://identifiers.org/ncbiprotein/CAALFM_C503840WA"/>
	</rdf:Bag>
	</bqbiol:is>
	
	<bqbiol:encodes>
	<rdf:Bag>
	<rdf:li rdf:resource="http://identifiers.org/kegg.reaction/R00619"/>
	</rdf:Bag>
	</bqbiol:encodes>
	</rdf:Description>
	</rdf:RDF>
	</annotation>
            </fbc:geneProduct>
      <fbc:geneProduct fbc:id="G_CAALFM_C601340CA" fbc:label="CAALFM_C601340CA" metaid="G_CAALFM_C601340CA">
        <annotation>
	<rdf:RDF xmlns:rdf="http://www.w3.org/1999/02/22-rdf-syntax-ns#" xmlns:bqbiol="http://biomodels.net/biology-qualifiers/">
	<rdf:Description rdf:about="#G_CAALFM_C601340CA">
              <bqbiol:is>
	<rdf:Bag>
	<rdf:li rdf:resource="http://identifiers.org/ncbiprotein/CAALFM_C601340CA"/>
	</rdf:Bag>
	</bqbiol:is>
	
	<bqbiol:encodes>
	<rdf:Bag>
	<rdf:li rdf:resource="http://identifiers.org/kegg.reaction/R02029"/>
	</rdf:Bag>
	</bqbiol:encodes>
	</rdf:Description>
	</rdf:RDF>
	</annotation>
            </fbc:geneProduct>
      <fbc:geneProduct fbc:id="G_CAALFM_C304070CA" fbc:label="CAALFM_C304070CA" fbc:name="CDR11" metaid="G_CAALFM_C304070CA">
        <annotation>
	<rdf:RDF xmlns:rdf="http://www.w3.org/1999/02/22-rdf-syntax-ns#" xmlns:bqbiol="http://biomodels.net/biology-qualifiers/">
	<rdf:Description rdf:about="#G_CAALFM_C304070CA">
              <bqbiol:is>
	<rdf:Bag>
	<rdf:li rdf:resource="http://identifiers.org/ncbiprotein/CAALFM_C304070CA"/>
	</rdf:Bag>
	</bqbiol:is>
	
	<bqbiol:encodes>
	<rdf:Bag/>
	</bqbiol:encodes>
	</rdf:Description>
	</rdf:RDF>
	</annotation>
            </fbc:geneProduct>
      <fbc:geneProduct fbc:id="G_CAALFM_C100120CA" fbc:label="CAALFM_C100120CA" fbc:name="TRP1" metaid="G_CAALFM_C100120CA">
        <annotation>
	<rdf:RDF xmlns:rdf="http://www.w3.org/1999/02/22-rdf-syntax-ns#" xmlns:bqbiol="http://biomodels.net/biology-qualifiers/">
	<rdf:Description rdf:about="#G_CAALFM_C100120CA">
              <bqbiol:is>
	<rdf:Bag>
	<rdf:li rdf:resource="http://identifiers.org/ncbiprotein/CAALFM_C100120CA"/>
	</rdf:Bag>
	</bqbiol:is>
	
	<bqbiol:encodes>
	<rdf:Bag>
	<rdf:li rdf:resource="http://identifiers.org/kegg.reaction/R03509"/>
	</rdf:Bag>
	</bqbiol:encodes>
	</rdf:Description>
	</rdf:RDF>
	</annotation>
            </fbc:geneProduct>
      <fbc:geneProduct fbc:id="G_CAALFM_C102530CA" fbc:label="CAALFM_C102530CA" fbc:name="DIP5" metaid="G_CAALFM_C102530CA">
        <annotation>
	<rdf:RDF xmlns:rdf="http://www.w3.org/1999/02/22-rdf-syntax-ns#" xmlns:bqbiol="http://biomodels.net/biology-qualifiers/">
	<rdf:Description rdf:about="#G_CAALFM_C102530CA">
              <bqbiol:is>
	<rdf:Bag>
	<rdf:li rdf:resource="http://identifiers.org/ncbiprotein/CAALFM_C102530CA"/>
	</rdf:Bag>
	</bqbiol:is>
	
	<bqbiol:encodes>
	<rdf:Bag/>
	</bqbiol:encodes>
	</rdf:Description>
	</rdf:RDF>
	</annotation>
            </fbc:geneProduct>
      <fbc:geneProduct fbc:id="G_CAALFM_CR00330CA" fbc:label="CAALFM_CR00330CA" fbc:name="PXA1" metaid="G_CAALFM_CR00330CA">
        <annotation>
	<rdf:RDF xmlns:rdf="http://www.w3.org/1999/02/22-rdf-syntax-ns#" xmlns:bqbiol="http://biomodels.net/biology-qualifiers/">
	<rdf:Description rdf:about="#G_CAALFM_CR00330CA">
              <bqbiol:is>
	<rdf:Bag>
	<rdf:li rdf:resource="http://identifiers.org/ncbiprotein/CAALFM_CR00330CA"/>
	</rdf:Bag>
	</bqbiol:is>
	
	<bqbiol:encodes>
	<rdf:Bag/>
	</bqbiol:encodes>
	</rdf:Description>
	</rdf:RDF>
	</annotation>
            </fbc:geneProduct>
      <fbc:geneProduct fbc:id="G_CAALFM_C201620WA" fbc:label="CAALFM_C201620WA" fbc:name="COX4" metaid="G_CAALFM_C201620WA">
        <annotation>
	<rdf:RDF xmlns:rdf="http://www.w3.org/1999/02/22-rdf-syntax-ns#" xmlns:bqbiol="http://biomodels.net/biology-qualifiers/">
	<rdf:Description rdf:about="#G_CAALFM_C201620WA">
              <bqbiol:is>
	<rdf:Bag>
	<rdf:li rdf:resource="http://identifiers.org/ncbiprotein/CAALFM_C201620WA"/>
	</rdf:Bag>
	</bqbiol:is>
	
	<bqbiol:encodes>
	<rdf:Bag>
	<rdf:li rdf:resource="http://identifiers.org/kegg.reaction/R00081"/>
	</rdf:Bag>
	</bqbiol:encodes>
	</rdf:Description>
	</rdf:RDF>
	</annotation>
            </fbc:geneProduct>
      <fbc:geneProduct fbc:id="G_CAALFM_C208810CA" fbc:label="CAALFM_C208810CA" fbc:name="IPP1" metaid="G_CAALFM_C208810CA">
        <annotation>
	<rdf:RDF xmlns:rdf="http://www.w3.org/1999/02/22-rdf-syntax-ns#" xmlns:bqbiol="http://biomodels.net/biology-qualifiers/">
	<rdf:Description rdf:about="#G_CAALFM_C208810CA">
              <bqbiol:is>
	<rdf:Bag>
	<rdf:li rdf:resource="http://identifiers.org/ncbiprotein/CAALFM_C208810CA"/>
	</rdf:Bag>
	</bqbiol:is>
	
	<bqbiol:encodes>
	<rdf:Bag>
	<rdf:li rdf:resource="http://identifiers.org/kegg.reaction/R00004"/>
	</rdf:Bag>
	</bqbiol:encodes>
	</rdf:Description>
	</rdf:RDF>
	</annotation>
            </fbc:geneProduct>
      <fbc:geneProduct fbc:id="G_CAALFM_CR09020CA" fbc:label="CAALFM_CR09020CA" fbc:name="CHS2" metaid="G_CAALFM_CR09020CA">
        <annotation>
	<rdf:RDF xmlns:rdf="http://www.w3.org/1999/02/22-rdf-syntax-ns#" xmlns:bqbiol="http://biomodels.net/biology-qualifiers/">
	<rdf:Description rdf:about="#G_CAALFM_CR09020CA">
              <bqbiol:is>
	<rdf:Bag>
	<rdf:li rdf:resource="http://identifiers.org/ncbiprotein/CAALFM_CR09020CA"/>
	</rdf:Bag>
	</bqbiol:is>
	
	<bqbiol:encodes>
	<rdf:Bag>
	<rdf:li rdf:resource="http://identifiers.org/kegg.reaction/R02335"/>
	</rdf:Bag>
	</bqbiol:encodes>
	</rdf:Description>
	</rdf:RDF>
	</annotation>
            </fbc:geneProduct>
      <fbc:geneProduct fbc:id="G_CAALFM_C303140CA" fbc:label="CAALFM_C303140CA" fbc:name="DAL4" metaid="G_CAALFM_C303140CA">
        <annotation>
	<rdf:RDF xmlns:rdf="http://www.w3.org/1999/02/22-rdf-syntax-ns#" xmlns:bqbiol="http://biomodels.net/biology-qualifiers/">
	<rdf:Description rdf:about="#G_CAALFM_C303140CA">
              <bqbiol:is>
	<rdf:Bag>
	<rdf:li rdf:resource="http://identifiers.org/ncbiprotein/CAALFM_C303140CA"/>
	</rdf:Bag>
	</bqbiol:is>
	
	<bqbiol:encodes>
	<rdf:Bag/>
	</bqbiol:encodes>
	</rdf:Description>
	</rdf:RDF>
	</annotation>
            </fbc:geneProduct>
      <fbc:geneProduct fbc:id="G_CAALFM_C604250WA" fbc:label="CAALFM_C604250WA" metaid="G_CAALFM_C604250WA">
        <annotation>
	<rdf:RDF xmlns:rdf="http://www.w3.org/1999/02/22-rdf-syntax-ns#" xmlns:bqbiol="http://biomodels.net/biology-qualifiers/">
	<rdf:Description rdf:about="#G_CAALFM_C604250WA">
              <bqbiol:is>
	<rdf:Bag>
	<rdf:li rdf:resource="http://identifiers.org/ncbiprotein/CAALFM_C604250WA"/>
	</rdf:Bag>
	</bqbiol:is>
	
	<bqbiol:encodes>
	<rdf:Bag>
	<rdf:li rdf:resource="http://identifiers.org/kegg.reaction/R00081"/>
	</rdf:Bag>
	</bqbiol:encodes>
	</rdf:Description>
	</rdf:RDF>
	</annotation>
            </fbc:geneProduct>
      <fbc:geneProduct fbc:id="G_CAALFM_C504700CA" fbc:label="CAALFM_C504700CA" fbc:name="MES1" metaid="G_CAALFM_C504700CA">
        <annotation>
	<rdf:RDF xmlns:rdf="http://www.w3.org/1999/02/22-rdf-syntax-ns#" xmlns:bqbiol="http://biomodels.net/biology-qualifiers/">
	<rdf:Description rdf:about="#G_CAALFM_C504700CA">
              <bqbiol:is>
	<rdf:Bag>
	<rdf:li rdf:resource="http://identifiers.org/ncbiprotein/CAALFM_C504700CA"/>
	</rdf:Bag>
	</bqbiol:is>
	
	<bqbiol:encodes>
	<rdf:Bag>
	<rdf:li rdf:resource="http://identifiers.org/kegg.reaction/R03659"/>
	</rdf:Bag>
	</bqbiol:encodes>
	</rdf:Description>
	</rdf:RDF>
	</annotation>
            </fbc:geneProduct>
      <fbc:geneProduct fbc:id="G_CAALFM_CR10600CA" fbc:label="CAALFM_CR10600CA" fbc:name="COQ2" metaid="G_CAALFM_CR10600CA">
        <annotation>
	<rdf:RDF xmlns:rdf="http://www.w3.org/1999/02/22-rdf-syntax-ns#" xmlns:bqbiol="http://biomodels.net/biology-qualifiers/">
	<rdf:Description rdf:about="#G_CAALFM_CR10600CA">
              <bqbiol:is>
	<rdf:Bag>
	<rdf:li rdf:resource="http://identifiers.org/ncbiprotein/CAALFM_CR10600CA"/>
	</rdf:Bag>
	</bqbiol:is>
	
	<bqbiol:encodes>
	<rdf:Bag>
	<rdf:li rdf:resource="http://identifiers.org/kegg.reaction/R05616"/>
	</rdf:Bag>
	</bqbiol:encodes>
	</rdf:Description>
	</rdf:RDF>
	</annotation>
            </fbc:geneProduct>
      <fbc:geneProduct fbc:id="G_CAALFM_C303070WA" fbc:label="CAALFM_C303070WA" metaid="G_CAALFM_C303070WA">
        <annotation>
	<rdf:RDF xmlns:rdf="http://www.w3.org/1999/02/22-rdf-syntax-ns#" xmlns:bqbiol="http://biomodels.net/biology-qualifiers/">
	<rdf:Description rdf:about="#G_CAALFM_C303070WA">
              <bqbiol:is>
	<rdf:Bag>
	<rdf:li rdf:resource="http://identifiers.org/ncbiprotein/CAALFM_C303070WA"/>
	</rdf:Bag>
	</bqbiol:is>
	
	<bqbiol:encodes>
	<rdf:Bag/>
	</bqbiol:encodes>
	</rdf:Description>
	</rdf:RDF>
	</annotation>
            </fbc:geneProduct>
      <fbc:geneProduct fbc:id="G_CAALFM_C102050CA" fbc:label="CAALFM_C102050CA" fbc:name="PHO91" metaid="G_CAALFM_C102050CA">
        <annotation>
	<rdf:RDF xmlns:rdf="http://www.w3.org/1999/02/22-rdf-syntax-ns#" xmlns:bqbiol="http://biomodels.net/biology-qualifiers/">
	<rdf:Description rdf:about="#G_CAALFM_C102050CA">
              <bqbiol:is>
	<rdf:Bag>
	<rdf:li rdf:resource="http://identifiers.org/ncbiprotein/CAALFM_C102050CA"/>
	</rdf:Bag>
	</bqbiol:is>
	
	<bqbiol:encodes>
	<rdf:Bag/>
	</bqbiol:encodes>
	</rdf:Description>
	</rdf:RDF>
	</annotation>
            </fbc:geneProduct>
      <fbc:geneProduct fbc:id="G_CAALFM_CR08860WA" fbc:label="CAALFM_CR08860WA" fbc:name="PDK2" metaid="G_CAALFM_CR08860WA">
        <annotation>
	<rdf:RDF xmlns:rdf="http://www.w3.org/1999/02/22-rdf-syntax-ns#" xmlns:bqbiol="http://biomodels.net/biology-qualifiers/">
	<rdf:Description rdf:about="#G_CAALFM_CR08860WA">
              <bqbiol:is>
	<rdf:Bag>
	<rdf:li rdf:resource="http://identifiers.org/ncbiprotein/CAALFM_CR08860WA"/>
	</rdf:Bag>
	</bqbiol:is>
	
	<bqbiol:encodes>
	<rdf:Bag>
	<rdf:li rdf:resource="http://identifiers.org/kegg.reaction/R03449"/>
	</rdf:Bag>
	</bqbiol:encodes>
	</rdf:Description>
	</rdf:RDF>
	</annotation>
            </fbc:geneProduct>
      <fbc:geneProduct fbc:id="G_CAALFM_C602180WA" fbc:label="CAALFM_C602180WA" metaid="G_CAALFM_C602180WA">
        <annotation>
	<rdf:RDF xmlns:rdf="http://www.w3.org/1999/02/22-rdf-syntax-ns#" xmlns:bqbiol="http://biomodels.net/biology-qualifiers/">
	<rdf:Description rdf:about="#G_CAALFM_C602180WA">
              <bqbiol:is>
	<rdf:Bag>
	<rdf:li rdf:resource="http://identifiers.org/ncbiprotein/CAALFM_C602180WA"/>
	</rdf:Bag>
	</bqbiol:is>
	
	<bqbiol:encodes>
	<rdf:Bag/>
	</bqbiol:encodes>
	</rdf:Description>
	</rdf:RDF>
	</annotation>
            </fbc:geneProduct>
      <fbc:geneProduct fbc:id="G_CAALFM_C500800CA" fbc:label="CAALFM_C500800CA" metaid="G_CAALFM_C500800CA">
        <annotation>
	<rdf:RDF xmlns:rdf="http://www.w3.org/1999/02/22-rdf-syntax-ns#" xmlns:bqbiol="http://biomodels.net/biology-qualifiers/">
	<rdf:Description rdf:about="#G_CAALFM_C500800CA">
              <bqbiol:is>
	<rdf:Bag>
	<rdf:li rdf:resource="http://identifiers.org/ncbiprotein/CAALFM_C500800CA"/>
	</rdf:Bag>
	</bqbiol:is>
	
	<bqbiol:encodes>
	<rdf:Bag>
	<rdf:li rdf:resource="http://identifiers.org/kegg.reaction/R00678"/>
	</rdf:Bag>
	</bqbiol:encodes>
	</rdf:Description>
	</rdf:RDF>
	</annotation>
            </fbc:geneProduct>
      <fbc:geneProduct fbc:id="G_CAALFM_C603410CA" fbc:label="CAALFM_C603410CA" fbc:name="APA2" metaid="G_CAALFM_C603410CA">
        <annotation>
	<rdf:RDF xmlns:rdf="http://www.w3.org/1999/02/22-rdf-syntax-ns#" xmlns:bqbiol="http://biomodels.net/biology-qualifiers/">
	<rdf:Description rdf:about="#G_CAALFM_C603410CA">
              <bqbiol:is>
	<rdf:Bag>
	<rdf:li rdf:resource="http://identifiers.org/ncbiprotein/CAALFM_C603410CA"/>
	</rdf:Bag>
	</bqbiol:is>
	
	<bqbiol:encodes>
	<rdf:Bag>
	<rdf:li rdf:resource="http://identifiers.org/kegg.reaction/R00530"/>
	<rdf:li rdf:resource="http://identifiers.org/kegg.reaction/R00126"/>
	<rdf:li rdf:resource="http://identifiers.org/kegg.reaction/R01618"/>
	</rdf:Bag>
	</bqbiol:encodes>
	</rdf:Description>
	</rdf:RDF>
	</annotation>
            </fbc:geneProduct>
      <fbc:geneProduct fbc:id="G_CAALFM_C304520CA" fbc:label="CAALFM_C304520CA" fbc:name="ADE2" metaid="G_CAALFM_C304520CA">
        <annotation>
	<rdf:RDF xmlns:rdf="http://www.w3.org/1999/02/22-rdf-syntax-ns#" xmlns:bqbiol="http://biomodels.net/biology-qualifiers/">
	<rdf:Description rdf:about="#G_CAALFM_C304520CA">
              <bqbiol:is>
	<rdf:Bag>
	<rdf:li rdf:resource="http://identifiers.org/ncbiprotein/CAALFM_C304520CA"/>
	</rdf:Bag>
	</bqbiol:is>
	
	<bqbiol:encodes>
	<rdf:Bag>
	<rdf:li rdf:resource="http://identifiers.org/kegg.reaction/R04209"/>
	</rdf:Bag>
	</bqbiol:encodes>
	</rdf:Description>
	</rdf:RDF>
	</annotation>
            </fbc:geneProduct>
      <fbc:geneProduct fbc:id="G_CAALFM_C106000WA" fbc:label="CAALFM_C106000WA" metaid="G_CAALFM_C106000WA">
        <annotation>
	<rdf:RDF xmlns:rdf="http://www.w3.org/1999/02/22-rdf-syntax-ns#" xmlns:bqbiol="http://biomodels.net/biology-qualifiers/">
	<rdf:Description rdf:about="#G_CAALFM_C106000WA">
              <bqbiol:is>
	<rdf:Bag>
	<rdf:li rdf:resource="http://identifiers.org/ncbiprotein/CAALFM_C106000WA"/>
	</rdf:Bag>
	</bqbiol:is>
	
	<bqbiol:encodes>
	<rdf:Bag/>
	</bqbiol:encodes>
	</rdf:Description>
	</rdf:RDF>
	</annotation>
            </fbc:geneProduct>
      <fbc:geneProduct fbc:id="G_CAALFM_CR06860CA" fbc:label="CAALFM_CR06860CA" fbc:name="ARO10" metaid="G_CAALFM_CR06860CA">
        <annotation>
	<rdf:RDF xmlns:rdf="http://www.w3.org/1999/02/22-rdf-syntax-ns#" xmlns:bqbiol="http://biomodels.net/biology-qualifiers/">
	<rdf:Description rdf:about="#G_CAALFM_CR06860CA">
              <bqbiol:is>
	<rdf:Bag>
	<rdf:li rdf:resource="http://identifiers.org/ncbiprotein/CAALFM_CR06860CA"/>
	</rdf:Bag>
	</bqbiol:is>
	
	<bqbiol:encodes>
	<rdf:Bag>
	<rdf:li rdf:resource="http://identifiers.org/kegg.reaction/R00224"/>
	</rdf:Bag>
	</bqbiol:encodes>
	</rdf:Description>
	</rdf:RDF>
	</annotation>
            </fbc:geneProduct>
      <fbc:geneProduct fbc:id="G_CAALFM_C210350CA" fbc:label="CAALFM_C210350CA" fbc:name="ACS1" metaid="G_CAALFM_C210350CA">
        <annotation>
	<rdf:RDF xmlns:rdf="http://www.w3.org/1999/02/22-rdf-syntax-ns#" xmlns:bqbiol="http://biomodels.net/biology-qualifiers/">
	<rdf:Description rdf:about="#G_CAALFM_C210350CA">
              <bqbiol:is>
	<rdf:Bag>
	<rdf:li rdf:resource="http://identifiers.org/ncbiprotein/CAALFM_C210350CA"/>
	</rdf:Bag>
	</bqbiol:is>
	
	<bqbiol:encodes>
	<rdf:Bag>
	<rdf:li rdf:resource="http://identifiers.org/kegg.reaction/R00235"/>
	<rdf:li rdf:resource="http://identifiers.org/kegg.reaction/R00236"/>
	<rdf:li rdf:resource="http://identifiers.org/kegg.reaction/R00316"/>
	</rdf:Bag>
	</bqbiol:encodes>
	</rdf:Description>
	</rdf:RDF>
	</annotation>
            </fbc:geneProduct>
      <fbc:geneProduct fbc:id="G_CAALFM_C601050WA" fbc:label="CAALFM_C601050WA" metaid="G_CAALFM_C601050WA">
        <annotation>
	<rdf:RDF xmlns:rdf="http://www.w3.org/1999/02/22-rdf-syntax-ns#" xmlns:bqbiol="http://biomodels.net/biology-qualifiers/">
	<rdf:Description rdf:about="#G_CAALFM_C601050WA">
              <bqbiol:is>
	<rdf:Bag>
	<rdf:li rdf:resource="http://identifiers.org/ncbiprotein/CAALFM_C601050WA"/>
	</rdf:Bag>
	</bqbiol:is>
	
	<bqbiol:encodes>
	<rdf:Bag>
	<rdf:li rdf:resource="http://identifiers.org/kegg.reaction/R02918"/>
	</rdf:Bag>
	</bqbiol:encodes>
	</rdf:Description>
	</rdf:RDF>
	</annotation>
            </fbc:geneProduct>
      <fbc:geneProduct fbc:id="G_CAALFM_C702640WA" fbc:label="CAALFM_C702640WA" fbc:name="TOM70" metaid="G_CAALFM_C702640WA">
        <annotation>
	<rdf:RDF xmlns:rdf="http://www.w3.org/1999/02/22-rdf-syntax-ns#" xmlns:bqbiol="http://biomodels.net/biology-qualifiers/">
	<rdf:Description rdf:about="#G_CAALFM_C702640WA">
              <bqbiol:is>
	<rdf:Bag>
	<rdf:li rdf:resource="http://identifiers.org/ncbiprotein/CAALFM_C702640WA"/>
	</rdf:Bag>
	</bqbiol:is>
	
	<bqbiol:encodes>
	<rdf:Bag/>
	</bqbiol:encodes>
	</rdf:Description>
	</rdf:RDF>
	</annotation>
            </fbc:geneProduct>
      <fbc:geneProduct fbc:id="G_CAALFM_C404320WA" fbc:label="CAALFM_C404320WA" fbc:name="FRE10" metaid="G_CAALFM_C404320WA">
        <annotation>
	<rdf:RDF xmlns:rdf="http://www.w3.org/1999/02/22-rdf-syntax-ns#" xmlns:bqbiol="http://biomodels.net/biology-qualifiers/">
	<rdf:Description rdf:about="#G_CAALFM_C404320WA">
              <bqbiol:is>
	<rdf:Bag>
	<rdf:li rdf:resource="http://identifiers.org/ncbiprotein/CAALFM_C404320WA"/>
	</rdf:Bag>
	</bqbiol:is>
	
	<bqbiol:encodes>
	<rdf:Bag>
	<rdf:li rdf:resource="http://identifiers.org/kegg.reaction/R09541"/>
	</rdf:Bag>
	</bqbiol:encodes>
	</rdf:Description>
	</rdf:RDF>
	</annotation>
            </fbc:geneProduct>
      <fbc:geneProduct fbc:id="G_CAALFM_C207430CA" fbc:label="CAALFM_C207430CA" metaid="G_CAALFM_C207430CA">
        <annotation>
	<rdf:RDF xmlns:rdf="http://www.w3.org/1999/02/22-rdf-syntax-ns#" xmlns:bqbiol="http://biomodels.net/biology-qualifiers/">
	<rdf:Description rdf:about="#G_CAALFM_C207430CA">
              <bqbiol:is>
	<rdf:Bag>
	<rdf:li rdf:resource="http://identifiers.org/ncbiprotein/CAALFM_C207430CA"/>
	</rdf:Bag>
	</bqbiol:is>
	
	<bqbiol:encodes>
	<rdf:Bag>
	<rdf:li rdf:resource="http://identifiers.org/kegg.reaction/R01080"/>
	<rdf:li rdf:resource="http://identifiers.org/kegg.reaction/R10046"/>
	</rdf:Bag>
	</bqbiol:encodes>
	</rdf:Description>
	</rdf:RDF>
	</annotation>
            </fbc:geneProduct>
      <fbc:geneProduct fbc:id="G_CAALFM_C704280CA" fbc:label="CAALFM_C704280CA" metaid="G_CAALFM_C704280CA">
        <annotation>
	<rdf:RDF xmlns:rdf="http://www.w3.org/1999/02/22-rdf-syntax-ns#" xmlns:bqbiol="http://biomodels.net/biology-qualifiers/">
	<rdf:Description rdf:about="#G_CAALFM_C704280CA">
              <bqbiol:is>
	<rdf:Bag>
	<rdf:li rdf:resource="http://identifiers.org/ncbiprotein/CAALFM_C704280CA"/>
	</rdf:Bag>
	</bqbiol:is>
	
	<bqbiol:encodes>
	<rdf:Bag>
	<rdf:li rdf:resource="http://identifiers.org/kegg.reaction/R03304"/>
	<rdf:li rdf:resource="http://identifiers.org/kegg.reaction/R04887"/>
	</rdf:Bag>
	</bqbiol:encodes>
	</rdf:Description>
	</rdf:RDF>
	</annotation>
            </fbc:geneProduct>
      <fbc:geneProduct fbc:id="G_CAALFM_C100100CA" fbc:label="CAALFM_C100100CA" metaid="G_CAALFM_C100100CA">
        <annotation>
	<rdf:RDF xmlns:rdf="http://www.w3.org/1999/02/22-rdf-syntax-ns#" xmlns:bqbiol="http://biomodels.net/biology-qualifiers/">
	<rdf:Description rdf:about="#G_CAALFM_C100100CA">
              <bqbiol:is>
	<rdf:Bag>
	<rdf:li rdf:resource="http://identifiers.org/ncbiprotein/CAALFM_C100100CA"/>
	</rdf:Bag>
	</bqbiol:is>
	
	<bqbiol:encodes>
	<rdf:Bag>
	<rdf:li rdf:resource="http://identifiers.org/kegg.reaction/R02030"/>
	</rdf:Bag>
	</bqbiol:encodes>
	</rdf:Description>
	</rdf:RDF>
	</annotation>
            </fbc:geneProduct>
      <fbc:geneProduct fbc:id="G_CAALFM_C102580WA" fbc:label="CAALFM_C102580WA" fbc:name="HNM4" metaid="G_CAALFM_C102580WA">
        <annotation>
	<rdf:RDF xmlns:rdf="http://www.w3.org/1999/02/22-rdf-syntax-ns#" xmlns:bqbiol="http://biomodels.net/biology-qualifiers/">
	<rdf:Description rdf:about="#G_CAALFM_C102580WA">
              <bqbiol:is>
	<rdf:Bag>
	<rdf:li rdf:resource="http://identifiers.org/ncbiprotein/CAALFM_C102580WA"/>
	</rdf:Bag>
	</bqbiol:is>
	
	<bqbiol:encodes>
	<rdf:Bag/>
	</bqbiol:encodes>
	</rdf:Description>
	</rdf:RDF>
	</annotation>
            </fbc:geneProduct>
      <fbc:geneProduct fbc:id="G_CAALFM_C202740CA" fbc:label="CAALFM_C202740CA" fbc:name="HPT1" metaid="G_CAALFM_C202740CA">
        <annotation>
	<rdf:RDF xmlns:rdf="http://www.w3.org/1999/02/22-rdf-syntax-ns#" xmlns:bqbiol="http://biomodels.net/biology-qualifiers/">
	<rdf:Description rdf:about="#G_CAALFM_C202740CA">
              <bqbiol:is>
	<rdf:Bag>
	<rdf:li rdf:resource="http://identifiers.org/ncbiprotein/CAALFM_C202740CA"/>
	</rdf:Bag>
	</bqbiol:is>
	
	<bqbiol:encodes>
	<rdf:Bag>
	<rdf:li rdf:resource="http://identifiers.org/kegg.reaction/R01132"/>
	</rdf:Bag>
	</bqbiol:encodes>
	</rdf:Description>
	</rdf:RDF>
	</annotation>
            </fbc:geneProduct>
      <fbc:geneProduct fbc:id="G_CAALFM_C504720CA" fbc:label="CAALFM_C504720CA" metaid="G_CAALFM_C504720CA">
        <annotation>
	<rdf:RDF xmlns:rdf="http://www.w3.org/1999/02/22-rdf-syntax-ns#" xmlns:bqbiol="http://biomodels.net/biology-qualifiers/">
	<rdf:Description rdf:about="#G_CAALFM_C504720CA">
              <bqbiol:is>
	<rdf:Bag>
	<rdf:li rdf:resource="http://identifiers.org/ncbiprotein/CAALFM_C504720CA"/>
	</rdf:Bag>
	</bqbiol:is>
	
	<bqbiol:encodes>
	<rdf:Bag>
	<rdf:li rdf:resource="http://identifiers.org/kegg.reaction/R05046"/>
	<rdf:li rdf:resource="http://identifiers.org/kegg.reaction/R05048"/>
	<rdf:li rdf:resource="http://identifiers.org/kegg.reaction/R04639"/>
	<rdf:li rdf:resource="http://identifiers.org/kegg.reaction/R00428"/>
	</rdf:Bag>
	</bqbiol:encodes>
	</rdf:Description>
	</rdf:RDF>
	</annotation>
            </fbc:geneProduct>
      <fbc:geneProduct fbc:id="G_CAALFM_C303480CA" fbc:label="CAALFM_C303480CA" fbc:name="ALT1" metaid="G_CAALFM_C303480CA">
        <annotation>
	<rdf:RDF xmlns:rdf="http://www.w3.org/1999/02/22-rdf-syntax-ns#" xmlns:bqbiol="http://biomodels.net/biology-qualifiers/">
	<rdf:Description rdf:about="#G_CAALFM_C303480CA">
              <bqbiol:is>
	<rdf:Bag>
	<rdf:li rdf:resource="http://identifiers.org/ncbiprotein/CAALFM_C303480CA"/>
	</rdf:Bag>
	</bqbiol:is>
	
	<bqbiol:encodes>
	<rdf:Bag>
	<rdf:li rdf:resource="http://identifiers.org/kegg.reaction/R00258"/>
	</rdf:Bag>
	</bqbiol:encodes>
	</rdf:Description>
	</rdf:RDF>
	</annotation>
            </fbc:geneProduct>
      <fbc:geneProduct fbc:id="G_CAALFM_CR07810WA" fbc:label="CAALFM_CR07810WA" fbc:name="YHB5" metaid="G_CAALFM_CR07810WA">
        <annotation>
	<rdf:RDF xmlns:rdf="http://www.w3.org/1999/02/22-rdf-syntax-ns#" xmlns:bqbiol="http://biomodels.net/biology-qualifiers/">
	<rdf:Description rdf:about="#G_CAALFM_CR07810WA">
              <bqbiol:is>
	<rdf:Bag>
	<rdf:li rdf:resource="http://identifiers.org/ncbiprotein/CAALFM_CR07810WA"/>
	</rdf:Bag>
	</bqbiol:is>
	
	<bqbiol:encodes>
	<rdf:Bag>
	<rdf:li rdf:resource="http://identifiers.org/kegg.reaction/R05724"/>
	<rdf:li rdf:resource="http://identifiers.org/kegg.reaction/R05725"/>
	</rdf:Bag>
	</bqbiol:encodes>
	</rdf:Description>
	</rdf:RDF>
	</annotation>
            </fbc:geneProduct>
      <fbc:geneProduct fbc:id="G_CAALFM_CR03450WA" fbc:label="CAALFM_CR03450WA" fbc:name="HXT5" metaid="G_CAALFM_CR03450WA">
        <annotation>
	<rdf:RDF xmlns:rdf="http://www.w3.org/1999/02/22-rdf-syntax-ns#" xmlns:bqbiol="http://biomodels.net/biology-qualifiers/">
	<rdf:Description rdf:about="#G_CAALFM_CR03450WA">
              <bqbiol:is>
	<rdf:Bag>
	<rdf:li rdf:resource="http://identifiers.org/ncbiprotein/CAALFM_CR03450WA"/>
	</rdf:Bag>
	</bqbiol:is>
	
	<bqbiol:encodes>
	<rdf:Bag/>
	</bqbiol:encodes>
	</rdf:Description>
	</rdf:RDF>
	</annotation>
            </fbc:geneProduct>
      <fbc:geneProduct fbc:id="G_CAALFM_CR05260CA" fbc:label="CAALFM_CR05260CA" fbc:name="KCS1" metaid="G_CAALFM_CR05260CA">
        <annotation>
	<rdf:RDF xmlns:rdf="http://www.w3.org/1999/02/22-rdf-syntax-ns#" xmlns:bqbiol="http://biomodels.net/biology-qualifiers/">
	<rdf:Description rdf:about="#G_CAALFM_CR05260CA">
              <bqbiol:is>
	<rdf:Bag>
	<rdf:li rdf:resource="http://identifiers.org/ncbiprotein/CAALFM_CR05260CA"/>
	</rdf:Bag>
	</bqbiol:is>
	
	<bqbiol:encodes>
	<rdf:Bag>
	<rdf:li rdf:resource="http://identifiers.org/kegg.reaction/R10548"/>
	<rdf:li rdf:resource="http://identifiers.org/kegg.reaction/R09087"/>
	</rdf:Bag>
	</bqbiol:encodes>
	</rdf:Description>
	</rdf:RDF>
	</annotation>
            </fbc:geneProduct>
      <fbc:geneProduct fbc:id="G_CAALFM_C700930WA" fbc:label="CAALFM_C700930WA" fbc:name="GPH1" metaid="G_CAALFM_C700930WA">
        <annotation>
	<rdf:RDF xmlns:rdf="http://www.w3.org/1999/02/22-rdf-syntax-ns#" xmlns:bqbiol="http://biomodels.net/biology-qualifiers/">
	<rdf:Description rdf:about="#G_CAALFM_C700930WA">
              <bqbiol:is>
	<rdf:Bag>
	<rdf:li rdf:resource="http://identifiers.org/ncbiprotein/CAALFM_C700930WA"/>
	</rdf:Bag>
	</bqbiol:is>
	
	<bqbiol:encodes>
	<rdf:Bag>
	<rdf:li rdf:resource="http://identifiers.org/kegg.reaction/R02111"/>
	</rdf:Bag>
	</bqbiol:encodes>
	</rdf:Description>
	</rdf:RDF>
	</annotation>
            </fbc:geneProduct>
      <fbc:geneProduct fbc:id="G_CAALFM_C113850CA" fbc:label="CAALFM_C113850CA" fbc:name="DAL7" metaid="G_CAALFM_C113850CA">
        <annotation>
	<rdf:RDF xmlns:rdf="http://www.w3.org/1999/02/22-rdf-syntax-ns#" xmlns:bqbiol="http://biomodels.net/biology-qualifiers/">
	<rdf:Description rdf:about="#G_CAALFM_C113850CA">
              <bqbiol:is>
	<rdf:Bag>
	<rdf:li rdf:resource="http://identifiers.org/ncbiprotein/CAALFM_C113850CA"/>
	</rdf:Bag>
	</bqbiol:is>
	
	<bqbiol:encodes>
	<rdf:Bag/>
	</bqbiol:encodes>
	</rdf:Description>
	</rdf:RDF>
	</annotation>
            </fbc:geneProduct>
      <fbc:geneProduct fbc:id="G_CAALFM_C303760WA" fbc:label="CAALFM_C303760WA" metaid="G_CAALFM_C303760WA">
        <annotation>
	<rdf:RDF xmlns:rdf="http://www.w3.org/1999/02/22-rdf-syntax-ns#" xmlns:bqbiol="http://biomodels.net/biology-qualifiers/">
	<rdf:Description rdf:about="#G_CAALFM_C303760WA">
              <bqbiol:is>
	<rdf:Bag>
	<rdf:li rdf:resource="http://identifiers.org/ncbiprotein/CAALFM_C303760WA"/>
	</rdf:Bag>
	</bqbiol:is>
	
	<bqbiol:encodes>
	<rdf:Bag>
	<rdf:li rdf:resource="http://identifiers.org/kegg.reaction/R02251"/>
	<rdf:li rdf:resource="http://identifiers.org/kegg.reaction/R01368"/>
	<rdf:li rdf:resource="http://identifiers.org/kegg.reaction/R03755"/>
	<rdf:li rdf:resource="http://identifiers.org/kegg.reaction/R02694"/>
	</rdf:Bag>
	</bqbiol:encodes>
	</rdf:Description>
	</rdf:RDF>
	</annotation>
            </fbc:geneProduct>
      <fbc:geneProduct fbc:id="G_CAALFM_C109030CA" fbc:label="CAALFM_C109030CA" fbc:name="COX5" metaid="G_CAALFM_C109030CA">
        <annotation>
	<rdf:RDF xmlns:rdf="http://www.w3.org/1999/02/22-rdf-syntax-ns#" xmlns:bqbiol="http://biomodels.net/biology-qualifiers/">
	<rdf:Description rdf:about="#G_CAALFM_C109030CA">
              <bqbiol:is>
	<rdf:Bag>
	<rdf:li rdf:resource="http://identifiers.org/ncbiprotein/CAALFM_C109030CA"/>
	</rdf:Bag>
	</bqbiol:is>
	
	<bqbiol:encodes>
	<rdf:Bag>
	<rdf:li rdf:resource="http://identifiers.org/kegg.reaction/R00081"/>
	</rdf:Bag>
	</bqbiol:encodes>
	</rdf:Description>
	</rdf:RDF>
	</annotation>
            </fbc:geneProduct>
      <fbc:geneProduct fbc:id="G_CAALFM_C303640WA" fbc:label="CAALFM_C303640WA" fbc:name="DAL9" metaid="G_CAALFM_C303640WA">
        <annotation>
	<rdf:RDF xmlns:rdf="http://www.w3.org/1999/02/22-rdf-syntax-ns#" xmlns:bqbiol="http://biomodels.net/biology-qualifiers/">
	<rdf:Description rdf:about="#G_CAALFM_C303640WA">
              <bqbiol:is>
	<rdf:Bag>
	<rdf:li rdf:resource="http://identifiers.org/ncbiprotein/CAALFM_C303640WA"/>
	</rdf:Bag>
	</bqbiol:is>
	
	<bqbiol:encodes>
	<rdf:Bag/>
	</bqbiol:encodes>
	</rdf:Description>
	</rdf:RDF>
	</annotation>
            </fbc:geneProduct>
      <fbc:geneProduct fbc:id="G_CAALFM_C505300WA" fbc:label="CAALFM_C505300WA" fbc:name="RIB5" metaid="G_CAALFM_C505300WA">
        <annotation>
	<rdf:RDF xmlns:rdf="http://www.w3.org/1999/02/22-rdf-syntax-ns#" xmlns:bqbiol="http://biomodels.net/biology-qualifiers/">
	<rdf:Description rdf:about="#G_CAALFM_C505300WA">
              <bqbiol:is>
	<rdf:Bag>
	<rdf:li rdf:resource="http://identifiers.org/ncbiprotein/CAALFM_C505300WA"/>
	</rdf:Bag>
	</bqbiol:is>
	
	<bqbiol:encodes>
	<rdf:Bag>
	<rdf:li rdf:resource="http://identifiers.org/kegg.reaction/R00066"/>
	</rdf:Bag>
	</bqbiol:encodes>
	</rdf:Description>
	</rdf:RDF>
	</annotation>
            </fbc:geneProduct>
      <fbc:geneProduct fbc:id="G_CAALFM_C503500WA" fbc:label="CAALFM_C503500WA" fbc:name="GAP6" metaid="G_CAALFM_C503500WA">
        <annotation>
	<rdf:RDF xmlns:rdf="http://www.w3.org/1999/02/22-rdf-syntax-ns#" xmlns:bqbiol="http://biomodels.net/biology-qualifiers/">
	<rdf:Description rdf:about="#G_CAALFM_C503500WA">
              <bqbiol:is>
	<rdf:Bag>
	<rdf:li rdf:resource="http://identifiers.org/ncbiprotein/CAALFM_C503500WA"/>
	</rdf:Bag>
	</bqbiol:is>
	
	<bqbiol:encodes>
	<rdf:Bag/>
	</bqbiol:encodes>
	</rdf:Description>
	</rdf:RDF>
	</annotation>
            </fbc:geneProduct>
      <fbc:geneProduct fbc:id="G_CAALFM_C403180WA" fbc:label="CAALFM_C403180WA" fbc:name="NCP1" metaid="G_CAALFM_C403180WA">
        <annotation>
	<rdf:RDF xmlns:rdf="http://www.w3.org/1999/02/22-rdf-syntax-ns#" xmlns:bqbiol="http://biomodels.net/biology-qualifiers/">
	<rdf:Description rdf:about="#G_CAALFM_C403180WA">
              <bqbiol:is>
	<rdf:Bag>
	<rdf:li rdf:resource="http://identifiers.org/ncbiprotein/CAALFM_C403180WA"/>
	</rdf:Bag>
	</bqbiol:is>
	
	<bqbiol:encodes>
	<rdf:Bag>
	<rdf:li rdf:resource="http://identifiers.org/kegg.reaction/R08551"/>
	<rdf:li rdf:resource="http://identifiers.org/kegg.reaction/R08539"/>
	</rdf:Bag>
	</bqbiol:encodes>
	</rdf:Description>
	</rdf:RDF>
	</annotation>
            </fbc:geneProduct>
      <fbc:geneProduct fbc:id="G_CAALFM_C501470CA" fbc:label="CAALFM_C501470CA" metaid="G_CAALFM_C501470CA">
        <annotation>
	<rdf:RDF xmlns:rdf="http://www.w3.org/1999/02/22-rdf-syntax-ns#" xmlns:bqbiol="http://biomodels.net/biology-qualifiers/">
	<rdf:Description rdf:about="#G_CAALFM_C501470CA">
              <bqbiol:is>
	<rdf:Bag>
	<rdf:li rdf:resource="http://identifiers.org/ncbiprotein/CAALFM_C501470CA"/>
	</rdf:Bag>
	</bqbiol:is>
	
	<bqbiol:encodes>
	<rdf:Bag/>
	</bqbiol:encodes>
	</rdf:Description>
	</rdf:RDF>
	</annotation>
            </fbc:geneProduct>
      <fbc:geneProduct fbc:id="G_CAALFM_CR01140CA" fbc:label="CAALFM_CR01140CA" fbc:name="ERG27" metaid="G_CAALFM_CR01140CA">
        <annotation>
	<rdf:RDF xmlns:rdf="http://www.w3.org/1999/02/22-rdf-syntax-ns#" xmlns:bqbiol="http://biomodels.net/biology-qualifiers/">
	<rdf:Description rdf:about="#G_CAALFM_CR01140CA">
              <bqbiol:is>
	<rdf:Bag>
	<rdf:li rdf:resource="http://identifiers.org/ncbiprotein/CAALFM_CR01140CA"/>
	</rdf:Bag>
	</bqbiol:is>
	
	<bqbiol:encodes>
	<rdf:Bag>
	<rdf:li rdf:resource="http://identifiers.org/kegg.reaction/R07496"/>
	<rdf:li rdf:resource="http://identifiers.org/kegg.reaction/R04328"/>
	<rdf:li rdf:resource="http://identifiers.org/kegg.reaction/R07495"/>
	</rdf:Bag>
	</bqbiol:encodes>
	</rdf:Description>
	</rdf:RDF>
	</annotation>
            </fbc:geneProduct>
      <fbc:geneProduct fbc:id="G_CAALFM_CR06150CA" fbc:label="CAALFM_CR06150CA" fbc:name="ADE13" metaid="G_CAALFM_CR06150CA">
        <annotation>
	<rdf:RDF xmlns:rdf="http://www.w3.org/1999/02/22-rdf-syntax-ns#" xmlns:bqbiol="http://biomodels.net/biology-qualifiers/">
	<rdf:Description rdf:about="#G_CAALFM_CR06150CA">
              <bqbiol:is>
	<rdf:Bag>
	<rdf:li rdf:resource="http://identifiers.org/ncbiprotein/CAALFM_CR06150CA"/>
	</rdf:Bag>
	</bqbiol:is>
	
	<bqbiol:encodes>
	<rdf:Bag>
	<rdf:li rdf:resource="http://identifiers.org/kegg.reaction/R01083"/>
	<rdf:li rdf:resource="http://identifiers.org/kegg.reaction/R04559"/>
	</rdf:Bag>
	</bqbiol:encodes>
	</rdf:Description>
	</rdf:RDF>
	</annotation>
            </fbc:geneProduct>
      <fbc:geneProduct fbc:id="G_CAALFM_C703130CA" fbc:label="CAALFM_C703130CA" fbc:name="DFR1" metaid="G_CAALFM_C703130CA">
        <annotation>
	<rdf:RDF xmlns:rdf="http://www.w3.org/1999/02/22-rdf-syntax-ns#" xmlns:bqbiol="http://biomodels.net/biology-qualifiers/">
	<rdf:Description rdf:about="#G_CAALFM_C703130CA">
              <bqbiol:is>
	<rdf:Bag>
	<rdf:li rdf:resource="http://identifiers.org/ncbiprotein/CAALFM_C703130CA"/>
	</rdf:Bag>
	</bqbiol:is>
	
	<bqbiol:encodes>
	<rdf:Bag>
	<rdf:li rdf:resource="http://identifiers.org/kegg.reaction/R00940"/>
	<rdf:li rdf:resource="http://identifiers.org/kegg.reaction/R00939"/>
	<rdf:li rdf:resource="http://identifiers.org/kegg.reaction/R00936"/>
	<rdf:li rdf:resource="http://identifiers.org/kegg.reaction/R02235"/>
	<rdf:li rdf:resource="http://identifiers.org/kegg.reaction/R02236"/>
	<rdf:li rdf:resource="http://identifiers.org/kegg.reaction/R00937"/>
	</rdf:Bag>
	</bqbiol:encodes>
	</rdf:Description>
	</rdf:RDF>
	</annotation>
            </fbc:geneProduct>
      <fbc:geneProduct fbc:id="G_CAALFM_C600840WA" fbc:label="CAALFM_C600840WA" fbc:name="GPX2" metaid="G_CAALFM_C600840WA">
        <annotation>
	<rdf:RDF xmlns:rdf="http://www.w3.org/1999/02/22-rdf-syntax-ns#" xmlns:bqbiol="http://biomodels.net/biology-qualifiers/">
	<rdf:Description rdf:about="#G_CAALFM_C600840WA">
              <bqbiol:is>
	<rdf:Bag>
	<rdf:li rdf:resource="http://identifiers.org/ncbiprotein/CAALFM_C600840WA"/>
	</rdf:Bag>
	</bqbiol:is>
	
	<bqbiol:encodes>
	<rdf:Bag>
	<rdf:li rdf:resource="http://identifiers.org/kegg.reaction/R08362"/>
	<rdf:li rdf:resource="http://identifiers.org/kegg.reaction/R08360"/>
	</rdf:Bag>
	</bqbiol:encodes>
	</rdf:Description>
	</rdf:RDF>
	</annotation>
            </fbc:geneProduct>
      <fbc:geneProduct fbc:id="G_CAALFM_C101990WA" fbc:label="CAALFM_C101990WA" fbc:name="HSP30" metaid="G_CAALFM_C101990WA">
        <annotation>
	<rdf:RDF xmlns:rdf="http://www.w3.org/1999/02/22-rdf-syntax-ns#" xmlns:bqbiol="http://biomodels.net/biology-qualifiers/">
	<rdf:Description rdf:about="#G_CAALFM_C101990WA">
              <bqbiol:is>
	<rdf:Bag>
	<rdf:li rdf:resource="http://identifiers.org/ncbiprotein/CAALFM_C101990WA"/>
	</rdf:Bag>
	</bqbiol:is>
	
	<bqbiol:encodes>
	<rdf:Bag/>
	</bqbiol:encodes>
	</rdf:Description>
	</rdf:RDF>
	</annotation>
            </fbc:geneProduct>
      <fbc:geneProduct fbc:id="G_CAALFM_C406110CA" fbc:label="CAALFM_C406110CA" fbc:name="TRP5" metaid="G_CAALFM_C406110CA">
        <annotation>
	<rdf:RDF xmlns:rdf="http://www.w3.org/1999/02/22-rdf-syntax-ns#" xmlns:bqbiol="http://biomodels.net/biology-qualifiers/">
	<rdf:Description rdf:about="#G_CAALFM_C406110CA">
              <bqbiol:is>
	<rdf:Bag>
	<rdf:li rdf:resource="http://identifiers.org/ncbiprotein/CAALFM_C406110CA"/>
	</rdf:Bag>
	</bqbiol:is>
	
	<bqbiol:encodes>
	<rdf:Bag>
	<rdf:li rdf:resource="http://identifiers.org/kegg.reaction/R02722"/>
	</rdf:Bag>
	</bqbiol:encodes>
	</rdf:Description>
	</rdf:RDF>
	</annotation>
            </fbc:geneProduct>
      <fbc:geneProduct fbc:id="G_CAALFM_C302950CA" fbc:label="CAALFM_C302950CA" fbc:name="MET13" metaid="G_CAALFM_C302950CA">
        <annotation>
	<rdf:RDF xmlns:rdf="http://www.w3.org/1999/02/22-rdf-syntax-ns#" xmlns:bqbiol="http://biomodels.net/biology-qualifiers/">
	<rdf:Description rdf:about="#G_CAALFM_C302950CA">
              <bqbiol:is>
	<rdf:Bag>
	<rdf:li rdf:resource="http://identifiers.org/ncbiprotein/CAALFM_C302950CA"/>
	</rdf:Bag>
	</bqbiol:is>
	
	<bqbiol:encodes>
	<rdf:Bag>
	<rdf:li rdf:resource="http://identifiers.org/kegg.reaction/R01224"/>
	<rdf:li rdf:resource="http://identifiers.org/kegg.reaction/R07168"/>
	</rdf:Bag>
	</bqbiol:encodes>
	</rdf:Description>
	</rdf:RDF>
	</annotation>
            </fbc:geneProduct>
      <fbc:geneProduct fbc:id="G_CAALFM_CR03110WA" fbc:label="CAALFM_CR03110WA" metaid="G_CAALFM_CR03110WA">
        <annotation>
	<rdf:RDF xmlns:rdf="http://www.w3.org/1999/02/22-rdf-syntax-ns#" xmlns:bqbiol="http://biomodels.net/biology-qualifiers/">
	<rdf:Description rdf:about="#G_CAALFM_CR03110WA">
              <bqbiol:is>
	<rdf:Bag>
	<rdf:li rdf:resource="http://identifiers.org/ncbiprotein/CAALFM_CR03110WA"/>
	</rdf:Bag>
	</bqbiol:is>
	
	<bqbiol:encodes>
	<rdf:Bag>
	<rdf:li rdf:resource="http://identifiers.org/kegg.reaction/R05578"/>
	</rdf:Bag>
	</bqbiol:encodes>
	</rdf:Description>
	</rdf:RDF>
	</annotation>
            </fbc:geneProduct>
      <fbc:geneProduct fbc:id="G_CAALFM_C405210WA" fbc:label="CAALFM_C405210WA" metaid="G_CAALFM_C405210WA">
        <annotation>
	<rdf:RDF xmlns:rdf="http://www.w3.org/1999/02/22-rdf-syntax-ns#" xmlns:bqbiol="http://biomodels.net/biology-qualifiers/">
	<rdf:Description rdf:about="#G_CAALFM_C405210WA">
              <bqbiol:is>
	<rdf:Bag>
	<rdf:li rdf:resource="http://identifiers.org/ncbiprotein/CAALFM_C405210WA"/>
	</rdf:Bag>
	</bqbiol:is>
	
	<bqbiol:encodes>
	<rdf:Bag>
	<rdf:li rdf:resource="http://identifiers.org/kegg.reaction/R01802"/>
	</rdf:Bag>
	</bqbiol:encodes>
	</rdf:Description>
	</rdf:RDF>
	</annotation>
            </fbc:geneProduct>
      <fbc:geneProduct fbc:id="G_CAALFM_C205190WA" fbc:label="CAALFM_C205190WA" fbc:name="TMP1" metaid="G_CAALFM_C205190WA">
        <annotation>
	<rdf:RDF xmlns:rdf="http://www.w3.org/1999/02/22-rdf-syntax-ns#" xmlns:bqbiol="http://biomodels.net/biology-qualifiers/">
	<rdf:Description rdf:about="#G_CAALFM_C205190WA">
              <bqbiol:is>
	<rdf:Bag>
	<rdf:li rdf:resource="http://identifiers.org/ncbiprotein/CAALFM_C205190WA"/>
	</rdf:Bag>
	</bqbiol:is>
	
	<bqbiol:encodes>
	<rdf:Bag>
	<rdf:li rdf:resource="http://identifiers.org/kegg.reaction/R02101"/>
	</rdf:Bag>
	</bqbiol:encodes>
	</rdf:Description>
	</rdf:RDF>
	</annotation>
            </fbc:geneProduct>
      <fbc:geneProduct fbc:id="G_CAALFM_C109460WA" fbc:label="CAALFM_C109460WA" fbc:name="ERG12" metaid="G_CAALFM_C109460WA">
        <annotation>
	<rdf:RDF xmlns:rdf="http://www.w3.org/1999/02/22-rdf-syntax-ns#" xmlns:bqbiol="http://biomodels.net/biology-qualifiers/">
	<rdf:Description rdf:about="#G_CAALFM_C109460WA">
              <bqbiol:is>
	<rdf:Bag>
	<rdf:li rdf:resource="http://identifiers.org/ncbiprotein/CAALFM_C109460WA"/>
	</rdf:Bag>
	</bqbiol:is>
	
	<bqbiol:encodes>
	<rdf:Bag>
	<rdf:li rdf:resource="http://identifiers.org/kegg.reaction/R02245"/>
	</rdf:Bag>
	</bqbiol:encodes>
	</rdf:Description>
	</rdf:RDF>
	</annotation>
            </fbc:geneProduct>
      <fbc:geneProduct fbc:id="G_CAALFM_C603080CA" fbc:label="CAALFM_C603080CA" fbc:name="ADO1" metaid="G_CAALFM_C603080CA">
        <annotation>
	<rdf:RDF xmlns:rdf="http://www.w3.org/1999/02/22-rdf-syntax-ns#" xmlns:bqbiol="http://biomodels.net/biology-qualifiers/">
	<rdf:Description rdf:about="#G_CAALFM_C603080CA">
              <bqbiol:is>
	<rdf:Bag>
	<rdf:li rdf:resource="http://identifiers.org/ncbiprotein/CAALFM_C603080CA"/>
	</rdf:Bag>
	</bqbiol:is>
	
	<bqbiol:encodes>
	<rdf:Bag>
	<rdf:li rdf:resource="http://identifiers.org/kegg.reaction/R00185"/>
	</rdf:Bag>
	</bqbiol:encodes>
	</rdf:Description>
	</rdf:RDF>
	</annotation>
            </fbc:geneProduct>
      <fbc:geneProduct fbc:id="G_CAALFM_C405780CA" fbc:label="CAALFM_C405780CA" fbc:name="CFL2" metaid="G_CAALFM_C405780CA">
        <annotation>
	<rdf:RDF xmlns:rdf="http://www.w3.org/1999/02/22-rdf-syntax-ns#" xmlns:bqbiol="http://biomodels.net/biology-qualifiers/">
	<rdf:Description rdf:about="#G_CAALFM_C405780CA">
              <bqbiol:is>
	<rdf:Bag>
	<rdf:li rdf:resource="http://identifiers.org/ncbiprotein/CAALFM_C405780CA"/>
	</rdf:Bag>
	</bqbiol:is>
	
	<bqbiol:encodes>
	<rdf:Bag>
	<rdf:li rdf:resource="http://identifiers.org/kegg.reaction/R09541"/>
	</rdf:Bag>
	</bqbiol:encodes>
	</rdf:Description>
	</rdf:RDF>
	</annotation>
            </fbc:geneProduct>
      <fbc:geneProduct fbc:id="G_CAALFM_C400160CA" fbc:label="CAALFM_C400160CA" fbc:name="CAR2" metaid="G_CAALFM_C400160CA">
        <annotation>
	<rdf:RDF xmlns:rdf="http://www.w3.org/1999/02/22-rdf-syntax-ns#" xmlns:bqbiol="http://biomodels.net/biology-qualifiers/">
	<rdf:Description rdf:about="#G_CAALFM_C400160CA">
              <bqbiol:is>
	<rdf:Bag>
	<rdf:li rdf:resource="http://identifiers.org/ncbiprotein/CAALFM_C400160CA"/>
	</rdf:Bag>
	</bqbiol:is>
	
	<bqbiol:encodes>
	<rdf:Bag>
	<rdf:li rdf:resource="http://identifiers.org/kegg.reaction/R00667"/>
	</rdf:Bag>
	</bqbiol:encodes>
	</rdf:Description>
	</rdf:RDF>
	</annotation>
            </fbc:geneProduct>
      <fbc:geneProduct fbc:id="G_CAALFM_C601440CA" fbc:label="CAALFM_C601440CA" fbc:name="FRP5" metaid="G_CAALFM_C601440CA">
        <annotation>
	<rdf:RDF xmlns:rdf="http://www.w3.org/1999/02/22-rdf-syntax-ns#" xmlns:bqbiol="http://biomodels.net/biology-qualifiers/">
	<rdf:Description rdf:about="#G_CAALFM_C601440CA">
              <bqbiol:is>
	<rdf:Bag>
	<rdf:li rdf:resource="http://identifiers.org/ncbiprotein/CAALFM_C601440CA"/>
	</rdf:Bag>
	</bqbiol:is>
	
	<bqbiol:encodes>
	<rdf:Bag/>
	</bqbiol:encodes>
	</rdf:Description>
	</rdf:RDF>
	</annotation>
            </fbc:geneProduct>
      <fbc:geneProduct fbc:id="G_CAALFM_C111590WA" fbc:label="CAALFM_C111590WA" fbc:name="PLD1" metaid="G_CAALFM_C111590WA">
        <annotation>
	<rdf:RDF xmlns:rdf="http://www.w3.org/1999/02/22-rdf-syntax-ns#" xmlns:bqbiol="http://biomodels.net/biology-qualifiers/">
	<rdf:Description rdf:about="#G_CAALFM_C111590WA">
              <bqbiol:is>
	<rdf:Bag>
	<rdf:li rdf:resource="http://identifiers.org/ncbiprotein/CAALFM_C111590WA"/>
	</rdf:Bag>
	</bqbiol:is>
	
	<bqbiol:encodes>
	<rdf:Bag>
	<rdf:li rdf:resource="http://identifiers.org/kegg.reaction/R01310"/>
	<rdf:li rdf:resource="http://identifiers.org/kegg.reaction/R02051"/>
	</rdf:Bag>
	</bqbiol:encodes>
	</rdf:Description>
	</rdf:RDF>
	</annotation>
            </fbc:geneProduct>
      <fbc:geneProduct fbc:id="G_CAALFM_CR09390CA" fbc:label="CAALFM_CR09390CA" metaid="G_CAALFM_CR09390CA">
        <annotation>
	<rdf:RDF xmlns:rdf="http://www.w3.org/1999/02/22-rdf-syntax-ns#" xmlns:bqbiol="http://biomodels.net/biology-qualifiers/">
	<rdf:Description rdf:about="#G_CAALFM_CR09390CA">
              <bqbiol:is>
	<rdf:Bag>
	<rdf:li rdf:resource="http://identifiers.org/ncbiprotein/CAALFM_CR09390CA"/>
	</rdf:Bag>
	</bqbiol:is>
	
	<bqbiol:encodes>
	<rdf:Bag/>
	</bqbiol:encodes>
	</rdf:Description>
	</rdf:RDF>
	</annotation>
            </fbc:geneProduct>
      <fbc:geneProduct fbc:id="G_CAALFM_C307330WA" fbc:label="CAALFM_C307330WA" metaid="G_CAALFM_C307330WA">
        <annotation>
	<rdf:RDF xmlns:rdf="http://www.w3.org/1999/02/22-rdf-syntax-ns#" xmlns:bqbiol="http://biomodels.net/biology-qualifiers/">
	<rdf:Description rdf:about="#G_CAALFM_C307330WA">
              <bqbiol:is>
	<rdf:Bag>
	<rdf:li rdf:resource="http://identifiers.org/ncbiprotein/CAALFM_C307330WA"/>
	</rdf:Bag>
	</bqbiol:is>
	
	<bqbiol:encodes>
	<rdf:Bag>
	<rdf:li rdf:resource="http://identifiers.org/kegg.reaction/R09477"/>
	</rdf:Bag>
	</bqbiol:encodes>
	</rdf:Description>
	</rdf:RDF>
	</annotation>
            </fbc:geneProduct>
      <fbc:geneProduct fbc:id="G_CAALFM_C104460CA" fbc:label="CAALFM_C104460CA" metaid="G_CAALFM_C104460CA">
        <annotation>
	<rdf:RDF xmlns:rdf="http://www.w3.org/1999/02/22-rdf-syntax-ns#" xmlns:bqbiol="http://biomodels.net/biology-qualifiers/">
	<rdf:Description rdf:about="#G_CAALFM_C104460CA">
              <bqbiol:is>
	<rdf:Bag>
	<rdf:li rdf:resource="http://identifiers.org/ncbiprotein/CAALFM_C104460CA"/>
	</rdf:Bag>
	</bqbiol:is>
	
	<bqbiol:encodes>
	<rdf:Bag>
	<rdf:li rdf:resource="http://identifiers.org/kegg.reaction/R04953"/>
	<rdf:li rdf:resource="http://identifiers.org/kegg.reaction/R04533"/>
	<rdf:li rdf:resource="http://identifiers.org/kegg.reaction/R04536"/>
	<rdf:li rdf:resource="http://identifiers.org/kegg.reaction/R04964"/>
	<rdf:li rdf:resource="http://identifiers.org/kegg.reaction/R04543"/>
	<rdf:li rdf:resource="http://identifiers.org/kegg.reaction/R07763"/>
	<rdf:li rdf:resource="http://identifiers.org/kegg.reaction/R04566"/>
	<rdf:li rdf:resource="http://identifiers.org/kegg.reaction/R04534"/>
	</rdf:Bag>
	</bqbiol:encodes>
	</rdf:Description>
	</rdf:RDF>
	</annotation>
            </fbc:geneProduct>
      <fbc:geneProduct fbc:id="G_CAALFM_C500180WA" fbc:label="CAALFM_C500180WA" fbc:name="AFL1" metaid="G_CAALFM_C500180WA">
        <annotation>
	<rdf:RDF xmlns:rdf="http://www.w3.org/1999/02/22-rdf-syntax-ns#" xmlns:bqbiol="http://biomodels.net/biology-qualifiers/">
	<rdf:Description rdf:about="#G_CAALFM_C500180WA">
              <bqbiol:is>
	<rdf:Bag>
	<rdf:li rdf:resource="http://identifiers.org/ncbiprotein/CAALFM_C500180WA"/>
	</rdf:Bag>
	</bqbiol:is>
	
	<bqbiol:encodes>
	<rdf:Bag>
	<rdf:li rdf:resource="http://identifiers.org/kegg.reaction/R08964"/>
	<rdf:li rdf:resource="http://identifiers.org/kegg.reaction/R05799"/>
	<rdf:li rdf:resource="http://identifiers.org/kegg.reaction/R10548"/>
	<rdf:li rdf:resource="http://identifiers.org/kegg.reaction/R09087"/>
	</rdf:Bag>
	</bqbiol:encodes>
	</rdf:Description>
	</rdf:RDF>
	</annotation>
            </fbc:geneProduct>
      <fbc:geneProduct fbc:id="G_CAALFM_C601990WA" fbc:label="CAALFM_C601990WA" fbc:name="PLB1" metaid="G_CAALFM_C601990WA">
        <annotation>
	<rdf:RDF xmlns:rdf="http://www.w3.org/1999/02/22-rdf-syntax-ns#" xmlns:bqbiol="http://biomodels.net/biology-qualifiers/">
	<rdf:Description rdf:about="#G_CAALFM_C601990WA">
              <bqbiol:is>
	<rdf:Bag>
	<rdf:li rdf:resource="http://identifiers.org/ncbiprotein/CAALFM_C601990WA"/>
	</rdf:Bag>
	</bqbiol:is>
	
	<bqbiol:encodes>
	<rdf:Bag>
	<rdf:li rdf:resource="http://identifiers.org/kegg.reaction/R03416"/>
	<rdf:li rdf:resource="http://identifiers.org/kegg.reaction/R02746"/>
	</rdf:Bag>
	</bqbiol:encodes>
	</rdf:Description>
	</rdf:RDF>
	</annotation>
            </fbc:geneProduct>
      <fbc:geneProduct fbc:id="G_CAALFM_C703670WA" fbc:label="CAALFM_C703670WA" fbc:name="DED81" metaid="G_CAALFM_C703670WA">
        <annotation>
	<rdf:RDF xmlns:rdf="http://www.w3.org/1999/02/22-rdf-syntax-ns#" xmlns:bqbiol="http://biomodels.net/biology-qualifiers/">
	<rdf:Description rdf:about="#G_CAALFM_C703670WA">
              <bqbiol:is>
	<rdf:Bag>
	<rdf:li rdf:resource="http://identifiers.org/ncbiprotein/CAALFM_C703670WA"/>
	</rdf:Bag>
	</bqbiol:is>
	
	<bqbiol:encodes>
	<rdf:Bag>
	<rdf:li rdf:resource="http://identifiers.org/kegg.reaction/R03648"/>
	</rdf:Bag>
	</bqbiol:encodes>
	</rdf:Description>
	</rdf:RDF>
	</annotation>
            </fbc:geneProduct>
      <fbc:geneProduct fbc:id="G_CAALFM_C206590CA" fbc:label="CAALFM_C206590CA" fbc:name="GIT1" metaid="G_CAALFM_C206590CA">
        <annotation>
	<rdf:RDF xmlns:rdf="http://www.w3.org/1999/02/22-rdf-syntax-ns#" xmlns:bqbiol="http://biomodels.net/biology-qualifiers/">
	<rdf:Description rdf:about="#G_CAALFM_C206590CA">
              <bqbiol:is>
	<rdf:Bag>
	<rdf:li rdf:resource="http://identifiers.org/ncbiprotein/CAALFM_C206590CA"/>
	</rdf:Bag>
	</bqbiol:is>
	
	<bqbiol:encodes>
	<rdf:Bag/>
	</bqbiol:encodes>
	</rdf:Description>
	</rdf:RDF>
	</annotation>
            </fbc:geneProduct>
      <fbc:geneProduct fbc:id="G_CAALFM_C504490CA" fbc:label="CAALFM_C504490CA" fbc:name="CAR1" metaid="G_CAALFM_C504490CA">
        <annotation>
	<rdf:RDF xmlns:rdf="http://www.w3.org/1999/02/22-rdf-syntax-ns#" xmlns:bqbiol="http://biomodels.net/biology-qualifiers/">
	<rdf:Description rdf:about="#G_CAALFM_C504490CA">
              <bqbiol:is>
	<rdf:Bag>
	<rdf:li rdf:resource="http://identifiers.org/ncbiprotein/CAALFM_C504490CA"/>
	</rdf:Bag>
	</bqbiol:is>
	
	<bqbiol:encodes>
	<rdf:Bag>
	<rdf:li rdf:resource="http://identifiers.org/kegg.reaction/R00551"/>
	</rdf:Bag>
	</bqbiol:encodes>
	</rdf:Description>
	</rdf:RDF>
	</annotation>
            </fbc:geneProduct>
      <fbc:geneProduct fbc:id="G_CAALFM_CR06760CA" fbc:label="CAALFM_CR06760CA" fbc:name="LSC2" metaid="G_CAALFM_CR06760CA">
        <annotation>
	<rdf:RDF xmlns:rdf="http://www.w3.org/1999/02/22-rdf-syntax-ns#" xmlns:bqbiol="http://biomodels.net/biology-qualifiers/">
	<rdf:Description rdf:about="#G_CAALFM_CR06760CA">
              <bqbiol:is>
	<rdf:Bag>
	<rdf:li rdf:resource="http://identifiers.org/ncbiprotein/CAALFM_CR06760CA"/>
	</rdf:Bag>
	</bqbiol:is>
	
	<bqbiol:encodes>
	<rdf:Bag>
	<rdf:li rdf:resource="http://identifiers.org/kegg.reaction/R00405"/>
	</rdf:Bag>
	</bqbiol:encodes>
	</rdf:Description>
	</rdf:RDF>
	</annotation>
            </fbc:geneProduct>
      <fbc:geneProduct fbc:id="G_CAALFM_C302610CA" fbc:label="CAALFM_C302610CA" fbc:name="GLX3" metaid="G_CAALFM_C302610CA">
        <annotation>
	<rdf:RDF xmlns:rdf="http://www.w3.org/1999/02/22-rdf-syntax-ns#" xmlns:bqbiol="http://biomodels.net/biology-qualifiers/">
	<rdf:Description rdf:about="#G_CAALFM_C302610CA">
              <bqbiol:is>
	<rdf:Bag>
	<rdf:li rdf:resource="http://identifiers.org/ncbiprotein/CAALFM_C302610CA"/>
	</rdf:Bag>
	</bqbiol:is>
	
	<bqbiol:encodes>
	<rdf:Bag>
	<rdf:li rdf:resource="http://identifiers.org/kegg.reaction/R09796"/>
	</rdf:Bag>
	</bqbiol:encodes>
	</rdf:Description>
	</rdf:RDF>
	</annotation>
            </fbc:geneProduct>
      <fbc:geneProduct fbc:id="G_CAALFM_C500700CA" fbc:label="CAALFM_C500700CA" fbc:name="SPE2" metaid="G_CAALFM_C500700CA">
        <annotation>
	<rdf:RDF xmlns:rdf="http://www.w3.org/1999/02/22-rdf-syntax-ns#" xmlns:bqbiol="http://biomodels.net/biology-qualifiers/">
	<rdf:Description rdf:about="#G_CAALFM_C500700CA">
              <bqbiol:is>
	<rdf:Bag>
	<rdf:li rdf:resource="http://identifiers.org/ncbiprotein/CAALFM_C500700CA"/>
	</rdf:Bag>
	</bqbiol:is>
	
	<bqbiol:encodes>
	<rdf:Bag>
	<rdf:li rdf:resource="http://identifiers.org/kegg.reaction/R00178"/>
	</rdf:Bag>
	</bqbiol:encodes>
	</rdf:Description>
	</rdf:RDF>
	</annotation>
            </fbc:geneProduct>
      <fbc:geneProduct fbc:id="G_CAALFM_CR10250CA" fbc:label="CAALFM_CR10250CA" fbc:name="FDH3" metaid="G_CAALFM_CR10250CA">
        <annotation>
	<rdf:RDF xmlns:rdf="http://www.w3.org/1999/02/22-rdf-syntax-ns#" xmlns:bqbiol="http://biomodels.net/biology-qualifiers/">
	<rdf:Description rdf:about="#G_CAALFM_CR10250CA">
              <bqbiol:is>
	<rdf:Bag>
	<rdf:li rdf:resource="http://identifiers.org/ncbiprotein/CAALFM_CR10250CA"/>
	</rdf:Bag>
	</bqbiol:is>
	
	<bqbiol:encodes>
	<rdf:Bag>
	<rdf:li rdf:resource="http://identifiers.org/kegg.reaction/R06983"/>
	<rdf:li rdf:resource="http://identifiers.org/kegg.reaction/R07140"/>
	</rdf:Bag>
	</bqbiol:encodes>
	</rdf:Description>
	</rdf:RDF>
	</annotation>
            </fbc:geneProduct>
      <fbc:geneProduct fbc:id="G_CAALFM_C301160WA" fbc:label="CAALFM_C301160WA" fbc:name="MSS4" metaid="G_CAALFM_C301160WA">
        <annotation>
	<rdf:RDF xmlns:rdf="http://www.w3.org/1999/02/22-rdf-syntax-ns#" xmlns:bqbiol="http://biomodels.net/biology-qualifiers/">
	<rdf:Description rdf:about="#G_CAALFM_C301160WA">
              <bqbiol:is>
	<rdf:Bag>
	<rdf:li rdf:resource="http://identifiers.org/ncbiprotein/CAALFM_C301160WA"/>
	</rdf:Bag>
	</bqbiol:is>
	
	<bqbiol:encodes>
	<rdf:Bag>
	<rdf:li rdf:resource="http://identifiers.org/kegg.reaction/R03469"/>
	</rdf:Bag>
	</bqbiol:encodes>
	</rdf:Description>
	</rdf:RDF>
	</annotation>
            </fbc:geneProduct>
      <fbc:geneProduct fbc:id="G_CAALFM_C304890WA" fbc:label="CAALFM_C304890WA" fbc:name="CDR2" metaid="G_CAALFM_C304890WA">
        <annotation>
	<rdf:RDF xmlns:rdf="http://www.w3.org/1999/02/22-rdf-syntax-ns#" xmlns:bqbiol="http://biomodels.net/biology-qualifiers/">
	<rdf:Description rdf:about="#G_CAALFM_C304890WA">
              <bqbiol:is>
	<rdf:Bag>
	<rdf:li rdf:resource="http://identifiers.org/ncbiprotein/CAALFM_C304890WA"/>
	</rdf:Bag>
	</bqbiol:is>
	
	<bqbiol:encodes>
	<rdf:Bag/>
	</bqbiol:encodes>
	</rdf:Description>
	</rdf:RDF>
	</annotation>
            </fbc:geneProduct>
      <fbc:geneProduct fbc:id="G_CAALFM_C206940CA" fbc:label="CAALFM_C206940CA" fbc:name="ARE2" metaid="G_CAALFM_C206940CA">
        <annotation>
	<rdf:RDF xmlns:rdf="http://www.w3.org/1999/02/22-rdf-syntax-ns#" xmlns:bqbiol="http://biomodels.net/biology-qualifiers/">
	<rdf:Description rdf:about="#G_CAALFM_C206940CA">
              <bqbiol:is>
	<rdf:Bag>
	<rdf:li rdf:resource="http://identifiers.org/ncbiprotein/CAALFM_C206940CA"/>
	</rdf:Bag>
	</bqbiol:is>
	
	<bqbiol:encodes>
	<rdf:Bag>
	<rdf:li rdf:resource="http://identifiers.org/kegg.reaction/R01461"/>
	</rdf:Bag>
	</bqbiol:encodes>
	</rdf:Description>
	</rdf:RDF>
	</annotation>
            </fbc:geneProduct>
      <fbc:geneProduct fbc:id="G_CAALFM_C114130WA" fbc:label="CAALFM_C114130WA" fbc:name="FTR1" metaid="G_CAALFM_C114130WA">
        <annotation>
	<rdf:RDF xmlns:rdf="http://www.w3.org/1999/02/22-rdf-syntax-ns#" xmlns:bqbiol="http://biomodels.net/biology-qualifiers/">
	<rdf:Description rdf:about="#G_CAALFM_C114130WA">
              <bqbiol:is>
	<rdf:Bag>
	<rdf:li rdf:resource="http://identifiers.org/ncbiprotein/CAALFM_C114130WA"/>
	</rdf:Bag>
	</bqbiol:is>
	
	<bqbiol:encodes>
	<rdf:Bag/>
	</bqbiol:encodes>
	</rdf:Description>
	</rdf:RDF>
	</annotation>
            </fbc:geneProduct>
      <fbc:geneProduct fbc:id="G_CAALFM_C107710CA" fbc:label="CAALFM_C107710CA" fbc:name="ADE4" metaid="G_CAALFM_C107710CA">
        <annotation>
	<rdf:RDF xmlns:rdf="http://www.w3.org/1999/02/22-rdf-syntax-ns#" xmlns:bqbiol="http://biomodels.net/biology-qualifiers/">
	<rdf:Description rdf:about="#G_CAALFM_C107710CA">
              <bqbiol:is>
	<rdf:Bag>
	<rdf:li rdf:resource="http://identifiers.org/ncbiprotein/CAALFM_C107710CA"/>
	</rdf:Bag>
	</bqbiol:is>
	
	<bqbiol:encodes>
	<rdf:Bag>
	<rdf:li rdf:resource="http://identifiers.org/kegg.reaction/R01072"/>
	</rdf:Bag>
	</bqbiol:encodes>
	</rdf:Description>
	</rdf:RDF>
	</annotation>
            </fbc:geneProduct>
      <fbc:geneProduct fbc:id="G_CAALFM_C304430WA" fbc:label="CAALFM_C304430WA" fbc:name="RIP1" metaid="G_CAALFM_C304430WA">
        <annotation>
	<rdf:RDF xmlns:rdf="http://www.w3.org/1999/02/22-rdf-syntax-ns#" xmlns:bqbiol="http://biomodels.net/biology-qualifiers/">
	<rdf:Description rdf:about="#G_CAALFM_C304430WA">
              <bqbiol:is>
	<rdf:Bag>
	<rdf:li rdf:resource="http://identifiers.org/ncbiprotein/CAALFM_C304430WA"/>
	</rdf:Bag>
	</bqbiol:is>
	
	<bqbiol:encodes>
	<rdf:Bag>
	<rdf:li rdf:resource="http://identifiers.org/kegg.reaction/R02161"/>
	</rdf:Bag>
	</bqbiol:encodes>
	</rdf:Description>
	</rdf:RDF>
	</annotation>
            </fbc:geneProduct>
      <fbc:geneProduct fbc:id="G_CAALFM_CR10570CA" fbc:label="CAALFM_CR10570CA" fbc:name="YHB4" metaid="G_CAALFM_CR10570CA">
        <annotation>
	<rdf:RDF xmlns:rdf="http://www.w3.org/1999/02/22-rdf-syntax-ns#" xmlns:bqbiol="http://biomodels.net/biology-qualifiers/">
	<rdf:Description rdf:about="#G_CAALFM_CR10570CA">
              <bqbiol:is>
	<rdf:Bag>
	<rdf:li rdf:resource="http://identifiers.org/ncbiprotein/CAALFM_CR10570CA"/>
	</rdf:Bag>
	</bqbiol:is>
	
	<bqbiol:encodes>
	<rdf:Bag>
	<rdf:li rdf:resource="http://identifiers.org/kegg.reaction/R05724"/>
	<rdf:li rdf:resource="http://identifiers.org/kegg.reaction/R05725"/>
	</rdf:Bag>
	</bqbiol:encodes>
	</rdf:Description>
	</rdf:RDF>
	</annotation>
            </fbc:geneProduct>
      <fbc:geneProduct fbc:id="G_CAALFM_C204810WA" fbc:label="CAALFM_C204810WA" fbc:name="HIS3" metaid="G_CAALFM_C204810WA">
        <annotation>
	<rdf:RDF xmlns:rdf="http://www.w3.org/1999/02/22-rdf-syntax-ns#" xmlns:bqbiol="http://biomodels.net/biology-qualifiers/">
	<rdf:Description rdf:about="#G_CAALFM_C204810WA">
              <bqbiol:is>
	<rdf:Bag>
	<rdf:li rdf:resource="http://identifiers.org/ncbiprotein/CAALFM_C204810WA"/>
	</rdf:Bag>
	</bqbiol:is>
	
	<bqbiol:encodes>
	<rdf:Bag>
	<rdf:li rdf:resource="http://identifiers.org/kegg.reaction/R03457"/>
	</rdf:Bag>
	</bqbiol:encodes>
	</rdf:Description>
	</rdf:RDF>
	</annotation>
            </fbc:geneProduct>
      <fbc:geneProduct fbc:id="G_CAALFM_C502260CA" fbc:label="CAALFM_C502260CA" fbc:name="PTH1" metaid="G_CAALFM_C502260CA">
        <annotation>
	<rdf:RDF xmlns:rdf="http://www.w3.org/1999/02/22-rdf-syntax-ns#" xmlns:bqbiol="http://biomodels.net/biology-qualifiers/">
	<rdf:Description rdf:about="#G_CAALFM_C502260CA">
              <bqbiol:is>
	<rdf:Bag>
	<rdf:li rdf:resource="http://identifiers.org/ncbiprotein/CAALFM_C502260CA"/>
	</rdf:Bag>
	</bqbiol:is>
	
	<bqbiol:encodes>
	<rdf:Bag>
	<rdf:li rdf:resource="http://identifiers.org/kegg.reaction/R01799"/>
	</rdf:Bag>
	</bqbiol:encodes>
	</rdf:Description>
	</rdf:RDF>
	</annotation>
            </fbc:geneProduct>
      <fbc:geneProduct fbc:id="G_CAALFM_C303120CA" fbc:label="CAALFM_C303120CA" fbc:name="DAL5" metaid="G_CAALFM_C303120CA">
        <annotation>
	<rdf:RDF xmlns:rdf="http://www.w3.org/1999/02/22-rdf-syntax-ns#" xmlns:bqbiol="http://biomodels.net/biology-qualifiers/">
	<rdf:Description rdf:about="#G_CAALFM_C303120CA">
              <bqbiol:is>
	<rdf:Bag>
	<rdf:li rdf:resource="http://identifiers.org/ncbiprotein/CAALFM_C303120CA"/>
	</rdf:Bag>
	</bqbiol:is>
	
	<bqbiol:encodes>
	<rdf:Bag/>
	</bqbiol:encodes>
	</rdf:Description>
	</rdf:RDF>
	</annotation>
            </fbc:geneProduct>
      <fbc:geneProduct fbc:id="G_CAALFM_C501230CA" fbc:label="CAALFM_C501230CA" metaid="G_CAALFM_C501230CA">
        <annotation>
	<rdf:RDF xmlns:rdf="http://www.w3.org/1999/02/22-rdf-syntax-ns#" xmlns:bqbiol="http://biomodels.net/biology-qualifiers/">
	<rdf:Description rdf:about="#G_CAALFM_C501230CA">
              <bqbiol:is>
	<rdf:Bag>
	<rdf:li rdf:resource="http://identifiers.org/ncbiprotein/CAALFM_C501230CA"/>
	</rdf:Bag>
	</bqbiol:is>
	
	<bqbiol:encodes>
	<rdf:Bag>
	<rdf:li rdf:resource="http://identifiers.org/kegg.reaction/R02739"/>
	</rdf:Bag>
	</bqbiol:encodes>
	</rdf:Description>
	</rdf:RDF>
	</annotation>
            </fbc:geneProduct>
      <fbc:geneProduct fbc:id="G_CAALFM_C704210CA" fbc:label="CAALFM_C704210CA" metaid="G_CAALFM_C704210CA">
        <annotation>
	<rdf:RDF xmlns:rdf="http://www.w3.org/1999/02/22-rdf-syntax-ns#" xmlns:bqbiol="http://biomodels.net/biology-qualifiers/">
	<rdf:Description rdf:about="#G_CAALFM_C704210CA">
              <bqbiol:is>
	<rdf:Bag>
	<rdf:li rdf:resource="http://identifiers.org/ncbiprotein/CAALFM_C704210CA"/>
	</rdf:Bag>
	</bqbiol:is>
	
	<bqbiol:encodes>
	<rdf:Bag>
	<rdf:li rdf:resource="http://identifiers.org/kegg.reaction/R04859"/>
	<rdf:li rdf:resource="http://identifiers.org/kegg.reaction/R03601"/>
	<rdf:li rdf:resource="http://identifiers.org/kegg.reaction/R00897"/>
	</rdf:Bag>
	</bqbiol:encodes>
	</rdf:Description>
	</rdf:RDF>
	</annotation>
            </fbc:geneProduct>
      <fbc:geneProduct fbc:id="G_CAALFM_C102480WA" fbc:label="CAALFM_C102480WA" fbc:name="PMM1" metaid="G_CAALFM_C102480WA">
        <annotation>
	<rdf:RDF xmlns:rdf="http://www.w3.org/1999/02/22-rdf-syntax-ns#" xmlns:bqbiol="http://biomodels.net/biology-qualifiers/">
	<rdf:Description rdf:about="#G_CAALFM_C102480WA">
              <bqbiol:is>
	<rdf:Bag>
	<rdf:li rdf:resource="http://identifiers.org/ncbiprotein/CAALFM_C102480WA"/>
	</rdf:Bag>
	</bqbiol:is>
	
	<bqbiol:encodes>
	<rdf:Bag>
	<rdf:li rdf:resource="http://identifiers.org/kegg.reaction/R01818"/>
	</rdf:Bag>
	</bqbiol:encodes>
	</rdf:Description>
	</rdf:RDF>
	</annotation>
            </fbc:geneProduct>
      <fbc:geneProduct fbc:id="G_CAALFM_C601840CA" fbc:label="CAALFM_C601840CA" fbc:name="COQ3" metaid="G_CAALFM_C601840CA">
        <annotation>
	<rdf:RDF xmlns:rdf="http://www.w3.org/1999/02/22-rdf-syntax-ns#" xmlns:bqbiol="http://biomodels.net/biology-qualifiers/">
	<rdf:Description rdf:about="#G_CAALFM_C601840CA">
              <bqbiol:is>
	<rdf:Bag>
	<rdf:li rdf:resource="http://identifiers.org/ncbiprotein/CAALFM_C601840CA"/>
	</rdf:Bag>
	</bqbiol:is>
	
	<bqbiol:encodes>
	<rdf:Bag>
	<rdf:li rdf:resource="http://identifiers.org/kegg.reaction/R04711"/>
	<rdf:li rdf:resource="http://identifiers.org/kegg.reaction/R02175"/>
	</rdf:Bag>
	</bqbiol:encodes>
	</rdf:Description>
	</rdf:RDF>
	</annotation>
            </fbc:geneProduct>
      <fbc:geneProduct fbc:id="G_CAALFM_C703350CA" fbc:label="CAALFM_C703350CA" metaid="G_CAALFM_C703350CA">
        <annotation>
	<rdf:RDF xmlns:rdf="http://www.w3.org/1999/02/22-rdf-syntax-ns#" xmlns:bqbiol="http://biomodels.net/biology-qualifiers/">
	<rdf:Description rdf:about="#G_CAALFM_C703350CA">
              <bqbiol:is>
	<rdf:Bag>
	<rdf:li rdf:resource="http://identifiers.org/ncbiprotein/CAALFM_C703350CA"/>
	</rdf:Bag>
	</bqbiol:is>
	
	<bqbiol:encodes>
	<rdf:Bag>
	<rdf:li rdf:resource="http://identifiers.org/kegg.reaction/R09477"/>
	</rdf:Bag>
	</bqbiol:encodes>
	</rdf:Description>
	</rdf:RDF>
	</annotation>
            </fbc:geneProduct>
      <fbc:geneProduct fbc:id="G_CAALFM_C400680WA" fbc:label="CAALFM_C400680WA" metaid="G_CAALFM_C400680WA">
        <annotation>
	<rdf:RDF xmlns:rdf="http://www.w3.org/1999/02/22-rdf-syntax-ns#" xmlns:bqbiol="http://biomodels.net/biology-qualifiers/">
	<rdf:Description rdf:about="#G_CAALFM_C400680WA">
              <bqbiol:is>
	<rdf:Bag>
	<rdf:li rdf:resource="http://identifiers.org/ncbiprotein/CAALFM_C400680WA"/>
	</rdf:Bag>
	</bqbiol:is>
	
	<bqbiol:encodes>
	<rdf:Bag/>
	</bqbiol:encodes>
	</rdf:Description>
	</rdf:RDF>
	</annotation>
            </fbc:geneProduct>
      <fbc:geneProduct fbc:id="G_CAALFM_C100070WA" fbc:label="CAALFM_C100070WA" fbc:name="MVD" metaid="G_CAALFM_C100070WA">
        <annotation>
	<rdf:RDF xmlns:rdf="http://www.w3.org/1999/02/22-rdf-syntax-ns#" xmlns:bqbiol="http://biomodels.net/biology-qualifiers/">
	<rdf:Description rdf:about="#G_CAALFM_C100070WA">
              <bqbiol:is>
	<rdf:Bag>
	<rdf:li rdf:resource="http://identifiers.org/ncbiprotein/CAALFM_C100070WA"/>
	</rdf:Bag>
	</bqbiol:is>
	
	<bqbiol:encodes>
	<rdf:Bag>
	<rdf:li rdf:resource="http://identifiers.org/kegg.reaction/R01121"/>
	</rdf:Bag>
	</bqbiol:encodes>
	</rdf:Description>
	</rdf:RDF>
	</annotation>
            </fbc:geneProduct>
      <fbc:geneProduct fbc:id="G_CAALFM_CR05220CA" fbc:label="CAALFM_CR05220CA" fbc:name="GUT1" metaid="G_CAALFM_CR05220CA">
        <annotation>
	<rdf:RDF xmlns:rdf="http://www.w3.org/1999/02/22-rdf-syntax-ns#" xmlns:bqbiol="http://biomodels.net/biology-qualifiers/">
	<rdf:Description rdf:about="#G_CAALFM_CR05220CA">
              <bqbiol:is>
	<rdf:Bag>
	<rdf:li rdf:resource="http://identifiers.org/ncbiprotein/CAALFM_CR05220CA"/>
	</rdf:Bag>
	</bqbiol:is>
	
	<bqbiol:encodes>
	<rdf:Bag>
	<rdf:li rdf:resource="http://identifiers.org/kegg.reaction/R00847"/>
	</rdf:Bag>
	</bqbiol:encodes>
	</rdf:Description>
	</rdf:RDF>
	</annotation>
            </fbc:geneProduct>
      <fbc:geneProduct fbc:id="G_CAALFM_C102030CA" fbc:label="CAALFM_C102030CA" metaid="G_CAALFM_C102030CA">
        <annotation>
	<rdf:RDF xmlns:rdf="http://www.w3.org/1999/02/22-rdf-syntax-ns#" xmlns:bqbiol="http://biomodels.net/biology-qualifiers/">
	<rdf:Description rdf:about="#G_CAALFM_C102030CA">
              <bqbiol:is>
	<rdf:Bag>
	<rdf:li rdf:resource="http://identifiers.org/ncbiprotein/CAALFM_C102030CA"/>
	</rdf:Bag>
	</bqbiol:is>
	
	<bqbiol:encodes>
	<rdf:Bag>
	<rdf:li rdf:resource="http://identifiers.org/kegg.reaction/R00100"/>
	</rdf:Bag>
	</bqbiol:encodes>
	</rdf:Description>
	</rdf:RDF>
	</annotation>
            </fbc:geneProduct>
      <fbc:geneProduct fbc:id="G_CAALFM_C106510CA" fbc:label="CAALFM_C106510CA" metaid="G_CAALFM_C106510CA">
        <annotation>
	<rdf:RDF xmlns:rdf="http://www.w3.org/1999/02/22-rdf-syntax-ns#" xmlns:bqbiol="http://biomodels.net/biology-qualifiers/">
	<rdf:Description rdf:about="#G_CAALFM_C106510CA">
              <bqbiol:is>
	<rdf:Bag>
	<rdf:li rdf:resource="http://identifiers.org/ncbiprotein/CAALFM_C106510CA"/>
	</rdf:Bag>
	</bqbiol:is>
	
	<bqbiol:encodes>
	<rdf:Bag/>
	</bqbiol:encodes>
	</rdf:Description>
	</rdf:RDF>
	</annotation>
            </fbc:geneProduct>
      <fbc:geneProduct fbc:id="G_CAALFM_C202570WA" fbc:label="CAALFM_C202570WA" metaid="G_CAALFM_C202570WA">
        <annotation>
	<rdf:RDF xmlns:rdf="http://www.w3.org/1999/02/22-rdf-syntax-ns#" xmlns:bqbiol="http://biomodels.net/biology-qualifiers/">
	<rdf:Description rdf:about="#G_CAALFM_C202570WA">
              <bqbiol:is>
	<rdf:Bag>
	<rdf:li rdf:resource="http://identifiers.org/ncbiprotein/CAALFM_C202570WA"/>
	</rdf:Bag>
	</bqbiol:is>
	
	<bqbiol:encodes>
	<rdf:Bag/>
	</bqbiol:encodes>
	</rdf:Description>
	</rdf:RDF>
	</annotation>
            </fbc:geneProduct>
      <fbc:geneProduct fbc:id="G_CAALFM_C301630WA" fbc:label="CAALFM_C301630WA" fbc:name="TFP1" metaid="G_CAALFM_C301630WA">
        <annotation>
	<rdf:RDF xmlns:rdf="http://www.w3.org/1999/02/22-rdf-syntax-ns#" xmlns:bqbiol="http://biomodels.net/biology-qualifiers/">
	<rdf:Description rdf:about="#G_CAALFM_C301630WA">
              <bqbiol:is>
	<rdf:Bag>
	<rdf:li rdf:resource="http://identifiers.org/ncbiprotein/CAALFM_C301630WA"/>
	</rdf:Bag>
	</bqbiol:is>
	
	<bqbiol:encodes>
	<rdf:Bag/>
	</bqbiol:encodes>
	</rdf:Description>
	</rdf:RDF>
	</annotation>
            </fbc:geneProduct>
      <fbc:geneProduct fbc:id="G_CAALFM_C204180CA" fbc:label="CAALFM_C204180CA" metaid="G_CAALFM_C204180CA">
        <annotation>
	<rdf:RDF xmlns:rdf="http://www.w3.org/1999/02/22-rdf-syntax-ns#" xmlns:bqbiol="http://biomodels.net/biology-qualifiers/">
	<rdf:Description rdf:about="#G_CAALFM_C204180CA">
              <bqbiol:is>
	<rdf:Bag>
	<rdf:li rdf:resource="http://identifiers.org/ncbiprotein/CAALFM_C204180CA"/>
	</rdf:Bag>
	</bqbiol:is>
	
	<bqbiol:encodes>
	<rdf:Bag/>
	</bqbiol:encodes>
	</rdf:Description>
	</rdf:RDF>
	</annotation>
            </fbc:geneProduct>
      <fbc:geneProduct fbc:id="G_CAALFM_C600390WA" fbc:label="CAALFM_C600390WA" metaid="G_CAALFM_C600390WA">
        <annotation>
	<rdf:RDF xmlns:rdf="http://www.w3.org/1999/02/22-rdf-syntax-ns#" xmlns:bqbiol="http://biomodels.net/biology-qualifiers/">
	<rdf:Description rdf:about="#G_CAALFM_C600390WA">
              <bqbiol:is>
	<rdf:Bag>
	<rdf:li rdf:resource="http://identifiers.org/ncbiprotein/CAALFM_C600390WA"/>
	</rdf:Bag>
	</bqbiol:is>
	
	<bqbiol:encodes>
	<rdf:Bag>
	<rdf:li rdf:resource="http://identifiers.org/kegg.reaction/R03662"/>
	</rdf:Bag>
	</bqbiol:encodes>
	</rdf:Description>
	</rdf:RDF>
	</annotation>
            </fbc:geneProduct>
      <fbc:geneProduct fbc:id="G_CAALFM_C700550CA" fbc:label="CAALFM_C700550CA" fbc:name="GLN4" metaid="G_CAALFM_C700550CA">
        <annotation>
	<rdf:RDF xmlns:rdf="http://www.w3.org/1999/02/22-rdf-syntax-ns#" xmlns:bqbiol="http://biomodels.net/biology-qualifiers/">
	<rdf:Description rdf:about="#G_CAALFM_C700550CA">
              <bqbiol:is>
	<rdf:Bag>
	<rdf:li rdf:resource="http://identifiers.org/ncbiprotein/CAALFM_C700550CA"/>
	</rdf:Bag>
	</bqbiol:is>
	
	<bqbiol:encodes>
	<rdf:Bag>
	<rdf:li rdf:resource="http://identifiers.org/kegg.reaction/R03652"/>
	</rdf:Bag>
	</bqbiol:encodes>
	</rdf:Description>
	</rdf:RDF>
	</annotation>
            </fbc:geneProduct>
      <fbc:geneProduct fbc:id="G_CAALFM_C401070WA" fbc:label="CAALFM_C401070WA" fbc:name="HGT17" metaid="G_CAALFM_C401070WA">
        <annotation>
	<rdf:RDF xmlns:rdf="http://www.w3.org/1999/02/22-rdf-syntax-ns#" xmlns:bqbiol="http://biomodels.net/biology-qualifiers/">
	<rdf:Description rdf:about="#G_CAALFM_C401070WA">
              <bqbiol:is>
	<rdf:Bag>
	<rdf:li rdf:resource="http://identifiers.org/ncbiprotein/CAALFM_C401070WA"/>
	</rdf:Bag>
	</bqbiol:is>
	
	<bqbiol:encodes>
	<rdf:Bag/>
	</bqbiol:encodes>
	</rdf:Description>
	</rdf:RDF>
	</annotation>
            </fbc:geneProduct>
      <fbc:geneProduct fbc:id="G_CAALFM_C300200CA" fbc:label="CAALFM_C300200CA" fbc:name="ETR1" metaid="G_CAALFM_C300200CA">
        <annotation>
	<rdf:RDF xmlns:rdf="http://www.w3.org/1999/02/22-rdf-syntax-ns#" xmlns:bqbiol="http://biomodels.net/biology-qualifiers/">
	<rdf:Description rdf:about="#G_CAALFM_C300200CA">
              <bqbiol:is>
	<rdf:Bag>
	<rdf:li rdf:resource="http://identifiers.org/ncbiprotein/CAALFM_C300200CA"/>
	</rdf:Bag>
	</bqbiol:is>
	
	<bqbiol:encodes>
	<rdf:Bag>
	<rdf:li rdf:resource="http://identifiers.org/kegg.reaction/R04967"/>
	<rdf:li rdf:resource="http://identifiers.org/kegg.reaction/R04430"/>
	<rdf:li rdf:resource="http://identifiers.org/kegg.reaction/R04962"/>
	<rdf:li rdf:resource="http://identifiers.org/kegg.reaction/R04970"/>
	<rdf:li rdf:resource="http://identifiers.org/kegg.reaction/R04956"/>
	<rdf:li rdf:resource="http://identifiers.org/kegg.reaction/R04725"/>
	<rdf:li rdf:resource="http://identifiers.org/kegg.reaction/R04959"/>
	</rdf:Bag>
	</bqbiol:encodes>
	</rdf:Description>
	</rdf:RDF>
	</annotation>
            </fbc:geneProduct>
      <fbc:geneProduct fbc:id="G_CAALFM_C700480WA" fbc:label="CAALFM_C700480WA" fbc:name="FGR2" metaid="G_CAALFM_C700480WA">
        <annotation>
	<rdf:RDF xmlns:rdf="http://www.w3.org/1999/02/22-rdf-syntax-ns#" xmlns:bqbiol="http://biomodels.net/biology-qualifiers/">
	<rdf:Description rdf:about="#G_CAALFM_C700480WA">
              <bqbiol:is>
	<rdf:Bag>
	<rdf:li rdf:resource="http://identifiers.org/ncbiprotein/CAALFM_C700480WA"/>
	</rdf:Bag>
	</bqbiol:is>
	
	<bqbiol:encodes>
	<rdf:Bag/>
	</bqbiol:encodes>
	</rdf:Description>
	</rdf:RDF>
	</annotation>
            </fbc:geneProduct>
      <fbc:geneProduct fbc:id="G_CAALFM_C203080WA" fbc:label="CAALFM_C203080WA" fbc:name="IDH2" metaid="G_CAALFM_C203080WA">
        <annotation>
	<rdf:RDF xmlns:rdf="http://www.w3.org/1999/02/22-rdf-syntax-ns#" xmlns:bqbiol="http://biomodels.net/biology-qualifiers/">
	<rdf:Description rdf:about="#G_CAALFM_C203080WA">
              <bqbiol:is>
	<rdf:Bag>
	<rdf:li rdf:resource="http://identifiers.org/ncbiprotein/CAALFM_C203080WA"/>
	</rdf:Bag>
	</bqbiol:is>
	
	<bqbiol:encodes>
	<rdf:Bag>
	<rdf:li rdf:resource="http://identifiers.org/kegg.reaction/R00709"/>
	</rdf:Bag>
	</bqbiol:encodes>
	</rdf:Description>
	</rdf:RDF>
	</annotation>
            </fbc:geneProduct>
      <fbc:geneProduct fbc:id="G_CAALFM_C300820WA" fbc:label="CAALFM_C300820WA" fbc:name="SCT1" metaid="G_CAALFM_C300820WA">
        <annotation>
	<rdf:RDF xmlns:rdf="http://www.w3.org/1999/02/22-rdf-syntax-ns#" xmlns:bqbiol="http://biomodels.net/biology-qualifiers/">
	<rdf:Description rdf:about="#G_CAALFM_C300820WA">
              <bqbiol:is>
	<rdf:Bag>
	<rdf:li rdf:resource="http://identifiers.org/ncbiprotein/CAALFM_C300820WA"/>
	</rdf:Bag>
	</bqbiol:is>
	
	<bqbiol:encodes>
	<rdf:Bag>
	<rdf:li rdf:resource="http://identifiers.org/kegg.reaction/R02617"/>
	<rdf:li rdf:resource="http://identifiers.org/kegg.reaction/R00851"/>
	<rdf:li rdf:resource="http://identifiers.org/kegg.reaction/R01013"/>
	</rdf:Bag>
	</bqbiol:encodes>
	</rdf:Description>
	</rdf:RDF>
	</annotation>
            </fbc:geneProduct>
      <fbc:geneProduct fbc:id="G_CAALFM_CR10160WA" fbc:label="CAALFM_CR10160WA" fbc:name="FAA4" metaid="G_CAALFM_CR10160WA">
        <annotation>
	<rdf:RDF xmlns:rdf="http://www.w3.org/1999/02/22-rdf-syntax-ns#" xmlns:bqbiol="http://biomodels.net/biology-qualifiers/">
	<rdf:Description rdf:about="#G_CAALFM_CR10160WA">
              <bqbiol:is>
	<rdf:Bag>
	<rdf:li rdf:resource="http://identifiers.org/ncbiprotein/CAALFM_CR10160WA"/>
	</rdf:Bag>
	</bqbiol:is>
	
	<bqbiol:encodes>
	<rdf:Bag>
	<rdf:li rdf:resource="http://identifiers.org/kegg.reaction/R01280"/>
	<rdf:li rdf:resource="http://identifiers.org/kegg.reaction/R00390"/>
	</rdf:Bag>
	</bqbiol:encodes>
	</rdf:Description>
	</rdf:RDF>
	</annotation>
            </fbc:geneProduct>
      <fbc:geneProduct fbc:id="G_CAALFM_C505410CA" fbc:label="CAALFM_C505410CA" fbc:name="ILV3" metaid="G_CAALFM_C505410CA">
        <annotation>
	<rdf:RDF xmlns:rdf="http://www.w3.org/1999/02/22-rdf-syntax-ns#" xmlns:bqbiol="http://biomodels.net/biology-qualifiers/">
	<rdf:Description rdf:about="#G_CAALFM_C505410CA">
              <bqbiol:is>
	<rdf:Bag>
	<rdf:li rdf:resource="http://identifiers.org/ncbiprotein/CAALFM_C505410CA"/>
	</rdf:Bag>
	</bqbiol:is>
	
	<bqbiol:encodes>
	<rdf:Bag>
	<rdf:li rdf:resource="http://identifiers.org/kegg.reaction/R05070"/>
	<rdf:li rdf:resource="http://identifiers.org/kegg.reaction/R04441"/>
	</rdf:Bag>
	</bqbiol:encodes>
	</rdf:Description>
	</rdf:RDF>
	</annotation>
            </fbc:geneProduct>
      <fbc:geneProduct fbc:id="G_CAALFM_C208140CA" fbc:label="CAALFM_C208140CA" fbc:name="PHM7" metaid="G_CAALFM_C208140CA">
        <annotation>
	<rdf:RDF xmlns:rdf="http://www.w3.org/1999/02/22-rdf-syntax-ns#" xmlns:bqbiol="http://biomodels.net/biology-qualifiers/">
	<rdf:Description rdf:about="#G_CAALFM_C208140CA">
              <bqbiol:is>
	<rdf:Bag>
	<rdf:li rdf:resource="http://identifiers.org/ncbiprotein/CAALFM_C208140CA"/>
	</rdf:Bag>
	</bqbiol:is>
	
	<bqbiol:encodes>
	<rdf:Bag/>
	</bqbiol:encodes>
	</rdf:Description>
	</rdf:RDF>
	</annotation>
            </fbc:geneProduct>
      <fbc:geneProduct fbc:id="G_CAALFM_C108790WA" fbc:label="CAALFM_C108790WA" fbc:name="TPO3" metaid="G_CAALFM_C108790WA">
        <annotation>
	<rdf:RDF xmlns:rdf="http://www.w3.org/1999/02/22-rdf-syntax-ns#" xmlns:bqbiol="http://biomodels.net/biology-qualifiers/">
	<rdf:Description rdf:about="#G_CAALFM_C108790WA">
              <bqbiol:is>
	<rdf:Bag>
	<rdf:li rdf:resource="http://identifiers.org/ncbiprotein/CAALFM_C108790WA"/>
	</rdf:Bag>
	</bqbiol:is>
	
	<bqbiol:encodes>
	<rdf:Bag/>
	</bqbiol:encodes>
	</rdf:Description>
	</rdf:RDF>
	</annotation>
            </fbc:geneProduct>
      <fbc:geneProduct fbc:id="G_CAALFM_C113510CA" fbc:label="CAALFM_C113510CA" fbc:name="TGL99" metaid="G_CAALFM_C113510CA">
        <annotation>
	<rdf:RDF xmlns:rdf="http://www.w3.org/1999/02/22-rdf-syntax-ns#" xmlns:bqbiol="http://biomodels.net/biology-qualifiers/">
	<rdf:Description rdf:about="#G_CAALFM_C113510CA">
              <bqbiol:is>
	<rdf:Bag>
	<rdf:li rdf:resource="http://identifiers.org/ncbiprotein/CAALFM_C113510CA"/>
	</rdf:Bag>
	</bqbiol:is>
	
	<bqbiol:encodes>
	<rdf:Bag>
	<rdf:li rdf:resource="http://identifiers.org/kegg.reaction/R02115"/>
	<rdf:li rdf:resource="http://identifiers.org/kegg.reaction/R01462"/>
	</rdf:Bag>
	</bqbiol:encodes>
	</rdf:Description>
	</rdf:RDF>
	</annotation>
            </fbc:geneProduct>
      <fbc:geneProduct fbc:id="G_CAALFM_C602040WA" fbc:label="CAALFM_C602040WA" fbc:name="MCR1" metaid="G_CAALFM_C602040WA">
        <annotation>
	<rdf:RDF xmlns:rdf="http://www.w3.org/1999/02/22-rdf-syntax-ns#" xmlns:bqbiol="http://biomodels.net/biology-qualifiers/">
	<rdf:Description rdf:about="#G_CAALFM_C602040WA">
              <bqbiol:is>
	<rdf:Bag>
	<rdf:li rdf:resource="http://identifiers.org/ncbiprotein/CAALFM_C602040WA"/>
	</rdf:Bag>
	</bqbiol:is>
	
	<bqbiol:encodes>
	<rdf:Bag>
	<rdf:li rdf:resource="http://identifiers.org/kegg.reaction/R00100"/>
	</rdf:Bag>
	</bqbiol:encodes>
	</rdf:Description>
	</rdf:RDF>
	</annotation>
            </fbc:geneProduct>
      <fbc:geneProduct fbc:id="G_CAALFM_C700670CA" fbc:label="CAALFM_C700670CA" metaid="G_CAALFM_C700670CA">
        <annotation>
	<rdf:RDF xmlns:rdf="http://www.w3.org/1999/02/22-rdf-syntax-ns#" xmlns:bqbiol="http://biomodels.net/biology-qualifiers/">
	<rdf:Description rdf:about="#G_CAALFM_C700670CA">
              <bqbiol:is>
	<rdf:Bag>
	<rdf:li rdf:resource="http://identifiers.org/ncbiprotein/CAALFM_C700670CA"/>
	</rdf:Bag>
	</bqbiol:is>
	
	<bqbiol:encodes>
	<rdf:Bag>
	<rdf:li rdf:resource="http://identifiers.org/kegg.reaction/R04404"/>
	</rdf:Bag>
	</bqbiol:encodes>
	</rdf:Description>
	</rdf:RDF>
	</annotation>
            </fbc:geneProduct>
      <fbc:geneProduct fbc:id="G_CAALFM_C307010WA" fbc:label="CAALFM_C307010WA" fbc:name="POS5" metaid="G_CAALFM_C307010WA">
        <annotation>
	<rdf:RDF xmlns:rdf="http://www.w3.org/1999/02/22-rdf-syntax-ns#" xmlns:bqbiol="http://biomodels.net/biology-qualifiers/">
	<rdf:Description rdf:about="#G_CAALFM_C307010WA">
              <bqbiol:is>
	<rdf:Bag>
	<rdf:li rdf:resource="http://identifiers.org/ncbiprotein/CAALFM_C307010WA"/>
	</rdf:Bag>
	</bqbiol:is>
	
	<bqbiol:encodes>
	<rdf:Bag>
	<rdf:li rdf:resource="http://identifiers.org/kegg.reaction/R00105"/>
	</rdf:Bag>
	</bqbiol:encodes>
	</rdf:Description>
	</rdf:RDF>
	</annotation>
            </fbc:geneProduct>
      <fbc:geneProduct fbc:id="G_CAALFM_C206640CA" fbc:label="CAALFM_C206640CA" fbc:name="VAS1" metaid="G_CAALFM_C206640CA">
        <annotation>
	<rdf:RDF xmlns:rdf="http://www.w3.org/1999/02/22-rdf-syntax-ns#" xmlns:bqbiol="http://biomodels.net/biology-qualifiers/">
	<rdf:Description rdf:about="#G_CAALFM_C206640CA">
              <bqbiol:is>
	<rdf:Bag>
	<rdf:li rdf:resource="http://identifiers.org/ncbiprotein/CAALFM_C206640CA"/>
	</rdf:Bag>
	</bqbiol:is>
	
	<bqbiol:encodes>
	<rdf:Bag>
	<rdf:li rdf:resource="http://identifiers.org/kegg.reaction/R03665"/>
	</rdf:Bag>
	</bqbiol:encodes>
	</rdf:Description>
	</rdf:RDF>
	</annotation>
            </fbc:geneProduct>
      <fbc:geneProduct fbc:id="G_CAALFM_C204580WA" fbc:label="CAALFM_C204580WA" fbc:name="ERG20" metaid="G_CAALFM_C204580WA">
        <annotation>
	<rdf:RDF xmlns:rdf="http://www.w3.org/1999/02/22-rdf-syntax-ns#" xmlns:bqbiol="http://biomodels.net/biology-qualifiers/">
	<rdf:Description rdf:about="#G_CAALFM_C204580WA">
              <bqbiol:is>
	<rdf:Bag>
	<rdf:li rdf:resource="http://identifiers.org/ncbiprotein/CAALFM_C204580WA"/>
	</rdf:Bag>
	</bqbiol:is>
	
	<bqbiol:encodes>
	<rdf:Bag>
	<rdf:li rdf:resource="http://identifiers.org/kegg.reaction/R01658"/>
	<rdf:li rdf:resource="http://identifiers.org/kegg.reaction/R02003"/>
	</rdf:Bag>
	</bqbiol:encodes>
	</rdf:Description>
	</rdf:RDF>
	</annotation>
            </fbc:geneProduct>
      <fbc:geneProduct fbc:id="G_CAALFM_C202690WA" fbc:label="CAALFM_C202690WA" fbc:name="SER2" metaid="G_CAALFM_C202690WA">
        <annotation>
	<rdf:RDF xmlns:rdf="http://www.w3.org/1999/02/22-rdf-syntax-ns#" xmlns:bqbiol="http://biomodels.net/biology-qualifiers/">
	<rdf:Description rdf:about="#G_CAALFM_C202690WA">
              <bqbiol:is>
	<rdf:Bag>
	<rdf:li rdf:resource="http://identifiers.org/ncbiprotein/CAALFM_C202690WA"/>
	</rdf:Bag>
	</bqbiol:is>
	
	<bqbiol:encodes>
	<rdf:Bag>
	<rdf:li rdf:resource="http://identifiers.org/kegg.reaction/R00582"/>
	</rdf:Bag>
	</bqbiol:encodes>
	</rdf:Description>
	</rdf:RDF>
	</annotation>
            </fbc:geneProduct>
      <fbc:geneProduct fbc:id="G_CAALFM_C104500WA" fbc:label="CAALFM_C104500WA" fbc:name="ICL1" metaid="G_CAALFM_C104500WA">
        <annotation>
	<rdf:RDF xmlns:rdf="http://www.w3.org/1999/02/22-rdf-syntax-ns#" xmlns:bqbiol="http://biomodels.net/biology-qualifiers/">
	<rdf:Description rdf:about="#G_CAALFM_C104500WA">
              <bqbiol:is>
	<rdf:Bag>
	<rdf:li rdf:resource="http://identifiers.org/ncbiprotein/CAALFM_C104500WA"/>
	</rdf:Bag>
	</bqbiol:is>
	
	<bqbiol:encodes>
	<rdf:Bag>
	<rdf:li rdf:resource="http://identifiers.org/kegg.reaction/R00479"/>
	</rdf:Bag>
	</bqbiol:encodes>
	</rdf:Description>
	</rdf:RDF>
	</annotation>
            </fbc:geneProduct>
      <fbc:geneProduct fbc:id="G_CAALFM_CR07730WA" fbc:label="CAALFM_CR07730WA" fbc:name="HGT14" metaid="G_CAALFM_CR07730WA">
        <annotation>
	<rdf:RDF xmlns:rdf="http://www.w3.org/1999/02/22-rdf-syntax-ns#" xmlns:bqbiol="http://biomodels.net/biology-qualifiers/">
	<rdf:Description rdf:about="#G_CAALFM_CR07730WA">
              <bqbiol:is>
	<rdf:Bag>
	<rdf:li rdf:resource="http://identifiers.org/ncbiprotein/CAALFM_CR07730WA"/>
	</rdf:Bag>
	</bqbiol:is>
	
	<bqbiol:encodes>
	<rdf:Bag/>
	</bqbiol:encodes>
	</rdf:Description>
	</rdf:RDF>
	</annotation>
            </fbc:geneProduct>
      <fbc:geneProduct fbc:id="G_CAALFM_C101920WA" fbc:label="CAALFM_C101920WA" fbc:name="ROA1" metaid="G_CAALFM_C101920WA">
        <annotation>
	<rdf:RDF xmlns:rdf="http://www.w3.org/1999/02/22-rdf-syntax-ns#" xmlns:bqbiol="http://biomodels.net/biology-qualifiers/">
	<rdf:Description rdf:about="#G_CAALFM_C101920WA">
              <bqbiol:is>
	<rdf:Bag>
	<rdf:li rdf:resource="http://identifiers.org/ncbiprotein/CAALFM_C101920WA"/>
	</rdf:Bag>
	</bqbiol:is>
	
	<bqbiol:encodes>
	<rdf:Bag/>
	</bqbiol:encodes>
	</rdf:Description>
	</rdf:RDF>
	</annotation>
            </fbc:geneProduct>
      <fbc:geneProduct fbc:id="G_CAALFM_CR07790CA" fbc:label="CAALFM_CR07790CA" fbc:name="YHB1" metaid="G_CAALFM_CR07790CA">
        <annotation>
	<rdf:RDF xmlns:rdf="http://www.w3.org/1999/02/22-rdf-syntax-ns#" xmlns:bqbiol="http://biomodels.net/biology-qualifiers/">
	<rdf:Description rdf:about="#G_CAALFM_CR07790CA">
              <bqbiol:is>
	<rdf:Bag>
	<rdf:li rdf:resource="http://identifiers.org/ncbiprotein/CAALFM_CR07790CA"/>
	</rdf:Bag>
	</bqbiol:is>
	
	<bqbiol:encodes>
	<rdf:Bag>
	<rdf:li rdf:resource="http://identifiers.org/kegg.reaction/R05724"/>
	<rdf:li rdf:resource="http://identifiers.org/kegg.reaction/R05725"/>
	</rdf:Bag>
	</bqbiol:encodes>
	</rdf:Description>
	</rdf:RDF>
	</annotation>
            </fbc:geneProduct>
      <fbc:geneProduct fbc:id="G_CAALFM_C301350CA" fbc:label="CAALFM_C301350CA" fbc:name="URA3" metaid="G_CAALFM_C301350CA">
        <annotation>
	<rdf:RDF xmlns:rdf="http://www.w3.org/1999/02/22-rdf-syntax-ns#" xmlns:bqbiol="http://biomodels.net/biology-qualifiers/">
	<rdf:Description rdf:about="#G_CAALFM_C301350CA">
              <bqbiol:is>
	<rdf:Bag>
	<rdf:li rdf:resource="http://identifiers.org/ncbiprotein/CAALFM_C301350CA"/>
	</rdf:Bag>
	</bqbiol:is>
	
	<bqbiol:encodes>
	<rdf:Bag>
	<rdf:li rdf:resource="http://identifiers.org/kegg.reaction/R00965"/>
	</rdf:Bag>
	</bqbiol:encodes>
	</rdf:Description>
	</rdf:RDF>
	</annotation>
            </fbc:geneProduct>
      <fbc:geneProduct fbc:id="G_CAALFM_C302780WA" fbc:label="CAALFM_C302780WA" fbc:name="SES1" metaid="G_CAALFM_C302780WA">
        <annotation>
	<rdf:RDF xmlns:rdf="http://www.w3.org/1999/02/22-rdf-syntax-ns#" xmlns:bqbiol="http://biomodels.net/biology-qualifiers/">
	<rdf:Description rdf:about="#G_CAALFM_C302780WA">
              <bqbiol:is>
	<rdf:Bag>
	<rdf:li rdf:resource="http://identifiers.org/ncbiprotein/CAALFM_C302780WA"/>
	</rdf:Bag>
	</bqbiol:is>
	
	<bqbiol:encodes>
	<rdf:Bag>
	<rdf:li rdf:resource="http://identifiers.org/kegg.reaction/R03662"/>
	</rdf:Bag>
	</bqbiol:encodes>
	</rdf:Description>
	</rdf:RDF>
	</annotation>
            </fbc:geneProduct>
      <fbc:geneProduct fbc:id="G_CAALFM_C200850WA" fbc:label="CAALFM_C200850WA" fbc:name="MSF1" metaid="G_CAALFM_C200850WA">
        <annotation>
	<rdf:RDF xmlns:rdf="http://www.w3.org/1999/02/22-rdf-syntax-ns#" xmlns:bqbiol="http://biomodels.net/biology-qualifiers/">
	<rdf:Description rdf:about="#G_CAALFM_C200850WA">
              <bqbiol:is>
	<rdf:Bag>
	<rdf:li rdf:resource="http://identifiers.org/ncbiprotein/CAALFM_C200850WA"/>
	</rdf:Bag>
	</bqbiol:is>
	
	<bqbiol:encodes>
	<rdf:Bag>
	<rdf:li rdf:resource="http://identifiers.org/kegg.reaction/R03660"/>
	</rdf:Bag>
	</bqbiol:encodes>
	</rdf:Description>
	</rdf:RDF>
	</annotation>
            </fbc:geneProduct>
      <fbc:geneProduct fbc:id="G_CAALFM_C603540WA" fbc:label="CAALFM_C603540WA" metaid="G_CAALFM_C603540WA">
        <annotation>
	<rdf:RDF xmlns:rdf="http://www.w3.org/1999/02/22-rdf-syntax-ns#" xmlns:bqbiol="http://biomodels.net/biology-qualifiers/">
	<rdf:Description rdf:about="#G_CAALFM_C603540WA">
              <bqbiol:is>
	<rdf:Bag>
	<rdf:li rdf:resource="http://identifiers.org/ncbiprotein/CAALFM_C603540WA"/>
	</rdf:Bag>
	</bqbiol:is>
	
	<bqbiol:encodes>
	<rdf:Bag/>
	</bqbiol:encodes>
	</rdf:Description>
	</rdf:RDF>
	</annotation>
            </fbc:geneProduct>
      <fbc:geneProduct fbc:id="G_CAALFM_C205070WA" fbc:label="CAALFM_C205070WA" fbc:name="FRE9" metaid="G_CAALFM_C205070WA">
        <annotation>
	<rdf:RDF xmlns:rdf="http://www.w3.org/1999/02/22-rdf-syntax-ns#" xmlns:bqbiol="http://biomodels.net/biology-qualifiers/">
	<rdf:Description rdf:about="#G_CAALFM_C205070WA">
              <bqbiol:is>
	<rdf:Bag>
	<rdf:li rdf:resource="http://identifiers.org/ncbiprotein/CAALFM_C205070WA"/>
	</rdf:Bag>
	</bqbiol:is>
	
	<bqbiol:encodes>
	<rdf:Bag>
	<rdf:li rdf:resource="http://identifiers.org/kegg.reaction/R09541"/>
	</rdf:Bag>
	</bqbiol:encodes>
	</rdf:Description>
	</rdf:RDF>
	</annotation>
            </fbc:geneProduct>
      <fbc:geneProduct fbc:id="G_CAALFM_CR05720WA" fbc:label="CAALFM_CR05720WA" fbc:name="TPS1" metaid="G_CAALFM_CR05720WA">
        <annotation>
	<rdf:RDF xmlns:rdf="http://www.w3.org/1999/02/22-rdf-syntax-ns#" xmlns:bqbiol="http://biomodels.net/biology-qualifiers/">
	<rdf:Description rdf:about="#G_CAALFM_CR05720WA">
              <bqbiol:is>
	<rdf:Bag>
	<rdf:li rdf:resource="http://identifiers.org/ncbiprotein/CAALFM_CR05720WA"/>
	</rdf:Bag>
	</bqbiol:is>
	
	<bqbiol:encodes>
	<rdf:Bag>
	<rdf:li rdf:resource="http://identifiers.org/kegg.reaction/R00836"/>
	<rdf:li rdf:resource="http://identifiers.org/kegg.reaction/R02737"/>
	</rdf:Bag>
	</bqbiol:encodes>
	</rdf:Description>
	</rdf:RDF>
	</annotation>
            </fbc:geneProduct>
      <fbc:geneProduct fbc:id="G_CAALFM_C108860CA" fbc:label="CAALFM_C108860CA" metaid="G_CAALFM_C108860CA">
        <annotation>
	<rdf:RDF xmlns:rdf="http://www.w3.org/1999/02/22-rdf-syntax-ns#" xmlns:bqbiol="http://biomodels.net/biology-qualifiers/">
	<rdf:Description rdf:about="#G_CAALFM_C108860CA">
              <bqbiol:is>
	<rdf:Bag>
	<rdf:li rdf:resource="http://identifiers.org/ncbiprotein/CAALFM_C108860CA"/>
	</rdf:Bag>
	</bqbiol:is>
	
	<bqbiol:encodes>
	<rdf:Bag>
	<rdf:li rdf:resource="http://identifiers.org/kegg.reaction/R03363"/>
	</rdf:Bag>
	</bqbiol:encodes>
	</rdf:Description>
	</rdf:RDF>
	</annotation>
            </fbc:geneProduct>
      <fbc:geneProduct fbc:id="G_CAALFM_C307230WA" fbc:label="CAALFM_C307230WA" metaid="G_CAALFM_C307230WA">
        <annotation>
	<rdf:RDF xmlns:rdf="http://www.w3.org/1999/02/22-rdf-syntax-ns#" xmlns:bqbiol="http://biomodels.net/biology-qualifiers/">
	<rdf:Description rdf:about="#G_CAALFM_C307230WA">
              <bqbiol:is>
	<rdf:Bag>
	<rdf:li rdf:resource="http://identifiers.org/ncbiprotein/CAALFM_C307230WA"/>
	</rdf:Bag>
	</bqbiol:is>
	
	<bqbiol:encodes>
	<rdf:Bag/>
	</bqbiol:encodes>
	</rdf:Description>
	</rdf:RDF>
	</annotation>
            </fbc:geneProduct>
      <fbc:geneProduct fbc:id="G_CAALFM_C110710CA" fbc:label="CAALFM_C110710CA" metaid="G_CAALFM_C110710CA">
        <annotation>
	<rdf:RDF xmlns:rdf="http://www.w3.org/1999/02/22-rdf-syntax-ns#" xmlns:bqbiol="http://biomodels.net/biology-qualifiers/">
	<rdf:Description rdf:about="#G_CAALFM_C110710CA">
              <bqbiol:is>
	<rdf:Bag>
	<rdf:li rdf:resource="http://identifiers.org/ncbiprotein/CAALFM_C110710CA"/>
	</rdf:Bag>
	</bqbiol:is>
	
	<bqbiol:encodes>
	<rdf:Bag/>
	</bqbiol:encodes>
	</rdf:Description>
	</rdf:RDF>
	</annotation>
            </fbc:geneProduct>
      <fbc:geneProduct fbc:id="G_CAALFM_CR00130CA" fbc:label="CAALFM_CR00130CA" metaid="G_CAALFM_CR00130CA">
        <annotation>
	<rdf:RDF xmlns:rdf="http://www.w3.org/1999/02/22-rdf-syntax-ns#" xmlns:bqbiol="http://biomodels.net/biology-qualifiers/">
	<rdf:Description rdf:about="#G_CAALFM_CR00130CA">
              <bqbiol:is>
	<rdf:Bag>
	<rdf:li rdf:resource="http://identifiers.org/ncbiprotein/CAALFM_CR00130CA"/>
	</rdf:Bag>
	</bqbiol:is>
	
	<bqbiol:encodes>
	<rdf:Bag>
	<rdf:li rdf:resource="http://identifiers.org/kegg.reaction/R00355"/>
	</rdf:Bag>
	</bqbiol:encodes>
	</rdf:Description>
	</rdf:RDF>
	</annotation>
            </fbc:geneProduct>
      <fbc:geneProduct fbc:id="G_CAALFM_C102710WA" fbc:label="CAALFM_C102710WA" fbc:name="FRS2" metaid="G_CAALFM_C102710WA">
        <annotation>
	<rdf:RDF xmlns:rdf="http://www.w3.org/1999/02/22-rdf-syntax-ns#" xmlns:bqbiol="http://biomodels.net/biology-qualifiers/">
	<rdf:Description rdf:about="#G_CAALFM_C102710WA">
              <bqbiol:is>
	<rdf:Bag>
	<rdf:li rdf:resource="http://identifiers.org/ncbiprotein/CAALFM_C102710WA"/>
	</rdf:Bag>
	</bqbiol:is>
	
	<bqbiol:encodes>
	<rdf:Bag>
	<rdf:li rdf:resource="http://identifiers.org/kegg.reaction/R03660"/>
	</rdf:Bag>
	</bqbiol:encodes>
	</rdf:Description>
	</rdf:RDF>
	</annotation>
            </fbc:geneProduct>
      <fbc:geneProduct fbc:id="G_CAALFM_C600960WA" fbc:label="CAALFM_C600960WA" fbc:name="CAN1" metaid="G_CAALFM_C600960WA">
        <annotation>
	<rdf:RDF xmlns:rdf="http://www.w3.org/1999/02/22-rdf-syntax-ns#" xmlns:bqbiol="http://biomodels.net/biology-qualifiers/">
	<rdf:Description rdf:about="#G_CAALFM_C600960WA">
              <bqbiol:is>
	<rdf:Bag>
	<rdf:li rdf:resource="http://identifiers.org/ncbiprotein/CAALFM_C600960WA"/>
	</rdf:Bag>
	</bqbiol:is>
	
	<bqbiol:encodes>
	<rdf:Bag/>
	</bqbiol:encodes>
	</rdf:Description>
	</rdf:RDF>
	</annotation>
            </fbc:geneProduct>
      <fbc:geneProduct fbc:id="G_CAALFM_C104200CA" fbc:label="CAALFM_C104200CA" metaid="G_CAALFM_C104200CA">
        <annotation>
	<rdf:RDF xmlns:rdf="http://www.w3.org/1999/02/22-rdf-syntax-ns#" xmlns:bqbiol="http://biomodels.net/biology-qualifiers/">
	<rdf:Description rdf:about="#G_CAALFM_C104200CA">
              <bqbiol:is>
	<rdf:Bag>
	<rdf:li rdf:resource="http://identifiers.org/ncbiprotein/CAALFM_C104200CA"/>
	</rdf:Bag>
	</bqbiol:is>
	
	<bqbiol:encodes>
	<rdf:Bag/>
	</bqbiol:encodes>
	</rdf:Description>
	</rdf:RDF>
	</annotation>
            </fbc:geneProduct>
      <fbc:geneProduct fbc:id="G_CAALFM_C301510WA" fbc:label="CAALFM_C301510WA" metaid="G_CAALFM_C301510WA">
        <annotation>
	<rdf:RDF xmlns:rdf="http://www.w3.org/1999/02/22-rdf-syntax-ns#" xmlns:bqbiol="http://biomodels.net/biology-qualifiers/">
	<rdf:Description rdf:about="#G_CAALFM_C301510WA">
              <bqbiol:is>
	<rdf:Bag>
	<rdf:li rdf:resource="http://identifiers.org/ncbiprotein/CAALFM_C301510WA"/>
	</rdf:Bag>
	</bqbiol:is>
	
	<bqbiol:encodes>
	<rdf:Bag>
	<rdf:li rdf:resource="http://identifiers.org/kegg.reaction/R06520"/>
	<rdf:li rdf:resource="http://identifiers.org/kegg.reaction/R06521"/>
	</rdf:Bag>
	</bqbiol:encodes>
	</rdf:Description>
	</rdf:RDF>
	</annotation>
            </fbc:geneProduct>
      <fbc:geneProduct fbc:id="G_CAALFM_C202980CA" fbc:label="CAALFM_C202980CA" fbc:name="DLD1" metaid="G_CAALFM_C202980CA">
        <annotation>
	<rdf:RDF xmlns:rdf="http://www.w3.org/1999/02/22-rdf-syntax-ns#" xmlns:bqbiol="http://biomodels.net/biology-qualifiers/">
	<rdf:Description rdf:about="#G_CAALFM_C202980CA">
              <bqbiol:is>
	<rdf:Bag>
	<rdf:li rdf:resource="http://identifiers.org/ncbiprotein/CAALFM_C202980CA"/>
	</rdf:Bag>
	</bqbiol:is>
	
	<bqbiol:encodes>
	<rdf:Bag>
	<rdf:li rdf:resource="http://identifiers.org/kegg.reaction/R00197"/>
	</rdf:Bag>
	</bqbiol:encodes>
	</rdf:Description>
	</rdf:RDF>
	</annotation>
            </fbc:geneProduct>
      <fbc:geneProduct fbc:id="G_CAALFM_C108500CA" fbc:label="CAALFM_C108500CA" fbc:name="ENO1" metaid="G_CAALFM_C108500CA">
        <annotation>
	<rdf:RDF xmlns:rdf="http://www.w3.org/1999/02/22-rdf-syntax-ns#" xmlns:bqbiol="http://biomodels.net/biology-qualifiers/">
	<rdf:Description rdf:about="#G_CAALFM_C108500CA">
              <bqbiol:is>
	<rdf:Bag>
	<rdf:li rdf:resource="http://identifiers.org/ncbiprotein/CAALFM_C108500CA"/>
	</rdf:Bag>
	</bqbiol:is>
	
	<bqbiol:encodes>
	<rdf:Bag>
	<rdf:li rdf:resource="http://identifiers.org/kegg.reaction/R00658"/>
	</rdf:Bag>
	</bqbiol:encodes>
	</rdf:Description>
	</rdf:RDF>
	</annotation>
            </fbc:geneProduct>
      <fbc:geneProduct fbc:id="G_CAALFM_C501380WA" fbc:label="CAALFM_C501380WA" fbc:name="CFL5" metaid="G_CAALFM_C501380WA">
        <annotation>
	<rdf:RDF xmlns:rdf="http://www.w3.org/1999/02/22-rdf-syntax-ns#" xmlns:bqbiol="http://biomodels.net/biology-qualifiers/">
	<rdf:Description rdf:about="#G_CAALFM_C501380WA">
              <bqbiol:is>
	<rdf:Bag>
	<rdf:li rdf:resource="http://identifiers.org/ncbiprotein/CAALFM_C501380WA"/>
	</rdf:Bag>
	</bqbiol:is>
	
	<bqbiol:encodes>
	<rdf:Bag>
	<rdf:li rdf:resource="http://identifiers.org/kegg.reaction/R09541"/>
	</rdf:Bag>
	</bqbiol:encodes>
	</rdf:Description>
	</rdf:RDF>
	</annotation>
            </fbc:geneProduct>
      <fbc:geneProduct fbc:id="G_CAALFM_C103000WA" fbc:label="CAALFM_C103000WA" fbc:name="HOL1" metaid="G_CAALFM_C103000WA">
        <annotation>
	<rdf:RDF xmlns:rdf="http://www.w3.org/1999/02/22-rdf-syntax-ns#" xmlns:bqbiol="http://biomodels.net/biology-qualifiers/">
	<rdf:Description rdf:about="#G_CAALFM_C103000WA">
              <bqbiol:is>
	<rdf:Bag>
	<rdf:li rdf:resource="http://identifiers.org/ncbiprotein/CAALFM_C103000WA"/>
	</rdf:Bag>
	</bqbiol:is>
	
	<bqbiol:encodes>
	<rdf:Bag/>
	</bqbiol:encodes>
	</rdf:Description>
	</rdf:RDF>
	</annotation>
            </fbc:geneProduct>
      <fbc:geneProduct fbc:id="G_CAALFM_C206520CA" fbc:label="CAALFM_C206520CA" fbc:name="TPC1" metaid="G_CAALFM_C206520CA">
        <annotation>
	<rdf:RDF xmlns:rdf="http://www.w3.org/1999/02/22-rdf-syntax-ns#" xmlns:bqbiol="http://biomodels.net/biology-qualifiers/">
	<rdf:Description rdf:about="#G_CAALFM_C206520CA">
              <bqbiol:is>
	<rdf:Bag>
	<rdf:li rdf:resource="http://identifiers.org/ncbiprotein/CAALFM_C206520CA"/>
	</rdf:Bag>
	</bqbiol:is>
	
	<bqbiol:encodes>
	<rdf:Bag/>
	</bqbiol:encodes>
	</rdf:Description>
	</rdf:RDF>
	</annotation>
            </fbc:geneProduct>
      <fbc:geneProduct fbc:id="G_CAALFM_C601740CA" fbc:label="CAALFM_C601740CA" fbc:name="ATG15" metaid="G_CAALFM_C601740CA">
        <annotation>
	<rdf:RDF xmlns:rdf="http://www.w3.org/1999/02/22-rdf-syntax-ns#" xmlns:bqbiol="http://biomodels.net/biology-qualifiers/">
	<rdf:Description rdf:about="#G_CAALFM_C601740CA">
              <bqbiol:is>
	<rdf:Bag>
	<rdf:li rdf:resource="http://identifiers.org/ncbiprotein/CAALFM_C601740CA"/>
	</rdf:Bag>
	</bqbiol:is>
	
	<bqbiol:encodes>
	<rdf:Bag>
	<rdf:li rdf:resource="http://identifiers.org/kegg.reaction/R02250"/>
	<rdf:li rdf:resource="http://identifiers.org/kegg.reaction/R02688"/>
	<rdf:li rdf:resource="http://identifiers.org/kegg.reaction/R02687"/>
	</rdf:Bag>
	</bqbiol:encodes>
	</rdf:Description>
	</rdf:RDF>
	</annotation>
            </fbc:geneProduct>
      <fbc:geneProduct fbc:id="G_CAALFM_C109210CA" fbc:label="CAALFM_C109210CA" metaid="G_CAALFM_C109210CA">
        <annotation>
	<rdf:RDF xmlns:rdf="http://www.w3.org/1999/02/22-rdf-syntax-ns#" xmlns:bqbiol="http://biomodels.net/biology-qualifiers/">
	<rdf:Description rdf:about="#G_CAALFM_C109210CA">
              <bqbiol:is>
	<rdf:Bag>
	<rdf:li rdf:resource="http://identifiers.org/ncbiprotein/CAALFM_C109210CA"/>
	</rdf:Bag>
	</bqbiol:is>
	
	<bqbiol:encodes>
	<rdf:Bag/>
	</bqbiol:encodes>
	</rdf:Description>
	</rdf:RDF>
	</annotation>
            </fbc:geneProduct>
      <fbc:geneProduct fbc:id="G_CAALFM_C111640CA" fbc:label="CAALFM_C111640CA" fbc:name="DPP2" metaid="G_CAALFM_C111640CA">
        <annotation>
	<rdf:RDF xmlns:rdf="http://www.w3.org/1999/02/22-rdf-syntax-ns#" xmlns:bqbiol="http://biomodels.net/biology-qualifiers/">
	<rdf:Description rdf:about="#G_CAALFM_C111640CA">
              <bqbiol:is>
	<rdf:Bag>
	<rdf:li rdf:resource="http://identifiers.org/ncbiprotein/CAALFM_C111640CA"/>
	</rdf:Bag>
	</bqbiol:is>
	
	<bqbiol:encodes>
	<rdf:Bag>
	<rdf:li rdf:resource="http://identifiers.org/kegg.reaction/R06520"/>
	<rdf:li rdf:resource="http://identifiers.org/kegg.reaction/R06521"/>
	<rdf:li rdf:resource="http://identifiers.org/kegg.reaction/R02239"/>
	</rdf:Bag>
	</bqbiol:encodes>
	</rdf:Description>
	</rdf:RDF>
	</annotation>
            </fbc:geneProduct>
      <fbc:geneProduct fbc:id="G_CAALFM_C504570CA" fbc:label="CAALFM_C504570CA" fbc:name="URA7" metaid="G_CAALFM_C504570CA">
        <annotation>
	<rdf:RDF xmlns:rdf="http://www.w3.org/1999/02/22-rdf-syntax-ns#" xmlns:bqbiol="http://biomodels.net/biology-qualifiers/">
	<rdf:Description rdf:about="#G_CAALFM_C504570CA">
              <bqbiol:is>
	<rdf:Bag>
	<rdf:li rdf:resource="http://identifiers.org/ncbiprotein/CAALFM_C504570CA"/>
	</rdf:Bag>
	</bqbiol:is>
	
	<bqbiol:encodes>
	<rdf:Bag>
	<rdf:li rdf:resource="http://identifiers.org/kegg.reaction/R00256"/>
	<rdf:li rdf:resource="http://identifiers.org/kegg.reaction/R00573"/>
	<rdf:li rdf:resource="http://identifiers.org/kegg.reaction/R00571"/>
	</rdf:Bag>
	</bqbiol:encodes>
	</rdf:Description>
	</rdf:RDF>
	</annotation>
            </fbc:geneProduct>
      <fbc:geneProduct fbc:id="G_CAALFM_CR09420CA" fbc:label="CAALFM_CR09420CA" fbc:name="BGL22" metaid="G_CAALFM_CR09420CA">
        <annotation>
	<rdf:RDF xmlns:rdf="http://www.w3.org/1999/02/22-rdf-syntax-ns#" xmlns:bqbiol="http://biomodels.net/biology-qualifiers/">
	<rdf:Description rdf:about="#G_CAALFM_CR09420CA">
              <bqbiol:is>
	<rdf:Bag>
	<rdf:li rdf:resource="http://identifiers.org/ncbiprotein/CAALFM_CR09420CA"/>
	</rdf:Bag>
	</bqbiol:is>
	
	<bqbiol:encodes>
	<rdf:Bag>
	<rdf:li rdf:resource="http://identifiers.org/kegg.reaction/R00026"/>
	</rdf:Bag>
	</bqbiol:encodes>
	</rdf:Description>
	</rdf:RDF>
	</annotation>
            </fbc:geneProduct>
      <fbc:geneProduct fbc:id="G_CAALFM_C100170WA" fbc:label="CAALFM_C100170WA" fbc:name="LEU4" metaid="G_CAALFM_C100170WA">
        <annotation>
	<rdf:RDF xmlns:rdf="http://www.w3.org/1999/02/22-rdf-syntax-ns#" xmlns:bqbiol="http://biomodels.net/biology-qualifiers/">
	<rdf:Description rdf:about="#G_CAALFM_C100170WA">
              <bqbiol:is>
	<rdf:Bag>
	<rdf:li rdf:resource="http://identifiers.org/ncbiprotein/CAALFM_C100170WA"/>
	</rdf:Bag>
	</bqbiol:is>
	
	<bqbiol:encodes>
	<rdf:Bag>
	<rdf:li rdf:resource="http://identifiers.org/kegg.reaction/R01213"/>
	</rdf:Bag>
	</bqbiol:encodes>
	</rdf:Description>
	</rdf:RDF>
	</annotation>
            </fbc:geneProduct>
      <fbc:geneProduct fbc:id="G_CAALFM_CR09100CA" fbc:label="CAALFM_CR09100CA" metaid="G_CAALFM_CR09100CA">
        <annotation>
	<rdf:RDF xmlns:rdf="http://www.w3.org/1999/02/22-rdf-syntax-ns#" xmlns:bqbiol="http://biomodels.net/biology-qualifiers/">
	<rdf:Description rdf:about="#G_CAALFM_CR09100CA">
              <bqbiol:is>
	<rdf:Bag>
	<rdf:li rdf:resource="http://identifiers.org/ncbiprotein/CAALFM_CR09100CA"/>
	</rdf:Bag>
	</bqbiol:is>
	
	<bqbiol:encodes>
	<rdf:Bag>
	<rdf:li rdf:resource="http://identifiers.org/kegg.reaction/R01708"/>
	</rdf:Bag>
	</bqbiol:encodes>
	</rdf:Description>
	</rdf:RDF>
	</annotation>
            </fbc:geneProduct>
      <fbc:geneProduct fbc:id="G_CAALFM_C304720CA" fbc:label="CAALFM_C304720CA" metaid="G_CAALFM_C304720CA">
        <annotation>
	<rdf:RDF xmlns:rdf="http://www.w3.org/1999/02/22-rdf-syntax-ns#" xmlns:bqbiol="http://biomodels.net/biology-qualifiers/">
	<rdf:Description rdf:about="#G_CAALFM_C304720CA">
              <bqbiol:is>
	<rdf:Bag>
	<rdf:li rdf:resource="http://identifiers.org/ncbiprotein/CAALFM_C304720CA"/>
	</rdf:Bag>
	</bqbiol:is>
	
	<bqbiol:encodes>
	<rdf:Bag/>
	</bqbiol:encodes>
	</rdf:Description>
	</rdf:RDF>
	</annotation>
            </fbc:geneProduct>
      <fbc:geneProduct fbc:id="G_CAALFM_C210480WA" fbc:label="CAALFM_C210480WA" fbc:name="MDH1-3" metaid="G_CAALFM_C210480WA">
        <annotation>
	<rdf:RDF xmlns:rdf="http://www.w3.org/1999/02/22-rdf-syntax-ns#" xmlns:bqbiol="http://biomodels.net/biology-qualifiers/">
	<rdf:Description rdf:about="#G_CAALFM_C210480WA">
              <bqbiol:is>
	<rdf:Bag>
	<rdf:li rdf:resource="http://identifiers.org/ncbiprotein/CAALFM_C210480WA"/>
	</rdf:Bag>
	</bqbiol:is>
	
	<bqbiol:encodes>
	<rdf:Bag>
	<rdf:li rdf:resource="http://identifiers.org/kegg.reaction/R00342"/>
	</rdf:Bag>
	</bqbiol:encodes>
	</rdf:Description>
	</rdf:RDF>
	</annotation>
            </fbc:geneProduct>
      <fbc:geneProduct fbc:id="G_CAALFM_CR09700WA" fbc:label="CAALFM_CR09700WA" metaid="G_CAALFM_CR09700WA">
        <annotation>
	<rdf:RDF xmlns:rdf="http://www.w3.org/1999/02/22-rdf-syntax-ns#" xmlns:bqbiol="http://biomodels.net/biology-qualifiers/">
	<rdf:Description rdf:about="#G_CAALFM_CR09700WA">
              <bqbiol:is>
	<rdf:Bag>
	<rdf:li rdf:resource="http://identifiers.org/ncbiprotein/CAALFM_CR09700WA"/>
	</rdf:Bag>
	</bqbiol:is>
	
	<bqbiol:encodes>
	<rdf:Bag/>
	</bqbiol:encodes>
	</rdf:Description>
	</rdf:RDF>
	</annotation>
            </fbc:geneProduct>
      <fbc:geneProduct fbc:id="G_CAALFM_C207160WA" fbc:label="CAALFM_C207160WA" fbc:name="SMF12" metaid="G_CAALFM_C207160WA">
        <annotation>
	<rdf:RDF xmlns:rdf="http://www.w3.org/1999/02/22-rdf-syntax-ns#" xmlns:bqbiol="http://biomodels.net/biology-qualifiers/">
	<rdf:Description rdf:about="#G_CAALFM_C207160WA">
              <bqbiol:is>
	<rdf:Bag>
	<rdf:li rdf:resource="http://identifiers.org/ncbiprotein/CAALFM_C207160WA"/>
	</rdf:Bag>
	</bqbiol:is>
	
	<bqbiol:encodes>
	<rdf:Bag/>
	</bqbiol:encodes>
	</rdf:Description>
	</rdf:RDF>
	</annotation>
            </fbc:geneProduct>
      <fbc:geneProduct fbc:id="G_CAALFM_C200790CA" fbc:label="CAALFM_C200790CA" metaid="G_CAALFM_C200790CA">
        <annotation>
	<rdf:RDF xmlns:rdf="http://www.w3.org/1999/02/22-rdf-syntax-ns#" xmlns:bqbiol="http://biomodels.net/biology-qualifiers/">
	<rdf:Description rdf:about="#G_CAALFM_C200790CA">
              <bqbiol:is>
	<rdf:Bag>
	<rdf:li rdf:resource="http://identifiers.org/ncbiprotein/CAALFM_C200790CA"/>
	</rdf:Bag>
	</bqbiol:is>
	
	<bqbiol:encodes>
	<rdf:Bag>
	<rdf:li rdf:resource="http://identifiers.org/kegg.reaction/R09944"/>
	</rdf:Bag>
	</bqbiol:encodes>
	</rdf:Description>
	</rdf:RDF>
	</annotation>
            </fbc:geneProduct>
      <fbc:geneProduct fbc:id="G_CAALFM_CR08380CA" fbc:label="CAALFM_CR08380CA" metaid="G_CAALFM_CR08380CA">
        <annotation>
	<rdf:RDF xmlns:rdf="http://www.w3.org/1999/02/22-rdf-syntax-ns#" xmlns:bqbiol="http://biomodels.net/biology-qualifiers/">
	<rdf:Description rdf:about="#G_CAALFM_CR08380CA">
              <bqbiol:is>
	<rdf:Bag>
	<rdf:li rdf:resource="http://identifiers.org/ncbiprotein/CAALFM_CR08380CA"/>
	</rdf:Bag>
	</bqbiol:is>
	
	<bqbiol:encodes>
	<rdf:Bag/>
	</bqbiol:encodes>
	</rdf:Description>
	</rdf:RDF>
	</annotation>
            </fbc:geneProduct>
      <fbc:geneProduct fbc:id="G_CAALFM_CR04080CA" fbc:label="CAALFM_CR04080CA" fbc:name="SEC63" metaid="G_CAALFM_CR04080CA">
        <annotation>
	<rdf:RDF xmlns:rdf="http://www.w3.org/1999/02/22-rdf-syntax-ns#" xmlns:bqbiol="http://biomodels.net/biology-qualifiers/">
	<rdf:Description rdf:about="#G_CAALFM_CR04080CA">
              <bqbiol:is>
	<rdf:Bag>
	<rdf:li rdf:resource="http://identifiers.org/ncbiprotein/CAALFM_CR04080CA"/>
	</rdf:Bag>
	</bqbiol:is>
	
	<bqbiol:encodes>
	<rdf:Bag/>
	</bqbiol:encodes>
	</rdf:Description>
	</rdf:RDF>
	</annotation>
            </fbc:geneProduct>
      <fbc:geneProduct fbc:id="G_CAALFM_C702880CA" fbc:label="CAALFM_C702880CA" fbc:name="LIP9" metaid="G_CAALFM_C702880CA">
        <annotation>
	<rdf:RDF xmlns:rdf="http://www.w3.org/1999/02/22-rdf-syntax-ns#" xmlns:bqbiol="http://biomodels.net/biology-qualifiers/">
	<rdf:Description rdf:about="#G_CAALFM_C702880CA">
              <bqbiol:is>
	<rdf:Bag>
	<rdf:li rdf:resource="http://identifiers.org/ncbiprotein/CAALFM_C702880CA"/>
	</rdf:Bag>
	</bqbiol:is>
	
	<bqbiol:encodes>
	<rdf:Bag>
	<rdf:li rdf:resource="http://identifiers.org/kegg.reaction/R02250"/>
	<rdf:li rdf:resource="http://identifiers.org/kegg.reaction/R02688"/>
	<rdf:li rdf:resource="http://identifiers.org/kegg.reaction/R02687"/>
	</rdf:Bag>
	</bqbiol:encodes>
	</rdf:Description>
	</rdf:RDF>
	</annotation>
            </fbc:geneProduct>
      <fbc:geneProduct fbc:id="G_CAALFM_C207480WA" fbc:label="CAALFM_C207480WA" fbc:name="LPT1" metaid="G_CAALFM_C207480WA">
        <annotation>
	<rdf:RDF xmlns:rdf="http://www.w3.org/1999/02/22-rdf-syntax-ns#" xmlns:bqbiol="http://biomodels.net/biology-qualifiers/">
	<rdf:Description rdf:about="#G_CAALFM_C207480WA">
              <bqbiol:is>
	<rdf:Bag>
	<rdf:li rdf:resource="http://identifiers.org/ncbiprotein/CAALFM_C207480WA"/>
	</rdf:Bag>
	</bqbiol:is>
	
	<bqbiol:encodes>
	<rdf:Bag>
	<rdf:li rdf:resource="http://identifiers.org/kegg.reaction/R04480"/>
	<rdf:li rdf:resource="http://identifiers.org/kegg.reaction/R01318"/>
	<rdf:li rdf:resource="http://identifiers.org/kegg.reaction/R02241"/>
	</rdf:Bag>
	</bqbiol:encodes>
	</rdf:Description>
	</rdf:RDF>
	</annotation>
            </fbc:geneProduct>
      <fbc:geneProduct fbc:id="G_CAALFM_C203870WA" fbc:label="CAALFM_C203870WA" fbc:name="GNA1" metaid="G_CAALFM_C203870WA">
        <annotation>
	<rdf:RDF xmlns:rdf="http://www.w3.org/1999/02/22-rdf-syntax-ns#" xmlns:bqbiol="http://biomodels.net/biology-qualifiers/">
	<rdf:Description rdf:about="#G_CAALFM_C203870WA">
              <bqbiol:is>
	<rdf:Bag>
	<rdf:li rdf:resource="http://identifiers.org/ncbiprotein/CAALFM_C203870WA"/>
	</rdf:Bag>
	</bqbiol:is>
	
	<bqbiol:encodes>
	<rdf:Bag>
	<rdf:li rdf:resource="http://identifiers.org/kegg.reaction/R02058"/>
	</rdf:Bag>
	</bqbiol:encodes>
	</rdf:Description>
	</rdf:RDF>
	</annotation>
            </fbc:geneProduct>
      <fbc:geneProduct fbc:id="G_CAALFM_C503790WA" fbc:label="CAALFM_C503790WA" fbc:name="GUK1" metaid="G_CAALFM_C503790WA">
        <annotation>
	<rdf:RDF xmlns:rdf="http://www.w3.org/1999/02/22-rdf-syntax-ns#" xmlns:bqbiol="http://biomodels.net/biology-qualifiers/">
	<rdf:Description rdf:about="#G_CAALFM_C503790WA">
              <bqbiol:is>
	<rdf:Bag>
	<rdf:li rdf:resource="http://identifiers.org/ncbiprotein/CAALFM_C503790WA"/>
	</rdf:Bag>
	</bqbiol:is>
	
	<bqbiol:encodes>
	<rdf:Bag>
	<rdf:li rdf:resource="http://identifiers.org/kegg.reaction/R00332"/>
	</rdf:Bag>
	</bqbiol:encodes>
	</rdf:Description>
	</rdf:RDF>
	</annotation>
            </fbc:geneProduct>
      <fbc:geneProduct fbc:id="G_CAALFM_CR02820WA" fbc:label="CAALFM_CR02820WA" fbc:name="PGM2" metaid="G_CAALFM_CR02820WA">
        <annotation>
	<rdf:RDF xmlns:rdf="http://www.w3.org/1999/02/22-rdf-syntax-ns#" xmlns:bqbiol="http://biomodels.net/biology-qualifiers/">
	<rdf:Description rdf:about="#G_CAALFM_CR02820WA">
              <bqbiol:is>
	<rdf:Bag>
	<rdf:li rdf:resource="http://identifiers.org/ncbiprotein/CAALFM_CR02820WA"/>
	</rdf:Bag>
	</bqbiol:is>
	
	<bqbiol:encodes>
	<rdf:Bag>
	<rdf:li rdf:resource="http://identifiers.org/kegg.reaction/R01057"/>
	<rdf:li rdf:resource="http://identifiers.org/kegg.reaction/R08639"/>
	<rdf:li rdf:resource="http://identifiers.org/kegg.reaction/R00959"/>
	</rdf:Bag>
	</bqbiol:encodes>
	</rdf:Description>
	</rdf:RDF>
	</annotation>
            </fbc:geneProduct>
      <fbc:geneProduct fbc:id="G_CAALFM_CR05050WA" fbc:label="CAALFM_CR05050WA" fbc:name="GLN1" metaid="G_CAALFM_CR05050WA">
        <annotation>
	<rdf:RDF xmlns:rdf="http://www.w3.org/1999/02/22-rdf-syntax-ns#" xmlns:bqbiol="http://biomodels.net/biology-qualifiers/">
	<rdf:Description rdf:about="#G_CAALFM_CR05050WA">
              <bqbiol:is>
	<rdf:Bag>
	<rdf:li rdf:resource="http://identifiers.org/ncbiprotein/CAALFM_CR05050WA"/>
	</rdf:Bag>
	</bqbiol:is>
	
	<bqbiol:encodes>
	<rdf:Bag>
	<rdf:li rdf:resource="http://identifiers.org/kegg.reaction/R00253"/>
	</rdf:Bag>
	</bqbiol:encodes>
	</rdf:Description>
	</rdf:RDF>
	</annotation>
            </fbc:geneProduct>
      <fbc:geneProduct fbc:id="G_CAALFM_C102110CA" fbc:label="CAALFM_C102110CA" fbc:name="HGT2" metaid="G_CAALFM_C102110CA">
        <annotation>
	<rdf:RDF xmlns:rdf="http://www.w3.org/1999/02/22-rdf-syntax-ns#" xmlns:bqbiol="http://biomodels.net/biology-qualifiers/">
	<rdf:Description rdf:about="#G_CAALFM_C102110CA">
              <bqbiol:is>
	<rdf:Bag>
	<rdf:li rdf:resource="http://identifiers.org/ncbiprotein/CAALFM_C102110CA"/>
	</rdf:Bag>
	</bqbiol:is>
	
	<bqbiol:encodes>
	<rdf:Bag/>
	</bqbiol:encodes>
	</rdf:Description>
	</rdf:RDF>
	</annotation>
            </fbc:geneProduct>
      <fbc:geneProduct fbc:id="G_CAALFM_C703650WA" fbc:label="CAALFM_C703650WA" metaid="G_CAALFM_C703650WA">
        <annotation>
	<rdf:RDF xmlns:rdf="http://www.w3.org/1999/02/22-rdf-syntax-ns#" xmlns:bqbiol="http://biomodels.net/biology-qualifiers/">
	<rdf:Description rdf:about="#G_CAALFM_C703650WA">
              <bqbiol:is>
	<rdf:Bag>
	<rdf:li rdf:resource="http://identifiers.org/ncbiprotein/CAALFM_C703650WA"/>
	</rdf:Bag>
	</bqbiol:is>
	
	<bqbiol:encodes>
	<rdf:Bag>
	<rdf:li rdf:resource="http://identifiers.org/kegg.reaction/R03013"/>
	</rdf:Bag>
	</bqbiol:encodes>
	</rdf:Description>
	</rdf:RDF>
	</annotation>
            </fbc:geneProduct>
      <fbc:geneProduct fbc:id="G_CAALFM_C603880WA" fbc:label="CAALFM_C603880WA" metaid="G_CAALFM_C603880WA">
        <annotation>
	<rdf:RDF xmlns:rdf="http://www.w3.org/1999/02/22-rdf-syntax-ns#" xmlns:bqbiol="http://biomodels.net/biology-qualifiers/">
	<rdf:Description rdf:about="#G_CAALFM_C603880WA">
              <bqbiol:is>
	<rdf:Bag>
	<rdf:li rdf:resource="http://identifiers.org/ncbiprotein/CAALFM_C603880WA"/>
	</rdf:Bag>
	</bqbiol:is>
	
	<bqbiol:encodes>
	<rdf:Bag>
	<rdf:li rdf:resource="http://identifiers.org/kegg.reaction/R07346"/>
	</rdf:Bag>
	</bqbiol:encodes>
	</rdf:Description>
	</rdf:RDF>
	</annotation>
            </fbc:geneProduct>
      <fbc:geneProduct fbc:id="G_CAALFM_C406570CA" fbc:label="CAALFM_C406570CA" fbc:name="PDC11" metaid="G_CAALFM_C406570CA">
        <annotation>
	<rdf:RDF xmlns:rdf="http://www.w3.org/1999/02/22-rdf-syntax-ns#" xmlns:bqbiol="http://biomodels.net/biology-qualifiers/">
	<rdf:Description rdf:about="#G_CAALFM_C406570CA">
              <bqbiol:is>
	<rdf:Bag>
	<rdf:li rdf:resource="http://identifiers.org/ncbiprotein/CAALFM_C406570CA"/>
	</rdf:Bag>
	</bqbiol:is>
	
	<bqbiol:encodes>
	<rdf:Bag>
	<rdf:li rdf:resource="http://identifiers.org/kegg.reaction/R00224"/>
	</rdf:Bag>
	</bqbiol:encodes>
	</rdf:Description>
	</rdf:RDF>
	</annotation>
            </fbc:geneProduct>
      <fbc:geneProduct fbc:id="G_CAALFM_C701320WA" fbc:label="CAALFM_C701320WA" metaid="G_CAALFM_C701320WA">
        <annotation>
	<rdf:RDF xmlns:rdf="http://www.w3.org/1999/02/22-rdf-syntax-ns#" xmlns:bqbiol="http://biomodels.net/biology-qualifiers/">
	<rdf:Description rdf:about="#G_CAALFM_C701320WA">
              <bqbiol:is>
	<rdf:Bag>
	<rdf:li rdf:resource="http://identifiers.org/ncbiprotein/CAALFM_C701320WA"/>
	</rdf:Bag>
	</bqbiol:is>
	
	<bqbiol:encodes>
	<rdf:Bag>
	<rdf:li rdf:resource="http://identifiers.org/kegg.reaction/R01468"/>
	</rdf:Bag>
	</bqbiol:encodes>
	</rdf:Description>
	</rdf:RDF>
	</annotation>
            </fbc:geneProduct>
      <fbc:geneProduct fbc:id="G_CAALFM_C307640CA" fbc:label="CAALFM_C307640CA" fbc:name="FUM12" metaid="G_CAALFM_C307640CA">
        <annotation>
	<rdf:RDF xmlns:rdf="http://www.w3.org/1999/02/22-rdf-syntax-ns#" xmlns:bqbiol="http://biomodels.net/biology-qualifiers/">
	<rdf:Description rdf:about="#G_CAALFM_C307640CA">
              <bqbiol:is>
	<rdf:Bag>
	<rdf:li rdf:resource="http://identifiers.org/ncbiprotein/CAALFM_C307640CA"/>
	</rdf:Bag>
	</bqbiol:is>
	
	<bqbiol:encodes>
	<rdf:Bag>
	<rdf:li rdf:resource="http://identifiers.org/kegg.reaction/R01082"/>
	</rdf:Bag>
	</bqbiol:encodes>
	</rdf:Description>
	</rdf:RDF>
	</annotation>
            </fbc:geneProduct>
      <fbc:geneProduct fbc:id="G_CAALFM_C703720CA" fbc:label="CAALFM_C703720CA" fbc:name="HIS7" metaid="G_CAALFM_C703720CA">
        <annotation>
	<rdf:RDF xmlns:rdf="http://www.w3.org/1999/02/22-rdf-syntax-ns#" xmlns:bqbiol="http://biomodels.net/biology-qualifiers/">
	<rdf:Description rdf:about="#G_CAALFM_C703720CA">
              <bqbiol:is>
	<rdf:Bag>
	<rdf:li rdf:resource="http://identifiers.org/ncbiprotein/CAALFM_C703720CA"/>
	</rdf:Bag>
	</bqbiol:is>
	
	<bqbiol:encodes>
	<rdf:Bag>
	<rdf:li rdf:resource="http://identifiers.org/kegg.reaction/R04558"/>
	<rdf:li rdf:resource="http://identifiers.org/kegg.reaction/R12152"/>
	</rdf:Bag>
	</bqbiol:encodes>
	</rdf:Description>
	</rdf:RDF>
	</annotation>
            </fbc:geneProduct>
      <fbc:geneProduct fbc:id="G_CAALFM_C405640CA" fbc:label="CAALFM_C405640CA" metaid="G_CAALFM_C405640CA">
        <annotation>
	<rdf:RDF xmlns:rdf="http://www.w3.org/1999/02/22-rdf-syntax-ns#" xmlns:bqbiol="http://biomodels.net/biology-qualifiers/">
	<rdf:Description rdf:about="#G_CAALFM_C405640CA">
              <bqbiol:is>
	<rdf:Bag>
	<rdf:li rdf:resource="http://identifiers.org/ncbiprotein/CAALFM_C405640CA"/>
	</rdf:Bag>
	</bqbiol:is>
	
	<bqbiol:encodes>
	<rdf:Bag>
	<rdf:li rdf:resource="http://identifiers.org/kegg.reaction/R04640"/>
	</rdf:Bag>
	</bqbiol:encodes>
	</rdf:Description>
	</rdf:RDF>
	</annotation>
            </fbc:geneProduct>
      <fbc:geneProduct fbc:id="G_CAALFM_C204680WA" fbc:label="CAALFM_C204680WA" fbc:name="TIM17" metaid="G_CAALFM_C204680WA">
        <annotation>
	<rdf:RDF xmlns:rdf="http://www.w3.org/1999/02/22-rdf-syntax-ns#" xmlns:bqbiol="http://biomodels.net/biology-qualifiers/">
	<rdf:Description rdf:about="#G_CAALFM_C204680WA">
              <bqbiol:is>
	<rdf:Bag>
	<rdf:li rdf:resource="http://identifiers.org/ncbiprotein/CAALFM_C204680WA"/>
	</rdf:Bag>
	</bqbiol:is>
	
	<bqbiol:encodes>
	<rdf:Bag/>
	</bqbiol:encodes>
	</rdf:Description>
	</rdf:RDF>
	</annotation>
            </fbc:geneProduct>
      <fbc:geneProduct fbc:id="G_CAALFM_C300920WA" fbc:label="CAALFM_C300920WA" fbc:name="ATO1" metaid="G_CAALFM_C300920WA">
        <annotation>
	<rdf:RDF xmlns:rdf="http://www.w3.org/1999/02/22-rdf-syntax-ns#" xmlns:bqbiol="http://biomodels.net/biology-qualifiers/">
	<rdf:Description rdf:about="#G_CAALFM_C300920WA">
              <bqbiol:is>
	<rdf:Bag>
	<rdf:li rdf:resource="http://identifiers.org/ncbiprotein/CAALFM_C300920WA"/>
	</rdf:Bag>
	</bqbiol:is>
	
	<bqbiol:encodes>
	<rdf:Bag/>
	</bqbiol:encodes>
	</rdf:Description>
	</rdf:RDF>
	</annotation>
            </fbc:geneProduct>
      <fbc:geneProduct fbc:id="G_CAALFM_C113540WA" fbc:label="CAALFM_C113540WA" fbc:name="GUP1" metaid="G_CAALFM_C113540WA">
        <annotation>
	<rdf:RDF xmlns:rdf="http://www.w3.org/1999/02/22-rdf-syntax-ns#" xmlns:bqbiol="http://biomodels.net/biology-qualifiers/">
	<rdf:Description rdf:about="#G_CAALFM_C113540WA">
              <bqbiol:is>
	<rdf:Bag>
	<rdf:li rdf:resource="http://identifiers.org/ncbiprotein/CAALFM_C113540WA"/>
	</rdf:Bag>
	</bqbiol:is>
	
	<bqbiol:encodes>
	<rdf:Bag/>
	</bqbiol:encodes>
	</rdf:Description>
	</rdf:RDF>
	</annotation>
            </fbc:geneProduct>
      <fbc:geneProduct fbc:id="G_CAALFM_C604600WA" fbc:label="CAALFM_C604600WA" fbc:name="DAC1" metaid="G_CAALFM_C604600WA">
        <annotation>
	<rdf:RDF xmlns:rdf="http://www.w3.org/1999/02/22-rdf-syntax-ns#" xmlns:bqbiol="http://biomodels.net/biology-qualifiers/">
	<rdf:Description rdf:about="#G_CAALFM_C604600WA">
              <bqbiol:is>
	<rdf:Bag>
	<rdf:li rdf:resource="http://identifiers.org/ncbiprotein/CAALFM_C604600WA"/>
	</rdf:Bag>
	</bqbiol:is>
	
	<bqbiol:encodes>
	<rdf:Bag>
	<rdf:li rdf:resource="http://identifiers.org/kegg.reaction/R02059"/>
	</rdf:Bag>
	</bqbiol:encodes>
	</rdf:Description>
	</rdf:RDF>
	</annotation>
            </fbc:geneProduct>
      <fbc:geneProduct fbc:id="G_CAALFM_C206390CA" fbc:label="CAALFM_C206390CA" fbc:name="IMH3" metaid="G_CAALFM_C206390CA">
        <annotation>
	<rdf:RDF xmlns:rdf="http://www.w3.org/1999/02/22-rdf-syntax-ns#" xmlns:bqbiol="http://biomodels.net/biology-qualifiers/">
	<rdf:Description rdf:about="#G_CAALFM_C206390CA">
              <bqbiol:is>
	<rdf:Bag>
	<rdf:li rdf:resource="http://identifiers.org/ncbiprotein/CAALFM_C206390CA"/>
	</rdf:Bag>
	</bqbiol:is>
	
	<bqbiol:encodes>
	<rdf:Bag>
	<rdf:li rdf:resource="http://identifiers.org/kegg.reaction/R01130"/>
	</rdf:Bag>
	</bqbiol:encodes>
	</rdf:Description>
	</rdf:RDF>
	</annotation>
            </fbc:geneProduct>
      <fbc:geneProduct fbc:id="G_CAALFM_C112790CA" fbc:label="CAALFM_C112790CA" fbc:name="FEN1" metaid="G_CAALFM_C112790CA">
        <annotation>
	<rdf:RDF xmlns:rdf="http://www.w3.org/1999/02/22-rdf-syntax-ns#" xmlns:bqbiol="http://biomodels.net/biology-qualifiers/">
	<rdf:Description rdf:about="#G_CAALFM_C112790CA">
              <bqbiol:is>
	<rdf:Bag>
	<rdf:li rdf:resource="http://identifiers.org/ncbiprotein/CAALFM_C112790CA"/>
	</rdf:Bag>
	</bqbiol:is>
	
	<bqbiol:encodes>
	<rdf:Bag>
	<rdf:li rdf:resource="http://identifiers.org/kegg.reaction/R07758"/>
	<rdf:li rdf:resource="http://identifiers.org/kegg.reaction/R09419"/>
	</rdf:Bag>
	</bqbiol:encodes>
	</rdf:Description>
	</rdf:RDF>
	</annotation>
            </fbc:geneProduct>
      <fbc:geneProduct fbc:id="G_CAALFM_C602010CA" fbc:label="CAALFM_C602010CA" fbc:name="GPD2" metaid="G_CAALFM_C602010CA">
        <annotation>
	<rdf:RDF xmlns:rdf="http://www.w3.org/1999/02/22-rdf-syntax-ns#" xmlns:bqbiol="http://biomodels.net/biology-qualifiers/">
	<rdf:Description rdf:about="#G_CAALFM_C602010CA">
              <bqbiol:is>
	<rdf:Bag>
	<rdf:li rdf:resource="http://identifiers.org/ncbiprotein/CAALFM_C602010CA"/>
	</rdf:Bag>
	</bqbiol:is>
	
	<bqbiol:encodes>
	<rdf:Bag>
	<rdf:li rdf:resource="http://identifiers.org/kegg.reaction/R00842"/>
	</rdf:Bag>
	</bqbiol:encodes>
	</rdf:Description>
	</rdf:RDF>
	</annotation>
            </fbc:geneProduct>
      <fbc:geneProduct fbc:id="G_CAALFM_C604490WA" fbc:label="CAALFM_C604490WA" fbc:name="LIP4" metaid="G_CAALFM_C604490WA">
        <annotation>
	<rdf:RDF xmlns:rdf="http://www.w3.org/1999/02/22-rdf-syntax-ns#" xmlns:bqbiol="http://biomodels.net/biology-qualifiers/">
	<rdf:Description rdf:about="#G_CAALFM_C604490WA">
              <bqbiol:is>
	<rdf:Bag>
	<rdf:li rdf:resource="http://identifiers.org/ncbiprotein/CAALFM_C604490WA"/>
	</rdf:Bag>
	</bqbiol:is>
	
	<bqbiol:encodes>
	<rdf:Bag>
	<rdf:li rdf:resource="http://identifiers.org/kegg.reaction/R02250"/>
	<rdf:li rdf:resource="http://identifiers.org/kegg.reaction/R02688"/>
	<rdf:li rdf:resource="http://identifiers.org/kegg.reaction/R02687"/>
	</rdf:Bag>
	</bqbiol:encodes>
	</rdf:Description>
	</rdf:RDF>
	</annotation>
            </fbc:geneProduct>
      <fbc:geneProduct fbc:id="G_CAALFM_C102570CA" fbc:label="CAALFM_C102570CA" fbc:name="PUT4" metaid="G_CAALFM_C102570CA">
        <annotation>
	<rdf:RDF xmlns:rdf="http://www.w3.org/1999/02/22-rdf-syntax-ns#" xmlns:bqbiol="http://biomodels.net/biology-qualifiers/">
	<rdf:Description rdf:about="#G_CAALFM_C102570CA">
              <bqbiol:is>
	<rdf:Bag>
	<rdf:li rdf:resource="http://identifiers.org/ncbiprotein/CAALFM_C102570CA"/>
	</rdf:Bag>
	</bqbiol:is>
	
	<bqbiol:encodes>
	<rdf:Bag/>
	</bqbiol:encodes>
	</rdf:Description>
	</rdf:RDF>
	</annotation>
            </fbc:geneProduct>
      <fbc:geneProduct fbc:id="G_CAALFM_C500430WA" fbc:label="CAALFM_C500430WA" fbc:name="MET14" metaid="G_CAALFM_C500430WA">
        <annotation>
	<rdf:RDF xmlns:rdf="http://www.w3.org/1999/02/22-rdf-syntax-ns#" xmlns:bqbiol="http://biomodels.net/biology-qualifiers/">
	<rdf:Description rdf:about="#G_CAALFM_C500430WA">
              <bqbiol:is>
	<rdf:Bag>
	<rdf:li rdf:resource="http://identifiers.org/ncbiprotein/CAALFM_C500430WA"/>
	</rdf:Bag>
	</bqbiol:is>
	
	<bqbiol:encodes>
	<rdf:Bag>
	<rdf:li rdf:resource="http://identifiers.org/kegg.reaction/R00509"/>
	</rdf:Bag>
	</bqbiol:encodes>
	</rdf:Description>
	</rdf:RDF>
	</annotation>
            </fbc:geneProduct>
      <fbc:geneProduct fbc:id="G_CAALFM_C209700WA" fbc:label="CAALFM_C209700WA" fbc:name="YEA4" metaid="G_CAALFM_C209700WA">
        <annotation>
	<rdf:RDF xmlns:rdf="http://www.w3.org/1999/02/22-rdf-syntax-ns#" xmlns:bqbiol="http://biomodels.net/biology-qualifiers/">
	<rdf:Description rdf:about="#G_CAALFM_C209700WA">
              <bqbiol:is>
	<rdf:Bag>
	<rdf:li rdf:resource="http://identifiers.org/ncbiprotein/CAALFM_C209700WA"/>
	</rdf:Bag>
	</bqbiol:is>
	
	<bqbiol:encodes>
	<rdf:Bag/>
	</bqbiol:encodes>
	</rdf:Description>
	</rdf:RDF>
	</annotation>
            </fbc:geneProduct>
      <fbc:geneProduct fbc:id="G_CAALFM_C700280WA" fbc:label="CAALFM_C700280WA" fbc:name="HGT12" metaid="G_CAALFM_C700280WA">
        <annotation>
	<rdf:RDF xmlns:rdf="http://www.w3.org/1999/02/22-rdf-syntax-ns#" xmlns:bqbiol="http://biomodels.net/biology-qualifiers/">
	<rdf:Description rdf:about="#G_CAALFM_C700280WA">
              <bqbiol:is>
	<rdf:Bag>
	<rdf:li rdf:resource="http://identifiers.org/ncbiprotein/CAALFM_C700280WA"/>
	</rdf:Bag>
	</bqbiol:is>
	
	<bqbiol:encodes>
	<rdf:Bag/>
	</bqbiol:encodes>
	</rdf:Description>
	</rdf:RDF>
	</annotation>
            </fbc:geneProduct>
      <fbc:geneProduct fbc:id="G_CAALFM_C202030WA" fbc:label="CAALFM_C202030WA" fbc:name="ARO3" metaid="G_CAALFM_C202030WA">
        <annotation>
	<rdf:RDF xmlns:rdf="http://www.w3.org/1999/02/22-rdf-syntax-ns#" xmlns:bqbiol="http://biomodels.net/biology-qualifiers/">
	<rdf:Description rdf:about="#G_CAALFM_C202030WA">
              <bqbiol:is>
	<rdf:Bag>
	<rdf:li rdf:resource="http://identifiers.org/ncbiprotein/CAALFM_C202030WA"/>
	</rdf:Bag>
	</bqbiol:is>
	
	<bqbiol:encodes>
	<rdf:Bag>
	<rdf:li rdf:resource="http://identifiers.org/kegg.reaction/R01826"/>
	</rdf:Bag>
	</bqbiol:encodes>
	</rdf:Description>
	</rdf:RDF>
	</annotation>
            </fbc:geneProduct>
      <fbc:geneProduct fbc:id="G_CAALFM_C204460WA" fbc:label="CAALFM_C204460WA" fbc:name="LYS22" metaid="G_CAALFM_C204460WA">
        <annotation>
	<rdf:RDF xmlns:rdf="http://www.w3.org/1999/02/22-rdf-syntax-ns#" xmlns:bqbiol="http://biomodels.net/biology-qualifiers/">
	<rdf:Description rdf:about="#G_CAALFM_C204460WA">
              <bqbiol:is>
	<rdf:Bag>
	<rdf:li rdf:resource="http://identifiers.org/ncbiprotein/CAALFM_C204460WA"/>
	</rdf:Bag>
	</bqbiol:is>
	
	<bqbiol:encodes>
	<rdf:Bag>
	<rdf:li rdf:resource="http://identifiers.org/kegg.reaction/R00271"/>
	</rdf:Bag>
	</bqbiol:encodes>
	</rdf:Description>
	</rdf:RDF>
	</annotation>
            </fbc:geneProduct>
      <fbc:geneProduct fbc:id="G_CAALFM_CR09920WA" fbc:label="CAALFM_CR09920WA" metaid="G_CAALFM_CR09920WA">
        <annotation>
	<rdf:RDF xmlns:rdf="http://www.w3.org/1999/02/22-rdf-syntax-ns#" xmlns:bqbiol="http://biomodels.net/biology-qualifiers/">
	<rdf:Description rdf:about="#G_CAALFM_CR09920WA">
              <bqbiol:is>
	<rdf:Bag>
	<rdf:li rdf:resource="http://identifiers.org/ncbiprotein/CAALFM_CR09920WA"/>
	</rdf:Bag>
	</bqbiol:is>
	
	<bqbiol:encodes>
	<rdf:Bag/>
	</bqbiol:encodes>
	</rdf:Description>
	</rdf:RDF>
	</annotation>
            </fbc:geneProduct>
      <fbc:geneProduct fbc:id="G_CAALFM_C206170CA" fbc:label="CAALFM_C206170CA" fbc:name="ECM17" metaid="G_CAALFM_C206170CA">
        <annotation>
	<rdf:RDF xmlns:rdf="http://www.w3.org/1999/02/22-rdf-syntax-ns#" xmlns:bqbiol="http://biomodels.net/biology-qualifiers/">
	<rdf:Description rdf:about="#G_CAALFM_C206170CA">
              <bqbiol:is>
	<rdf:Bag>
	<rdf:li rdf:resource="http://identifiers.org/ncbiprotein/CAALFM_C206170CA"/>
	</rdf:Bag>
	</bqbiol:is>
	
	<bqbiol:encodes>
	<rdf:Bag>
	<rdf:li rdf:resource="http://identifiers.org/kegg.reaction/R00858"/>
	</rdf:Bag>
	</bqbiol:encodes>
	</rdf:Description>
	</rdf:RDF>
	</annotation>
            </fbc:geneProduct>
      <fbc:geneProduct fbc:id="G_CAALFM_C600860WA" fbc:label="CAALFM_C600860WA" fbc:name="GPX1" metaid="G_CAALFM_C600860WA">
        <annotation>
	<rdf:RDF xmlns:rdf="http://www.w3.org/1999/02/22-rdf-syntax-ns#" xmlns:bqbiol="http://biomodels.net/biology-qualifiers/">
	<rdf:Description rdf:about="#G_CAALFM_C600860WA">
              <bqbiol:is>
	<rdf:Bag>
	<rdf:li rdf:resource="http://identifiers.org/ncbiprotein/CAALFM_C600860WA"/>
	</rdf:Bag>
	</bqbiol:is>
	
	<bqbiol:encodes>
	<rdf:Bag>
	<rdf:li rdf:resource="http://identifiers.org/kegg.reaction/R08362"/>
	<rdf:li rdf:resource="http://identifiers.org/kegg.reaction/R08360"/>
	</rdf:Bag>
	</bqbiol:encodes>
	</rdf:Description>
	</rdf:RDF>
	</annotation>
            </fbc:geneProduct>
      <fbc:geneProduct fbc:id="G_CAALFM_C405980CA" fbc:label="CAALFM_C405980CA" metaid="G_CAALFM_C405980CA">
        <annotation>
	<rdf:RDF xmlns:rdf="http://www.w3.org/1999/02/22-rdf-syntax-ns#" xmlns:bqbiol="http://biomodels.net/biology-qualifiers/">
	<rdf:Description rdf:about="#G_CAALFM_C405980CA">
              <bqbiol:is>
	<rdf:Bag>
	<rdf:li rdf:resource="http://identifiers.org/ncbiprotein/CAALFM_C405980CA"/>
	</rdf:Bag>
	</bqbiol:is>
	
	<bqbiol:encodes>
	<rdf:Bag>
	<rdf:li rdf:resource="http://identifiers.org/kegg.reaction/R03036"/>
	<rdf:li rdf:resource="http://identifiers.org/kegg.reaction/R11323"/>
	<rdf:li rdf:resource="http://identifiers.org/kegg.reaction/R00103"/>
	<rdf:li rdf:resource="http://identifiers.org/kegg.reaction/R03004"/>
	</rdf:Bag>
	</bqbiol:encodes>
	</rdf:Description>
	</rdf:RDF>
	</annotation>
            </fbc:geneProduct>
      <fbc:geneProduct fbc:id="G_CAALFM_C306980WA" fbc:label="CAALFM_C306980WA" fbc:name="HUT1" metaid="G_CAALFM_C306980WA">
        <annotation>
	<rdf:RDF xmlns:rdf="http://www.w3.org/1999/02/22-rdf-syntax-ns#" xmlns:bqbiol="http://biomodels.net/biology-qualifiers/">
	<rdf:Description rdf:about="#G_CAALFM_C306980WA">
              <bqbiol:is>
	<rdf:Bag>
	<rdf:li rdf:resource="http://identifiers.org/ncbiprotein/CAALFM_C306980WA"/>
	</rdf:Bag>
	</bqbiol:is>
	
	<bqbiol:encodes>
	<rdf:Bag/>
	</bqbiol:encodes>
	</rdf:Description>
	</rdf:RDF>
	</annotation>
            </fbc:geneProduct>
      <fbc:geneProduct fbc:id="G_CAALFM_C307130WA" fbc:label="CAALFM_C307130WA" metaid="G_CAALFM_C307130WA">
        <annotation>
	<rdf:RDF xmlns:rdf="http://www.w3.org/1999/02/22-rdf-syntax-ns#" xmlns:bqbiol="http://biomodels.net/biology-qualifiers/">
	<rdf:Description rdf:about="#G_CAALFM_C307130WA">
              <bqbiol:is>
	<rdf:Bag>
	<rdf:li rdf:resource="http://identifiers.org/ncbiprotein/CAALFM_C307130WA"/>
	</rdf:Bag>
	</bqbiol:is>
	
	<bqbiol:encodes>
	<rdf:Bag/>
	</bqbiol:encodes>
	</rdf:Description>
	</rdf:RDF>
	</annotation>
            </fbc:geneProduct>
      <fbc:geneProduct fbc:id="G_CAALFM_C110800CA" fbc:label="CAALFM_C110800CA" fbc:name="ALP1" metaid="G_CAALFM_C110800CA">
        <annotation>
	<rdf:RDF xmlns:rdf="http://www.w3.org/1999/02/22-rdf-syntax-ns#" xmlns:bqbiol="http://biomodels.net/biology-qualifiers/">
	<rdf:Description rdf:about="#G_CAALFM_C110800CA">
              <bqbiol:is>
	<rdf:Bag>
	<rdf:li rdf:resource="http://identifiers.org/ncbiprotein/CAALFM_C110800CA"/>
	</rdf:Bag>
	</bqbiol:is>
	
	<bqbiol:encodes>
	<rdf:Bag/>
	</bqbiol:encodes>
	</rdf:Description>
	</rdf:RDF>
	</annotation>
            </fbc:geneProduct>
      <fbc:geneProduct fbc:id="G_CAALFM_C602480WA" fbc:label="CAALFM_C602480WA" metaid="G_CAALFM_C602480WA">
        <annotation>
	<rdf:RDF xmlns:rdf="http://www.w3.org/1999/02/22-rdf-syntax-ns#" xmlns:bqbiol="http://biomodels.net/biology-qualifiers/">
	<rdf:Description rdf:about="#G_CAALFM_C602480WA">
              <bqbiol:is>
	<rdf:Bag>
	<rdf:li rdf:resource="http://identifiers.org/ncbiprotein/CAALFM_C602480WA"/>
	</rdf:Bag>
	</bqbiol:is>
	
	<bqbiol:encodes>
	<rdf:Bag>
	<rdf:li rdf:resource="http://identifiers.org/kegg.reaction/R01041"/>
	<rdf:li rdf:resource="http://identifiers.org/kegg.reaction/R00746"/>
	</rdf:Bag>
	</bqbiol:encodes>
	</rdf:Description>
	</rdf:RDF>
	</annotation>
            </fbc:geneProduct>
      <fbc:geneProduct fbc:id="G_CAALFM_C502930CA" fbc:label="CAALFM_C502930CA" fbc:name="GRE3" metaid="G_CAALFM_C502930CA">
        <annotation>
	<rdf:RDF xmlns:rdf="http://www.w3.org/1999/02/22-rdf-syntax-ns#" xmlns:bqbiol="http://biomodels.net/biology-qualifiers/">
	<rdf:Description rdf:about="#G_CAALFM_C502930CA">
              <bqbiol:is>
	<rdf:Bag>
	<rdf:li rdf:resource="http://identifiers.org/ncbiprotein/CAALFM_C502930CA"/>
	</rdf:Bag>
	</bqbiol:is>
	
	<bqbiol:encodes>
	<rdf:Bag>
	<rdf:li rdf:resource="http://identifiers.org/kegg.reaction/R09477"/>
	</rdf:Bag>
	</bqbiol:encodes>
	</rdf:Description>
	</rdf:RDF>
	</annotation>
            </fbc:geneProduct>
      <fbc:geneProduct fbc:id="G_CAALFM_C302870CA" fbc:label="CAALFM_C302870CA" metaid="G_CAALFM_C302870CA">
        <annotation>
	<rdf:RDF xmlns:rdf="http://www.w3.org/1999/02/22-rdf-syntax-ns#" xmlns:bqbiol="http://biomodels.net/biology-qualifiers/">
	<rdf:Description rdf:about="#G_CAALFM_C302870CA">
              <bqbiol:is>
	<rdf:Bag>
	<rdf:li rdf:resource="http://identifiers.org/ncbiprotein/CAALFM_C302870CA"/>
	</rdf:Bag>
	</bqbiol:is>
	
	<bqbiol:encodes>
	<rdf:Bag/>
	</bqbiol:encodes>
	</rdf:Description>
	</rdf:RDF>
	</annotation>
            </fbc:geneProduct>
      <fbc:geneProduct fbc:id="G_CAALFM_C504810WA" fbc:label="CAALFM_C504810WA" fbc:name="PFK1" metaid="G_CAALFM_C504810WA">
        <annotation>
	<rdf:RDF xmlns:rdf="http://www.w3.org/1999/02/22-rdf-syntax-ns#" xmlns:bqbiol="http://biomodels.net/biology-qualifiers/">
	<rdf:Description rdf:about="#G_CAALFM_C504810WA">
              <bqbiol:is>
	<rdf:Bag>
	<rdf:li rdf:resource="http://identifiers.org/ncbiprotein/CAALFM_C504810WA"/>
	</rdf:Bag>
	</bqbiol:is>
	
	<bqbiol:encodes>
	<rdf:Bag>
	<rdf:li rdf:resource="http://identifiers.org/kegg.reaction/R03238"/>
	<rdf:li rdf:resource="http://identifiers.org/kegg.reaction/R01843"/>
	<rdf:li rdf:resource="http://identifiers.org/kegg.reaction/R03239"/>
	<rdf:li rdf:resource="http://identifiers.org/kegg.reaction/R03237"/>
	<rdf:li rdf:resource="http://identifiers.org/kegg.reaction/R00767"/>
	<rdf:li rdf:resource="http://identifiers.org/kegg.reaction/R04779"/>
	<rdf:li rdf:resource="http://identifiers.org/kegg.reaction/R03236"/>
	<rdf:li rdf:resource="http://identifiers.org/kegg.reaction/R00769"/>
	<rdf:li rdf:resource="http://identifiers.org/kegg.reaction/R00756"/>
	<rdf:li rdf:resource="http://identifiers.org/kegg.reaction/R00770"/>
	</rdf:Bag>
	</bqbiol:encodes>
	</rdf:Description>
	</rdf:RDF>
	</annotation>
            </fbc:geneProduct>
      <fbc:geneProduct fbc:id="G_CAALFM_C204380CA" fbc:label="CAALFM_C204380CA" metaid="G_CAALFM_C204380CA">
        <annotation>
	<rdf:RDF xmlns:rdf="http://www.w3.org/1999/02/22-rdf-syntax-ns#" xmlns:bqbiol="http://biomodels.net/biology-qualifiers/">
	<rdf:Description rdf:about="#G_CAALFM_C204380CA">
              <bqbiol:is>
	<rdf:Bag>
	<rdf:li rdf:resource="http://identifiers.org/ncbiprotein/CAALFM_C204380CA"/>
	</rdf:Bag>
	</bqbiol:is>
	
	<bqbiol:encodes>
	<rdf:Bag>
	<rdf:li rdf:resource="http://identifiers.org/kegg.reaction/R02237"/>
	</rdf:Bag>
	</bqbiol:encodes>
	</rdf:Description>
	</rdf:RDF>
	</annotation>
            </fbc:geneProduct>
      <fbc:geneProduct fbc:id="G_CAALFM_C307490WA" fbc:label="CAALFM_C307490WA" metaid="G_CAALFM_C307490WA">
        <annotation>
	<rdf:RDF xmlns:rdf="http://www.w3.org/1999/02/22-rdf-syntax-ns#" xmlns:bqbiol="http://biomodels.net/biology-qualifiers/">
	<rdf:Description rdf:about="#G_CAALFM_C307490WA">
              <bqbiol:is>
	<rdf:Bag>
	<rdf:li rdf:resource="http://identifiers.org/ncbiprotein/CAALFM_C307490WA"/>
	</rdf:Bag>
	</bqbiol:is>
	
	<bqbiol:encodes>
	<rdf:Bag>
	<rdf:li rdf:resource="http://identifiers.org/kegg.reaction/R01057"/>
	</rdf:Bag>
	</bqbiol:encodes>
	</rdf:Description>
	</rdf:RDF>
	</annotation>
            </fbc:geneProduct>
      <fbc:geneProduct fbc:id="G_CAALFM_C206330CA" fbc:label="CAALFM_C206330CA" fbc:name="AVT1" metaid="G_CAALFM_C206330CA">
        <annotation>
	<rdf:RDF xmlns:rdf="http://www.w3.org/1999/02/22-rdf-syntax-ns#" xmlns:bqbiol="http://biomodels.net/biology-qualifiers/">
	<rdf:Description rdf:about="#G_CAALFM_C206330CA">
              <bqbiol:is>
	<rdf:Bag>
	<rdf:li rdf:resource="http://identifiers.org/ncbiprotein/CAALFM_C206330CA"/>
	</rdf:Bag>
	</bqbiol:is>
	
	<bqbiol:encodes>
	<rdf:Bag/>
	</bqbiol:encodes>
	</rdf:Description>
	</rdf:RDF>
	</annotation>
            </fbc:geneProduct>
      <fbc:geneProduct fbc:id="G_CAALFM_CR01760CA" fbc:label="CAALFM_CR01760CA" fbc:name="FRS1" metaid="G_CAALFM_CR01760CA">
        <annotation>
	<rdf:RDF xmlns:rdf="http://www.w3.org/1999/02/22-rdf-syntax-ns#" xmlns:bqbiol="http://biomodels.net/biology-qualifiers/">
	<rdf:Description rdf:about="#G_CAALFM_CR01760CA">
              <bqbiol:is>
	<rdf:Bag>
	<rdf:li rdf:resource="http://identifiers.org/ncbiprotein/CAALFM_CR01760CA"/>
	</rdf:Bag>
	</bqbiol:is>
	
	<bqbiol:encodes>
	<rdf:Bag>
	<rdf:li rdf:resource="http://identifiers.org/kegg.reaction/R03660"/>
	</rdf:Bag>
	</bqbiol:encodes>
	</rdf:Description>
	</rdf:RDF>
	</annotation>
            </fbc:geneProduct>
      <fbc:geneProduct fbc:id="G_CAALFM_C205460WA" fbc:label="CAALFM_C205460WA" fbc:name="CDC19" metaid="G_CAALFM_C205460WA">
        <annotation>
	<rdf:RDF xmlns:rdf="http://www.w3.org/1999/02/22-rdf-syntax-ns#" xmlns:bqbiol="http://biomodels.net/biology-qualifiers/">
	<rdf:Description rdf:about="#G_CAALFM_C205460WA">
              <bqbiol:is>
	<rdf:Bag>
	<rdf:li rdf:resource="http://identifiers.org/ncbiprotein/CAALFM_C205460WA"/>
	</rdf:Bag>
	</bqbiol:is>
	
	<bqbiol:encodes>
	<rdf:Bag>
	<rdf:li rdf:resource="http://identifiers.org/kegg.reaction/R01138"/>
	<rdf:li rdf:resource="http://identifiers.org/kegg.reaction/R00572"/>
	<rdf:li rdf:resource="http://identifiers.org/kegg.reaction/R00724"/>
	<rdf:li rdf:resource="http://identifiers.org/kegg.reaction/R00200"/>
	<rdf:li rdf:resource="http://identifiers.org/kegg.reaction/R00430"/>
	<rdf:li rdf:resource="http://identifiers.org/kegg.reaction/R01858"/>
	<rdf:li rdf:resource="http://identifiers.org/kegg.reaction/R00659"/>
	</rdf:Bag>
	</bqbiol:encodes>
	</rdf:Description>
	</rdf:RDF>
	</annotation>
            </fbc:geneProduct>
      <fbc:geneProduct fbc:id="G_CAALFM_C104290CA" fbc:label="CAALFM_C104290CA" fbc:name="ACS2" metaid="G_CAALFM_C104290CA">
        <annotation>
	<rdf:RDF xmlns:rdf="http://www.w3.org/1999/02/22-rdf-syntax-ns#" xmlns:bqbiol="http://biomodels.net/biology-qualifiers/">
	<rdf:Description rdf:about="#G_CAALFM_C104290CA">
              <bqbiol:is>
	<rdf:Bag>
	<rdf:li rdf:resource="http://identifiers.org/ncbiprotein/CAALFM_C104290CA"/>
	</rdf:Bag>
	</bqbiol:is>
	
	<bqbiol:encodes>
	<rdf:Bag>
	<rdf:li rdf:resource="http://identifiers.org/kegg.reaction/R00235"/>
	<rdf:li rdf:resource="http://identifiers.org/kegg.reaction/R00236"/>
	<rdf:li rdf:resource="http://identifiers.org/kegg.reaction/R00316"/>
	</rdf:Bag>
	</bqbiol:encodes>
	</rdf:Description>
	</rdf:RDF>
	</annotation>
            </fbc:geneProduct>
      <fbc:geneProduct fbc:id="G_CAALFM_C103430WA" fbc:label="CAALFM_C103430WA" metaid="G_CAALFM_C103430WA">
        <annotation>
	<rdf:RDF xmlns:rdf="http://www.w3.org/1999/02/22-rdf-syntax-ns#" xmlns:bqbiol="http://biomodels.net/biology-qualifiers/">
	<rdf:Description rdf:about="#G_CAALFM_C103430WA">
              <bqbiol:is>
	<rdf:Bag>
	<rdf:li rdf:resource="http://identifiers.org/ncbiprotein/CAALFM_C103430WA"/>
	</rdf:Bag>
	</bqbiol:is>
	
	<bqbiol:encodes>
	<rdf:Bag>
	<rdf:li rdf:resource="http://identifiers.org/kegg.reaction/R02250"/>
	<rdf:li rdf:resource="http://identifiers.org/kegg.reaction/R02688"/>
	<rdf:li rdf:resource="http://identifiers.org/kegg.reaction/R02687"/>
	</rdf:Bag>
	</bqbiol:encodes>
	</rdf:Description>
	</rdf:RDF>
	</annotation>
            </fbc:geneProduct>
      <fbc:geneProduct fbc:id="G_CAALFM_C209350WA" fbc:label="CAALFM_C209350WA" fbc:name="TAZ1" metaid="G_CAALFM_C209350WA">
        <annotation>
	<rdf:RDF xmlns:rdf="http://www.w3.org/1999/02/22-rdf-syntax-ns#" xmlns:bqbiol="http://biomodels.net/biology-qualifiers/">
	<rdf:Description rdf:about="#G_CAALFM_C209350WA">
              <bqbiol:is>
	<rdf:Bag>
	<rdf:li rdf:resource="http://identifiers.org/ncbiprotein/CAALFM_C209350WA"/>
	</rdf:Bag>
	</bqbiol:is>
	
	<bqbiol:encodes>
	<rdf:Bag>
	<rdf:li rdf:resource="http://identifiers.org/kegg.reaction/R04480"/>
	<rdf:li rdf:resource="http://identifiers.org/kegg.reaction/R01318"/>
	</rdf:Bag>
	</bqbiol:encodes>
	</rdf:Description>
	</rdf:RDF>
	</annotation>
            </fbc:geneProduct>
      <fbc:geneProduct fbc:id="G_CAALFM_CR00080WA" fbc:label="CAALFM_CR00080WA" fbc:name="MIS12" metaid="G_CAALFM_CR00080WA">
        <annotation>
	<rdf:RDF xmlns:rdf="http://www.w3.org/1999/02/22-rdf-syntax-ns#" xmlns:bqbiol="http://biomodels.net/biology-qualifiers/">
	<rdf:Description rdf:about="#G_CAALFM_CR00080WA">
              <bqbiol:is>
	<rdf:Bag>
	<rdf:li rdf:resource="http://identifiers.org/ncbiprotein/CAALFM_CR00080WA"/>
	</rdf:Bag>
	</bqbiol:is>
	
	<bqbiol:encodes>
	<rdf:Bag>
	<rdf:li rdf:resource="http://identifiers.org/kegg.reaction/R01220"/>
	<rdf:li rdf:resource="http://identifiers.org/kegg.reaction/R01655"/>
	<rdf:li rdf:resource="http://identifiers.org/kegg.reaction/R00943"/>
	</rdf:Bag>
	</bqbiol:encodes>
	</rdf:Description>
	</rdf:RDF>
	</annotation>
            </fbc:geneProduct>
      <fbc:geneProduct fbc:id="G_CAALFM_C112210WA" fbc:label="CAALFM_C112210WA" fbc:name="TRP3" metaid="G_CAALFM_C112210WA">
        <annotation>
	<rdf:RDF xmlns:rdf="http://www.w3.org/1999/02/22-rdf-syntax-ns#" xmlns:bqbiol="http://biomodels.net/biology-qualifiers/">
	<rdf:Description rdf:about="#G_CAALFM_C112210WA">
              <bqbiol:is>
	<rdf:Bag>
	<rdf:li rdf:resource="http://identifiers.org/ncbiprotein/CAALFM_C112210WA"/>
	</rdf:Bag>
	</bqbiol:is>
	
	<bqbiol:encodes>
	<rdf:Bag>
	<rdf:li rdf:resource="http://identifiers.org/kegg.reaction/R00985"/>
	<rdf:li rdf:resource="http://identifiers.org/kegg.reaction/R03508"/>
	<rdf:li rdf:resource="http://identifiers.org/kegg.reaction/R00986"/>
	</rdf:Bag>
	</bqbiol:encodes>
	</rdf:Description>
	</rdf:RDF>
	</annotation>
            </fbc:geneProduct>
      <fbc:geneProduct fbc:id="G_CAALFM_C304630WA" fbc:label="CAALFM_C304630WA" metaid="G_CAALFM_C304630WA">
        <annotation>
	<rdf:RDF xmlns:rdf="http://www.w3.org/1999/02/22-rdf-syntax-ns#" xmlns:bqbiol="http://biomodels.net/biology-qualifiers/">
	<rdf:Description rdf:about="#G_CAALFM_C304630WA">
              <bqbiol:is>
	<rdf:Bag>
	<rdf:li rdf:resource="http://identifiers.org/ncbiprotein/CAALFM_C304630WA"/>
	</rdf:Bag>
	</bqbiol:is>
	
	<bqbiol:encodes>
	<rdf:Bag/>
	</bqbiol:encodes>
	</rdf:Description>
	</rdf:RDF>
	</annotation>
            </fbc:geneProduct>
      <fbc:geneProduct fbc:id="G_CAALFM_CR02370WA" fbc:label="CAALFM_CR02370WA" fbc:name="ERG25" metaid="G_CAALFM_CR02370WA">
        <annotation>
	<rdf:RDF xmlns:rdf="http://www.w3.org/1999/02/22-rdf-syntax-ns#" xmlns:bqbiol="http://biomodels.net/biology-qualifiers/">
	<rdf:Description rdf:about="#G_CAALFM_CR02370WA">
              <bqbiol:is>
	<rdf:Bag>
	<rdf:li rdf:resource="http://identifiers.org/ncbiprotein/CAALFM_CR02370WA"/>
	</rdf:Bag>
	</bqbiol:is>
	
	<bqbiol:encodes>
	<rdf:Bag>
	<rdf:li rdf:resource="http://identifiers.org/kegg.reaction/R10057"/>
	<rdf:li rdf:resource="http://identifiers.org/kegg.reaction/R05734"/>
	<rdf:li rdf:resource="http://identifiers.org/kegg.reaction/R04501"/>
	<rdf:li rdf:resource="http://identifiers.org/kegg.reaction/R07509"/>
	<rdf:li rdf:resource="http://identifiers.org/kegg.reaction/R05733"/>
	</rdf:Bag>
	</bqbiol:encodes>
	</rdf:Description>
	</rdf:RDF>
	</annotation>
            </fbc:geneProduct>
      <fbc:geneProduct fbc:id="G_CAALFM_C307220CA" fbc:label="CAALFM_C307220CA" fbc:name="PRO2" metaid="G_CAALFM_C307220CA">
        <annotation>
	<rdf:RDF xmlns:rdf="http://www.w3.org/1999/02/22-rdf-syntax-ns#" xmlns:bqbiol="http://biomodels.net/biology-qualifiers/">
	<rdf:Description rdf:about="#G_CAALFM_C307220CA">
              <bqbiol:is>
	<rdf:Bag>
	<rdf:li rdf:resource="http://identifiers.org/ncbiprotein/CAALFM_C307220CA"/>
	</rdf:Bag>
	</bqbiol:is>
	
	<bqbiol:encodes>
	<rdf:Bag>
	<rdf:li rdf:resource="http://identifiers.org/kegg.reaction/R03313"/>
	</rdf:Bag>
	</bqbiol:encodes>
	</rdf:Description>
	</rdf:RDF>
	</annotation>
            </fbc:geneProduct>
      <fbc:geneProduct fbc:id="G_CAALFM_CR00150CA" fbc:label="CAALFM_CR00150CA" fbc:name="POT1" metaid="G_CAALFM_CR00150CA">
        <annotation>
	<rdf:RDF xmlns:rdf="http://www.w3.org/1999/02/22-rdf-syntax-ns#" xmlns:bqbiol="http://biomodels.net/biology-qualifiers/">
	<rdf:Description rdf:about="#G_CAALFM_CR00150CA">
              <bqbiol:is>
	<rdf:Bag>
	<rdf:li rdf:resource="http://identifiers.org/ncbiprotein/CAALFM_CR00150CA"/>
	</rdf:Bag>
	</bqbiol:is>
	
	<bqbiol:encodes>
	<rdf:Bag>
	<rdf:li rdf:resource="http://identifiers.org/kegg.reaction/R00391"/>
	</rdf:Bag>
	</bqbiol:encodes>
	</rdf:Description>
	</rdf:RDF>
	</annotation>
            </fbc:geneProduct>
      <fbc:geneProduct fbc:id="G_CAALFM_C114270WA" fbc:label="CAALFM_C114270WA" fbc:name="BNA7" metaid="G_CAALFM_C114270WA">
        <annotation>
	<rdf:RDF xmlns:rdf="http://www.w3.org/1999/02/22-rdf-syntax-ns#" xmlns:bqbiol="http://biomodels.net/biology-qualifiers/">
	<rdf:Description rdf:about="#G_CAALFM_C114270WA">
              <bqbiol:is>
	<rdf:Bag>
	<rdf:li rdf:resource="http://identifiers.org/ncbiprotein/CAALFM_C114270WA"/>
	</rdf:Bag>
	</bqbiol:is>
	
	<bqbiol:encodes>
	<rdf:Bag>
	<rdf:li rdf:resource="http://identifiers.org/kegg.reaction/R00988"/>
	<rdf:li rdf:resource="http://identifiers.org/kegg.reaction/R01959"/>
	</rdf:Bag>
	</bqbiol:encodes>
	</rdf:Description>
	</rdf:RDF>
	</annotation>
            </fbc:geneProduct>
      <fbc:geneProduct fbc:id="G_CAALFM_C505140WA" fbc:label="CAALFM_C505140WA" metaid="G_CAALFM_C505140WA">
        <annotation>
	<rdf:RDF xmlns:rdf="http://www.w3.org/1999/02/22-rdf-syntax-ns#" xmlns:bqbiol="http://biomodels.net/biology-qualifiers/">
	<rdf:Description rdf:about="#G_CAALFM_C505140WA">
              <bqbiol:is>
	<rdf:Bag>
	<rdf:li rdf:resource="http://identifiers.org/ncbiprotein/CAALFM_C505140WA"/>
	</rdf:Bag>
	</bqbiol:is>
	
	<bqbiol:encodes>
	<rdf:Bag>
	<rdf:li rdf:resource="http://identifiers.org/kegg.reaction/R02472"/>
	</rdf:Bag>
	</bqbiol:encodes>
	</rdf:Description>
	</rdf:RDF>
	</annotation>
            </fbc:geneProduct>
      <fbc:geneProduct fbc:id="G_CAALFM_C404720WA" fbc:label="CAALFM_C404720WA" metaid="G_CAALFM_C404720WA">
        <annotation>
	<rdf:RDF xmlns:rdf="http://www.w3.org/1999/02/22-rdf-syntax-ns#" xmlns:bqbiol="http://biomodels.net/biology-qualifiers/">
	<rdf:Description rdf:about="#G_CAALFM_C404720WA">
              <bqbiol:is>
	<rdf:Bag>
	<rdf:li rdf:resource="http://identifiers.org/ncbiprotein/CAALFM_C404720WA"/>
	</rdf:Bag>
	</bqbiol:is>
	
	<bqbiol:encodes>
	<rdf:Bag>
	<rdf:li rdf:resource="http://identifiers.org/kegg.reaction/R01218"/>
	</rdf:Bag>
	</bqbiol:encodes>
	</rdf:Description>
	</rdf:RDF>
	</annotation>
            </fbc:geneProduct>
      <fbc:geneProduct fbc:id="G_CAALFM_C401510WA" fbc:label="CAALFM_C401510WA" metaid="G_CAALFM_C401510WA">
        <annotation>
	<rdf:RDF xmlns:rdf="http://www.w3.org/1999/02/22-rdf-syntax-ns#" xmlns:bqbiol="http://biomodels.net/biology-qualifiers/">
	<rdf:Description rdf:about="#G_CAALFM_C401510WA">
              <bqbiol:is>
	<rdf:Bag>
	<rdf:li rdf:resource="http://identifiers.org/ncbiprotein/CAALFM_C401510WA"/>
	</rdf:Bag>
	</bqbiol:is>
	
	<bqbiol:encodes>
	<rdf:Bag>
	<rdf:li rdf:resource="http://identifiers.org/kegg.reaction/R03758"/>
	<rdf:li rdf:resource="http://identifiers.org/kegg.reaction/R10851"/>
	<rdf:li rdf:resource="http://identifiers.org/kegg.reaction/R10852"/>
	</rdf:Bag>
	</bqbiol:encodes>
	</rdf:Description>
	</rdf:RDF>
	</annotation>
            </fbc:geneProduct>
      <fbc:geneProduct fbc:id="G_CAALFM_C601870CA" fbc:label="CAALFM_C601870CA" metaid="G_CAALFM_C601870CA">
        <annotation>
	<rdf:RDF xmlns:rdf="http://www.w3.org/1999/02/22-rdf-syntax-ns#" xmlns:bqbiol="http://biomodels.net/biology-qualifiers/">
	<rdf:Description rdf:about="#G_CAALFM_C601870CA">
              <bqbiol:is>
	<rdf:Bag>
	<rdf:li rdf:resource="http://identifiers.org/ncbiprotein/CAALFM_C601870CA"/>
	</rdf:Bag>
	</bqbiol:is>
	
	<bqbiol:encodes>
	<rdf:Bag/>
	</bqbiol:encodes>
	</rdf:Description>
	</rdf:RDF>
	</annotation>
            </fbc:geneProduct>
      <fbc:geneProduct fbc:id="G_CAALFM_C604620CA" fbc:label="CAALFM_C604620CA" fbc:name="NAG4" metaid="G_CAALFM_C604620CA">
        <annotation>
	<rdf:RDF xmlns:rdf="http://www.w3.org/1999/02/22-rdf-syntax-ns#" xmlns:bqbiol="http://biomodels.net/biology-qualifiers/">
	<rdf:Description rdf:about="#G_CAALFM_C604620CA">
              <bqbiol:is>
	<rdf:Bag>
	<rdf:li rdf:resource="http://identifiers.org/ncbiprotein/CAALFM_C604620CA"/>
	</rdf:Bag>
	</bqbiol:is>
	
	<bqbiol:encodes>
	<rdf:Bag/>
	</bqbiol:encodes>
	</rdf:Description>
	</rdf:RDF>
	</annotation>
            </fbc:geneProduct>
      <fbc:geneProduct fbc:id="G_CAALFM_C502000CA" fbc:label="CAALFM_C502000CA" fbc:name="ACH1" metaid="G_CAALFM_C502000CA">
        <annotation>
	<rdf:RDF xmlns:rdf="http://www.w3.org/1999/02/22-rdf-syntax-ns#" xmlns:bqbiol="http://biomodels.net/biology-qualifiers/">
	<rdf:Description rdf:about="#G_CAALFM_C502000CA">
              <bqbiol:is>
	<rdf:Bag>
	<rdf:li rdf:resource="http://identifiers.org/ncbiprotein/CAALFM_C502000CA"/>
	</rdf:Bag>
	</bqbiol:is>
	
	<bqbiol:encodes>
	<rdf:Bag>
	<rdf:li rdf:resource="http://identifiers.org/kegg.reaction/R00227"/>
	</rdf:Bag>
	</bqbiol:encodes>
	</rdf:Description>
	</rdf:RDF>
	</annotation>
            </fbc:geneProduct>
      <fbc:geneProduct fbc:id="G_CAALFM_C505480WA" fbc:label="CAALFM_C505480WA" fbc:name="DES1" metaid="G_CAALFM_C505480WA">
        <annotation>
	<rdf:RDF xmlns:rdf="http://www.w3.org/1999/02/22-rdf-syntax-ns#" xmlns:bqbiol="http://biomodels.net/biology-qualifiers/">
	<rdf:Description rdf:about="#G_CAALFM_C505480WA">
              <bqbiol:is>
	<rdf:Bag>
	<rdf:li rdf:resource="http://identifiers.org/ncbiprotein/CAALFM_C505480WA"/>
	</rdf:Bag>
	</bqbiol:is>
	
	<bqbiol:encodes>
	<rdf:Bag>
	<rdf:li rdf:resource="http://identifiers.org/kegg.reaction/R06519"/>
	</rdf:Bag>
	</bqbiol:encodes>
	</rdf:Description>
	</rdf:RDF>
	</annotation>
            </fbc:geneProduct>
      <fbc:geneProduct fbc:id="G_CAALFM_C303610WA" fbc:label="CAALFM_C303610WA" fbc:name="DAL4" metaid="G_CAALFM_C303610WA">
        <annotation>
	<rdf:RDF xmlns:rdf="http://www.w3.org/1999/02/22-rdf-syntax-ns#" xmlns:bqbiol="http://biomodels.net/biology-qualifiers/">
	<rdf:Description rdf:about="#G_CAALFM_C303610WA">
              <bqbiol:is>
	<rdf:Bag>
	<rdf:li rdf:resource="http://identifiers.org/ncbiprotein/CAALFM_C303610WA"/>
	</rdf:Bag>
	</bqbiol:is>
	
	<bqbiol:encodes>
	<rdf:Bag/>
	</bqbiol:encodes>
	</rdf:Description>
	</rdf:RDF>
	</annotation>
            </fbc:geneProduct>
      <fbc:geneProduct fbc:id="G_CAALFM_CR08640CA" fbc:label="CAALFM_CR08640CA" metaid="G_CAALFM_CR08640CA">
        <annotation>
	<rdf:RDF xmlns:rdf="http://www.w3.org/1999/02/22-rdf-syntax-ns#" xmlns:bqbiol="http://biomodels.net/biology-qualifiers/">
	<rdf:Description rdf:about="#G_CAALFM_CR08640CA">
              <bqbiol:is>
	<rdf:Bag>
	<rdf:li rdf:resource="http://identifiers.org/ncbiprotein/CAALFM_CR08640CA"/>
	</rdf:Bag>
	</bqbiol:is>
	
	<bqbiol:encodes>
	<rdf:Bag>
	<rdf:li rdf:resource="http://identifiers.org/kegg.reaction/R01281"/>
	</rdf:Bag>
	</bqbiol:encodes>
	</rdf:Description>
	</rdf:RDF>
	</annotation>
            </fbc:geneProduct>
      <fbc:geneProduct fbc:id="G_CAALFM_C206210CA" fbc:label="CAALFM_C206210CA" fbc:name="SER1" metaid="G_CAALFM_C206210CA">
        <annotation>
	<rdf:RDF xmlns:rdf="http://www.w3.org/1999/02/22-rdf-syntax-ns#" xmlns:bqbiol="http://biomodels.net/biology-qualifiers/">
	<rdf:Description rdf:about="#G_CAALFM_C206210CA">
              <bqbiol:is>
	<rdf:Bag>
	<rdf:li rdf:resource="http://identifiers.org/ncbiprotein/CAALFM_C206210CA"/>
	</rdf:Bag>
	</bqbiol:is>
	
	<bqbiol:encodes>
	<rdf:Bag>
	<rdf:li rdf:resource="http://identifiers.org/kegg.reaction/R04173"/>
	</rdf:Bag>
	</bqbiol:encodes>
	</rdf:Description>
	</rdf:RDF>
	</annotation>
            </fbc:geneProduct>
      <fbc:geneProduct fbc:id="G_CAALFM_C100340WA" fbc:label="CAALFM_C100340WA" fbc:name="HBR1" metaid="G_CAALFM_C100340WA">
        <annotation>
	<rdf:RDF xmlns:rdf="http://www.w3.org/1999/02/22-rdf-syntax-ns#" xmlns:bqbiol="http://biomodels.net/biology-qualifiers/">
	<rdf:Description rdf:about="#G_CAALFM_C100340WA">
              <bqbiol:is>
	<rdf:Bag>
	<rdf:li rdf:resource="http://identifiers.org/ncbiprotein/CAALFM_C100340WA"/>
	</rdf:Bag>
	</bqbiol:is>
	
	<bqbiol:encodes>
	<rdf:Bag>
	<rdf:li rdf:resource="http://identifiers.org/kegg.reaction/R00127"/>
	</rdf:Bag>
	</bqbiol:encodes>
	</rdf:Description>
	</rdf:RDF>
	</annotation>
            </fbc:geneProduct>
      <fbc:geneProduct fbc:id="G_CAALFM_C402080WA" fbc:label="CAALFM_C402080WA" metaid="G_CAALFM_C402080WA">
        <annotation>
	<rdf:RDF xmlns:rdf="http://www.w3.org/1999/02/22-rdf-syntax-ns#" xmlns:bqbiol="http://biomodels.net/biology-qualifiers/">
	<rdf:Description rdf:about="#G_CAALFM_C402080WA">
              <bqbiol:is>
	<rdf:Bag>
	<rdf:li rdf:resource="http://identifiers.org/ncbiprotein/CAALFM_C402080WA"/>
	</rdf:Bag>
	</bqbiol:is>
	
	<bqbiol:encodes>
	<rdf:Bag/>
	</bqbiol:encodes>
	</rdf:Description>
	</rdf:RDF>
	</annotation>
            </fbc:geneProduct>
      <fbc:geneProduct fbc:id="G_CAALFM_C202940WA" fbc:label="CAALFM_C202940WA" fbc:name="MET1" metaid="G_CAALFM_C202940WA">
        <annotation>
	<rdf:RDF xmlns:rdf="http://www.w3.org/1999/02/22-rdf-syntax-ns#" xmlns:bqbiol="http://biomodels.net/biology-qualifiers/">
	<rdf:Description rdf:about="#G_CAALFM_C202940WA">
              <bqbiol:is>
	<rdf:Bag>
	<rdf:li rdf:resource="http://identifiers.org/ncbiprotein/CAALFM_C202940WA"/>
	</rdf:Bag>
	</bqbiol:is>
	
	<bqbiol:encodes>
	<rdf:Bag>
	<rdf:li rdf:resource="http://identifiers.org/kegg.reaction/R03194"/>
	<rdf:li rdf:resource="http://identifiers.org/kegg.reaction/R07237"/>
	<rdf:li rdf:resource="http://identifiers.org/kegg.reaction/R07238"/>
	</rdf:Bag>
	</bqbiol:encodes>
	</rdf:Description>
	</rdf:RDF>
	</annotation>
            </fbc:geneProduct>
      <fbc:geneProduct fbc:id="G_CAALFM_C700380WA" fbc:label="CAALFM_C700380WA" metaid="G_CAALFM_C700380WA">
        <annotation>
	<rdf:RDF xmlns:rdf="http://www.w3.org/1999/02/22-rdf-syntax-ns#" xmlns:bqbiol="http://biomodels.net/biology-qualifiers/">
	<rdf:Description rdf:about="#G_CAALFM_C700380WA">
              <bqbiol:is>
	<rdf:Bag>
	<rdf:li rdf:resource="http://identifiers.org/ncbiprotein/CAALFM_C700380WA"/>
	</rdf:Bag>
	</bqbiol:is>
	
	<bqbiol:encodes>
	<rdf:Bag/>
	</bqbiol:encodes>
	</rdf:Description>
	</rdf:RDF>
	</annotation>
            </fbc:geneProduct>
      <fbc:geneProduct fbc:id="G_CAALFM_C111470CA" fbc:label="CAALFM_C111470CA" fbc:name="DPP1" metaid="G_CAALFM_C111470CA">
        <annotation>
	<rdf:RDF xmlns:rdf="http://www.w3.org/1999/02/22-rdf-syntax-ns#" xmlns:bqbiol="http://biomodels.net/biology-qualifiers/">
	<rdf:Description rdf:about="#G_CAALFM_C111470CA">
              <bqbiol:is>
	<rdf:Bag>
	<rdf:li rdf:resource="http://identifiers.org/ncbiprotein/CAALFM_C111470CA"/>
	</rdf:Bag>
	</bqbiol:is>
	
	<bqbiol:encodes>
	<rdf:Bag>
	<rdf:li rdf:resource="http://identifiers.org/kegg.reaction/R06520"/>
	<rdf:li rdf:resource="http://identifiers.org/kegg.reaction/R06521"/>
	<rdf:li rdf:resource="http://identifiers.org/kegg.reaction/R02239"/>
	</rdf:Bag>
	</bqbiol:encodes>
	</rdf:Description>
	</rdf:RDF>
	</annotation>
            </fbc:geneProduct>
      <fbc:geneProduct fbc:id="G_CAALFM_C114220CA" fbc:label="CAALFM_C114220CA" fbc:name="FTR2" metaid="G_CAALFM_C114220CA">
        <annotation>
	<rdf:RDF xmlns:rdf="http://www.w3.org/1999/02/22-rdf-syntax-ns#" xmlns:bqbiol="http://biomodels.net/biology-qualifiers/">
	<rdf:Description rdf:about="#G_CAALFM_C114220CA">
              <bqbiol:is>
	<rdf:Bag>
	<rdf:li rdf:resource="http://identifiers.org/ncbiprotein/CAALFM_C114220CA"/>
	</rdf:Bag>
	</bqbiol:is>
	
	<bqbiol:encodes>
	<rdf:Bag/>
	</bqbiol:encodes>
	</rdf:Description>
	</rdf:RDF>
	</annotation>
            </fbc:geneProduct>
      <fbc:geneProduct fbc:id="G_CAALFM_C302280CA" fbc:label="CAALFM_C302280CA" fbc:name="GFA1" metaid="G_CAALFM_C302280CA">
        <annotation>
	<rdf:RDF xmlns:rdf="http://www.w3.org/1999/02/22-rdf-syntax-ns#" xmlns:bqbiol="http://biomodels.net/biology-qualifiers/">
	<rdf:Description rdf:about="#G_CAALFM_C302280CA">
              <bqbiol:is>
	<rdf:Bag>
	<rdf:li rdf:resource="http://identifiers.org/ncbiprotein/CAALFM_C302280CA"/>
	</rdf:Bag>
	</bqbiol:is>
	
	<bqbiol:encodes>
	<rdf:Bag>
	<rdf:li rdf:resource="http://identifiers.org/kegg.reaction/R00768"/>
	</rdf:Bag>
	</bqbiol:encodes>
	</rdf:Description>
	</rdf:RDF>
	</annotation>
            </fbc:geneProduct>
      <fbc:geneProduct fbc:id="G_CAALFM_C403700WA" fbc:label="CAALFM_C403700WA" metaid="G_CAALFM_C403700WA">
        <annotation>
	<rdf:RDF xmlns:rdf="http://www.w3.org/1999/02/22-rdf-syntax-ns#" xmlns:bqbiol="http://biomodels.net/biology-qualifiers/">
	<rdf:Description rdf:about="#G_CAALFM_C403700WA">
              <bqbiol:is>
	<rdf:Bag>
	<rdf:li rdf:resource="http://identifiers.org/ncbiprotein/CAALFM_C403700WA"/>
	</rdf:Bag>
	</bqbiol:is>
	
	<bqbiol:encodes>
	<rdf:Bag/>
	</bqbiol:encodes>
	</rdf:Description>
	</rdf:RDF>
	</annotation>
            </fbc:geneProduct>
      <fbc:geneProduct fbc:id="G_CAALFM_C104420CA" fbc:label="CAALFM_C104420CA" fbc:name="URA6" metaid="G_CAALFM_C104420CA">
        <annotation>
	<rdf:RDF xmlns:rdf="http://www.w3.org/1999/02/22-rdf-syntax-ns#" xmlns:bqbiol="http://biomodels.net/biology-qualifiers/">
	<rdf:Description rdf:about="#G_CAALFM_C104420CA">
              <bqbiol:is>
	<rdf:Bag>
	<rdf:li rdf:resource="http://identifiers.org/ncbiprotein/CAALFM_C104420CA"/>
	</rdf:Bag>
	</bqbiol:is>
	
	<bqbiol:encodes>
	<rdf:Bag>
	<rdf:li rdf:resource="http://identifiers.org/kegg.reaction/R11892"/>
	<rdf:li rdf:resource="http://identifiers.org/kegg.reaction/R00158"/>
	<rdf:li rdf:resource="http://identifiers.org/kegg.reaction/R01665"/>
	<rdf:li rdf:resource="http://identifiers.org/kegg.reaction/R00512"/>
	</rdf:Bag>
	</bqbiol:encodes>
	</rdf:Description>
	</rdf:RDF>
	</annotation>
            </fbc:geneProduct>
      <fbc:geneProduct fbc:id="G_CAALFM_C504650CA" fbc:label="CAALFM_C504650CA" fbc:name="MSM1" metaid="G_CAALFM_C504650CA">
        <annotation>
	<rdf:RDF xmlns:rdf="http://www.w3.org/1999/02/22-rdf-syntax-ns#" xmlns:bqbiol="http://biomodels.net/biology-qualifiers/">
	<rdf:Description rdf:about="#G_CAALFM_C504650CA">
              <bqbiol:is>
	<rdf:Bag>
	<rdf:li rdf:resource="http://identifiers.org/ncbiprotein/CAALFM_C504650CA"/>
	</rdf:Bag>
	</bqbiol:is>
	
	<bqbiol:encodes>
	<rdf:Bag>
	<rdf:li rdf:resource="http://identifiers.org/kegg.reaction/R03659"/>
	</rdf:Bag>
	</bqbiol:encodes>
	</rdf:Description>
	</rdf:RDF>
	</annotation>
            </fbc:geneProduct>
      <fbc:geneProduct fbc:id="G_CAALFM_C501940WA" fbc:label="CAALFM_C501940WA" metaid="G_CAALFM_C501940WA">
        <annotation>
	<rdf:RDF xmlns:rdf="http://www.w3.org/1999/02/22-rdf-syntax-ns#" xmlns:bqbiol="http://biomodels.net/biology-qualifiers/">
	<rdf:Description rdf:about="#G_CAALFM_C501940WA">
              <bqbiol:is>
	<rdf:Bag>
	<rdf:li rdf:resource="http://identifiers.org/ncbiprotein/CAALFM_C501940WA"/>
	</rdf:Bag>
	</bqbiol:is>
	
	<bqbiol:encodes>
	<rdf:Bag>
	<rdf:li rdf:resource="http://identifiers.org/kegg.reaction/R03459"/>
	</rdf:Bag>
	</bqbiol:encodes>
	</rdf:Description>
	</rdf:RDF>
	</annotation>
            </fbc:geneProduct>
      <fbc:geneProduct fbc:id="G_CAALFM_CR02150WA" fbc:label="CAALFM_CR02150WA" fbc:name="MDL1" metaid="G_CAALFM_CR02150WA">
        <annotation>
	<rdf:RDF xmlns:rdf="http://www.w3.org/1999/02/22-rdf-syntax-ns#" xmlns:bqbiol="http://biomodels.net/biology-qualifiers/">
	<rdf:Description rdf:about="#G_CAALFM_CR02150WA">
              <bqbiol:is>
	<rdf:Bag>
	<rdf:li rdf:resource="http://identifiers.org/ncbiprotein/CAALFM_CR02150WA"/>
	</rdf:Bag>
	</bqbiol:is>
	
	<bqbiol:encodes>
	<rdf:Bag/>
	</bqbiol:encodes>
	</rdf:Description>
	</rdf:RDF>
	</annotation>
            </fbc:geneProduct>
      <fbc:geneProduct fbc:id="G_CAALFM_C601060CA" fbc:label="CAALFM_C601060CA" fbc:name="CAN2" metaid="G_CAALFM_C601060CA">
        <annotation>
	<rdf:RDF xmlns:rdf="http://www.w3.org/1999/02/22-rdf-syntax-ns#" xmlns:bqbiol="http://biomodels.net/biology-qualifiers/">
	<rdf:Description rdf:about="#G_CAALFM_C601060CA">
              <bqbiol:is>
	<rdf:Bag>
	<rdf:li rdf:resource="http://identifiers.org/ncbiprotein/CAALFM_C601060CA"/>
	</rdf:Bag>
	</bqbiol:is>
	
	<bqbiol:encodes>
	<rdf:Bag/>
	</bqbiol:encodes>
	</rdf:Description>
	</rdf:RDF>
	</annotation>
            </fbc:geneProduct>
      <fbc:geneProduct fbc:id="G_CAALFM_C110610WA" fbc:label="CAALFM_C110610WA" fbc:name="FCY23" metaid="G_CAALFM_C110610WA">
        <annotation>
	<rdf:RDF xmlns:rdf="http://www.w3.org/1999/02/22-rdf-syntax-ns#" xmlns:bqbiol="http://biomodels.net/biology-qualifiers/">
	<rdf:Description rdf:about="#G_CAALFM_C110610WA">
              <bqbiol:is>
	<rdf:Bag>
	<rdf:li rdf:resource="http://identifiers.org/ncbiprotein/CAALFM_C110610WA"/>
	</rdf:Bag>
	</bqbiol:is>
	
	<bqbiol:encodes>
	<rdf:Bag/>
	</bqbiol:encodes>
	</rdf:Description>
	</rdf:RDF>
	</annotation>
            </fbc:geneProduct>
      <fbc:geneProduct fbc:id="G_CAALFM_C403330WA" fbc:label="CAALFM_C403330WA" fbc:name="IPK1" metaid="G_CAALFM_C403330WA">
        <annotation>
	<rdf:RDF xmlns:rdf="http://www.w3.org/1999/02/22-rdf-syntax-ns#" xmlns:bqbiol="http://biomodels.net/biology-qualifiers/">
	<rdf:Description rdf:about="#G_CAALFM_C403330WA">
              <bqbiol:is>
	<rdf:Bag>
	<rdf:li rdf:resource="http://identifiers.org/ncbiprotein/CAALFM_C403330WA"/>
	</rdf:Bag>
	</bqbiol:is>
	
	<bqbiol:encodes>
	<rdf:Bag>
	<rdf:li rdf:resource="http://identifiers.org/kegg.reaction/R05202"/>
	</rdf:Bag>
	</bqbiol:encodes>
	</rdf:Description>
	</rdf:RDF>
	</annotation>
            </fbc:geneProduct>
      <fbc:geneProduct fbc:id="G_CAALFM_C304350CA" fbc:label="CAALFM_C304350CA" metaid="G_CAALFM_C304350CA">
        <annotation>
	<rdf:RDF xmlns:rdf="http://www.w3.org/1999/02/22-rdf-syntax-ns#" xmlns:bqbiol="http://biomodels.net/biology-qualifiers/">
	<rdf:Description rdf:about="#G_CAALFM_C304350CA">
              <bqbiol:is>
	<rdf:Bag>
	<rdf:li rdf:resource="http://identifiers.org/ncbiprotein/CAALFM_C304350CA"/>
	</rdf:Bag>
	</bqbiol:is>
	
	<bqbiol:encodes>
	<rdf:Bag>
	<rdf:li rdf:resource="http://identifiers.org/kegg.reaction/R02756"/>
	</rdf:Bag>
	</bqbiol:encodes>
	</rdf:Description>
	</rdf:RDF>
	</annotation>
            </fbc:geneProduct>
      <fbc:geneProduct fbc:id="G_CAALFM_C700470CA" fbc:label="CAALFM_C700470CA" fbc:name="PEL1" metaid="G_CAALFM_C700470CA">
        <annotation>
	<rdf:RDF xmlns:rdf="http://www.w3.org/1999/02/22-rdf-syntax-ns#" xmlns:bqbiol="http://biomodels.net/biology-qualifiers/">
	<rdf:Description rdf:about="#G_CAALFM_C700470CA">
              <bqbiol:is>
	<rdf:Bag>
	<rdf:li rdf:resource="http://identifiers.org/ncbiprotein/CAALFM_C700470CA"/>
	</rdf:Bag>
	</bqbiol:is>
	
	<bqbiol:encodes>
	<rdf:Bag>
	<rdf:li rdf:resource="http://identifiers.org/kegg.reaction/R01801"/>
	</rdf:Bag>
	</bqbiol:encodes>
	</rdf:Description>
	</rdf:RDF>
	</annotation>
            </fbc:geneProduct>
      <fbc:geneProduct fbc:id="G_CAALFM_CR08550WA" fbc:label="CAALFM_CR08550WA" metaid="G_CAALFM_CR08550WA">
        <annotation>
	<rdf:RDF xmlns:rdf="http://www.w3.org/1999/02/22-rdf-syntax-ns#" xmlns:bqbiol="http://biomodels.net/biology-qualifiers/">
	<rdf:Description rdf:about="#G_CAALFM_CR08550WA">
              <bqbiol:is>
	<rdf:Bag>
	<rdf:li rdf:resource="http://identifiers.org/ncbiprotein/CAALFM_CR08550WA"/>
	</rdf:Bag>
	</bqbiol:is>
	
	<bqbiol:encodes>
	<rdf:Bag>
	<rdf:li rdf:resource="http://identifiers.org/kegg.reaction/R02731"/>
	<rdf:li rdf:resource="http://identifiers.org/kegg.reaction/R00763"/>
	</rdf:Bag>
	</bqbiol:encodes>
	</rdf:Description>
	</rdf:RDF>
	</annotation>
            </fbc:geneProduct>
      <fbc:geneProduct fbc:id="G_CAALFM_C702330WA" fbc:label="CAALFM_C702330WA" fbc:name="YCF1" metaid="G_CAALFM_C702330WA">
        <annotation>
	<rdf:RDF xmlns:rdf="http://www.w3.org/1999/02/22-rdf-syntax-ns#" xmlns:bqbiol="http://biomodels.net/biology-qualifiers/">
	<rdf:Description rdf:about="#G_CAALFM_C702330WA">
              <bqbiol:is>
	<rdf:Bag>
	<rdf:li rdf:resource="http://identifiers.org/ncbiprotein/CAALFM_C702330WA"/>
	</rdf:Bag>
	</bqbiol:is>
	
	<bqbiol:encodes>
	<rdf:Bag/>
	</bqbiol:encodes>
	</rdf:Description>
	</rdf:RDF>
	</annotation>
            </fbc:geneProduct>
      <fbc:geneProduct fbc:id="G_CAALFM_C600830CA" fbc:label="CAALFM_C600830CA" fbc:name="CAN3" metaid="G_CAALFM_C600830CA">
        <annotation>
	<rdf:RDF xmlns:rdf="http://www.w3.org/1999/02/22-rdf-syntax-ns#" xmlns:bqbiol="http://biomodels.net/biology-qualifiers/">
	<rdf:Description rdf:about="#G_CAALFM_C600830CA">
              <bqbiol:is>
	<rdf:Bag>
	<rdf:li rdf:resource="http://identifiers.org/ncbiprotein/CAALFM_C600830CA"/>
	</rdf:Bag>
	</bqbiol:is>
	
	<bqbiol:encodes>
	<rdf:Bag/>
	</bqbiol:encodes>
	</rdf:Description>
	</rdf:RDF>
	</annotation>
            </fbc:geneProduct>
      <fbc:geneProduct fbc:id="G_CAALFM_CR03400WA" fbc:label="CAALFM_CR03400WA" metaid="G_CAALFM_CR03400WA">
        <annotation>
	<rdf:RDF xmlns:rdf="http://www.w3.org/1999/02/22-rdf-syntax-ns#" xmlns:bqbiol="http://biomodels.net/biology-qualifiers/">
	<rdf:Description rdf:about="#G_CAALFM_CR03400WA">
              <bqbiol:is>
	<rdf:Bag>
	<rdf:li rdf:resource="http://identifiers.org/ncbiprotein/CAALFM_CR03400WA"/>
	</rdf:Bag>
	</bqbiol:is>
	
	<bqbiol:encodes>
	<rdf:Bag>
	<rdf:li rdf:resource="http://identifiers.org/kegg.reaction/R03656"/>
	</rdf:Bag>
	</bqbiol:encodes>
	</rdf:Description>
	</rdf:RDF>
	</annotation>
            </fbc:geneProduct>
      <fbc:geneProduct fbc:id="G_CAALFM_C105600WA" fbc:label="CAALFM_C105600WA" fbc:name="GSL1" metaid="G_CAALFM_C105600WA">
        <annotation>
	<rdf:RDF xmlns:rdf="http://www.w3.org/1999/02/22-rdf-syntax-ns#" xmlns:bqbiol="http://biomodels.net/biology-qualifiers/">
	<rdf:Description rdf:about="#G_CAALFM_C105600WA">
              <bqbiol:is>
	<rdf:Bag>
	<rdf:li rdf:resource="http://identifiers.org/ncbiprotein/CAALFM_C105600WA"/>
	</rdf:Bag>
	</bqbiol:is>
	
	<bqbiol:encodes>
	<rdf:Bag>
	<rdf:li rdf:resource="http://identifiers.org/kegg.reaction/R03118"/>
	</rdf:Bag>
	</bqbiol:encodes>
	</rdf:Description>
	</rdf:RDF>
	</annotation>
            </fbc:geneProduct>
      <fbc:geneProduct fbc:id="G_CAALFM_CR05480WA" fbc:label="CAALFM_CR05480WA" metaid="G_CAALFM_CR05480WA">
        <annotation>
	<rdf:RDF xmlns:rdf="http://www.w3.org/1999/02/22-rdf-syntax-ns#" xmlns:bqbiol="http://biomodels.net/biology-qualifiers/">
	<rdf:Description rdf:about="#G_CAALFM_CR05480WA">
              <bqbiol:is>
	<rdf:Bag>
	<rdf:li rdf:resource="http://identifiers.org/ncbiprotein/CAALFM_CR05480WA"/>
	</rdf:Bag>
	</bqbiol:is>
	
	<bqbiol:encodes>
	<rdf:Bag/>
	</bqbiol:encodes>
	</rdf:Description>
	</rdf:RDF>
	</annotation>
            </fbc:geneProduct>
      <fbc:geneProduct fbc:id="G_CAALFM_CR04610CA" fbc:label="CAALFM_CR04610CA" fbc:name="ATG22" metaid="G_CAALFM_CR04610CA">
        <annotation>
	<rdf:RDF xmlns:rdf="http://www.w3.org/1999/02/22-rdf-syntax-ns#" xmlns:bqbiol="http://biomodels.net/biology-qualifiers/">
	<rdf:Description rdf:about="#G_CAALFM_CR04610CA">
              <bqbiol:is>
	<rdf:Bag>
	<rdf:li rdf:resource="http://identifiers.org/ncbiprotein/CAALFM_CR04610CA"/>
	</rdf:Bag>
	</bqbiol:is>
	
	<bqbiol:encodes>
	<rdf:Bag/>
	</bqbiol:encodes>
	</rdf:Description>
	</rdf:RDF>
	</annotation>
            </fbc:geneProduct>
      <fbc:geneProduct fbc:id="G_CAALFM_C205890CA" fbc:label="CAALFM_C205890CA" fbc:name="IDP1" metaid="G_CAALFM_C205890CA">
        <annotation>
	<rdf:RDF xmlns:rdf="http://www.w3.org/1999/02/22-rdf-syntax-ns#" xmlns:bqbiol="http://biomodels.net/biology-qualifiers/">
	<rdf:Description rdf:about="#G_CAALFM_C205890CA">
              <bqbiol:is>
	<rdf:Bag>
	<rdf:li rdf:resource="http://identifiers.org/ncbiprotein/CAALFM_C205890CA"/>
	</rdf:Bag>
	</bqbiol:is>
	
	<bqbiol:encodes>
	<rdf:Bag>
	<rdf:li rdf:resource="http://identifiers.org/kegg.reaction/R01899"/>
	<rdf:li rdf:resource="http://identifiers.org/kegg.reaction/R00268"/>
	<rdf:li rdf:resource="http://identifiers.org/kegg.reaction/R00267"/>
	</rdf:Bag>
	</bqbiol:encodes>
	</rdf:Description>
	</rdf:RDF>
	</annotation>
            </fbc:geneProduct>
      <fbc:geneProduct fbc:id="G_CAALFM_C105940WA" fbc:label="CAALFM_C105940WA" fbc:name="PHO87" metaid="G_CAALFM_C105940WA">
        <annotation>
	<rdf:RDF xmlns:rdf="http://www.w3.org/1999/02/22-rdf-syntax-ns#" xmlns:bqbiol="http://biomodels.net/biology-qualifiers/">
	<rdf:Description rdf:about="#G_CAALFM_C105940WA">
              <bqbiol:is>
	<rdf:Bag>
	<rdf:li rdf:resource="http://identifiers.org/ncbiprotein/CAALFM_C105940WA"/>
	</rdf:Bag>
	</bqbiol:is>
	
	<bqbiol:encodes>
	<rdf:Bag/>
	</bqbiol:encodes>
	</rdf:Description>
	</rdf:RDF>
	</annotation>
            </fbc:geneProduct>
      <fbc:geneProduct fbc:id="G_CAALFM_C109630WA" fbc:label="CAALFM_C109630WA" fbc:name="IDH1" metaid="G_CAALFM_C109630WA">
        <annotation>
	<rdf:RDF xmlns:rdf="http://www.w3.org/1999/02/22-rdf-syntax-ns#" xmlns:bqbiol="http://biomodels.net/biology-qualifiers/">
	<rdf:Description rdf:about="#G_CAALFM_C109630WA">
              <bqbiol:is>
	<rdf:Bag>
	<rdf:li rdf:resource="http://identifiers.org/ncbiprotein/CAALFM_C109630WA"/>
	</rdf:Bag>
	</bqbiol:is>
	
	<bqbiol:encodes>
	<rdf:Bag>
	<rdf:li rdf:resource="http://identifiers.org/kegg.reaction/R00709"/>
	</rdf:Bag>
	</bqbiol:encodes>
	</rdf:Description>
	</rdf:RDF>
	</annotation>
            </fbc:geneProduct>
      <fbc:geneProduct fbc:id="G_CAALFM_CR05020WA" fbc:label="CAALFM_CR05020WA" fbc:name="LYP1" metaid="G_CAALFM_CR05020WA">
        <annotation>
	<rdf:RDF xmlns:rdf="http://www.w3.org/1999/02/22-rdf-syntax-ns#" xmlns:bqbiol="http://biomodels.net/biology-qualifiers/">
	<rdf:Description rdf:about="#G_CAALFM_CR05020WA">
              <bqbiol:is>
	<rdf:Bag>
	<rdf:li rdf:resource="http://identifiers.org/ncbiprotein/CAALFM_CR05020WA"/>
	</rdf:Bag>
	</bqbiol:is>
	
	<bqbiol:encodes>
	<rdf:Bag/>
	</bqbiol:encodes>
	</rdf:Description>
	</rdf:RDF>
	</annotation>
            </fbc:geneProduct>
      <fbc:geneProduct fbc:id="G_CAALFM_C701870WA" fbc:label="CAALFM_C701870WA" fbc:name="MSK1" metaid="G_CAALFM_C701870WA">
        <annotation>
	<rdf:RDF xmlns:rdf="http://www.w3.org/1999/02/22-rdf-syntax-ns#" xmlns:bqbiol="http://biomodels.net/biology-qualifiers/">
	<rdf:Description rdf:about="#G_CAALFM_C701870WA">
              <bqbiol:is>
	<rdf:Bag>
	<rdf:li rdf:resource="http://identifiers.org/ncbiprotein/CAALFM_C701870WA"/>
	</rdf:Bag>
	</bqbiol:is>
	
	<bqbiol:encodes>
	<rdf:Bag>
	<rdf:li rdf:resource="http://identifiers.org/kegg.reaction/R03658"/>
	</rdf:Bag>
	</bqbiol:encodes>
	</rdf:Description>
	</rdf:RDF>
	</annotation>
            </fbc:geneProduct>
      <fbc:geneProduct fbc:id="G_CAALFM_C206970WA" fbc:label="CAALFM_C206970WA" fbc:name="AAH1" metaid="G_CAALFM_C206970WA">
        <annotation>
	<rdf:RDF xmlns:rdf="http://www.w3.org/1999/02/22-rdf-syntax-ns#" xmlns:bqbiol="http://biomodels.net/biology-qualifiers/">
	<rdf:Description rdf:about="#G_CAALFM_C206970WA">
              <bqbiol:is>
	<rdf:Bag>
	<rdf:li rdf:resource="http://identifiers.org/ncbiprotein/CAALFM_C206970WA"/>
	</rdf:Bag>
	</bqbiol:is>
	
	<bqbiol:encodes>
	<rdf:Bag>
	<rdf:li rdf:resource="http://identifiers.org/kegg.reaction/R01244"/>
	</rdf:Bag>
	</bqbiol:encodes>
	</rdf:Description>
	</rdf:RDF>
	</annotation>
            </fbc:geneProduct>
      <fbc:geneProduct fbc:id="G_CAALFM_C102590CA" fbc:label="CAALFM_C102590CA" fbc:name="SNZ1" metaid="G_CAALFM_C102590CA">
        <annotation>
	<rdf:RDF xmlns:rdf="http://www.w3.org/1999/02/22-rdf-syntax-ns#" xmlns:bqbiol="http://biomodels.net/biology-qualifiers/">
	<rdf:Description rdf:about="#G_CAALFM_C102590CA">
              <bqbiol:is>
	<rdf:Bag>
	<rdf:li rdf:resource="http://identifiers.org/ncbiprotein/CAALFM_C102590CA"/>
	</rdf:Bag>
	</bqbiol:is>
	
	<bqbiol:encodes>
	<rdf:Bag>
	<rdf:li rdf:resource="http://identifiers.org/kegg.reaction/R10089"/>
	<rdf:li rdf:resource="http://identifiers.org/kegg.reaction/R10088"/>
	<rdf:li rdf:resource="http://identifiers.org/kegg.reaction/R07456"/>
	</rdf:Bag>
	</bqbiol:encodes>
	</rdf:Description>
	</rdf:RDF>
	</annotation>
            </fbc:geneProduct>
      <fbc:geneProduct fbc:id="G_CAALFM_C502220CA" fbc:label="CAALFM_C502220CA" metaid="G_CAALFM_C502220CA">
        <annotation>
	<rdf:RDF xmlns:rdf="http://www.w3.org/1999/02/22-rdf-syntax-ns#" xmlns:bqbiol="http://biomodels.net/biology-qualifiers/">
	<rdf:Description rdf:about="#G_CAALFM_C502220CA">
              <bqbiol:is>
	<rdf:Bag>
	<rdf:li rdf:resource="http://identifiers.org/ncbiprotein/CAALFM_C502220CA"/>
	</rdf:Bag>
	</bqbiol:is>
	
	<bqbiol:encodes>
	<rdf:Bag>
	<rdf:li rdf:resource="http://identifiers.org/kegg.reaction/R05779"/>
	</rdf:Bag>
	</bqbiol:encodes>
	</rdf:Description>
	</rdf:RDF>
	</annotation>
            </fbc:geneProduct>
      <fbc:geneProduct fbc:id="G_CAALFM_C504100WA" fbc:label="CAALFM_C504100WA" fbc:name="CDS1" metaid="G_CAALFM_C504100WA">
        <annotation>
	<rdf:RDF xmlns:rdf="http://www.w3.org/1999/02/22-rdf-syntax-ns#" xmlns:bqbiol="http://biomodels.net/biology-qualifiers/">
	<rdf:Description rdf:about="#G_CAALFM_C504100WA">
              <bqbiol:is>
	<rdf:Bag>
	<rdf:li rdf:resource="http://identifiers.org/ncbiprotein/CAALFM_C504100WA"/>
	</rdf:Bag>
	</bqbiol:is>
	
	<bqbiol:encodes>
	<rdf:Bag>
	<rdf:li rdf:resource="http://identifiers.org/kegg.reaction/R01799"/>
	</rdf:Bag>
	</bqbiol:encodes>
	</rdf:Description>
	</rdf:RDF>
	</annotation>
            </fbc:geneProduct>
      <fbc:geneProduct fbc:id="G_CAALFM_C111500CA" fbc:label="CAALFM_C111500CA" fbc:name="ARO7" metaid="G_CAALFM_C111500CA">
        <annotation>
	<rdf:RDF xmlns:rdf="http://www.w3.org/1999/02/22-rdf-syntax-ns#" xmlns:bqbiol="http://biomodels.net/biology-qualifiers/">
	<rdf:Description rdf:about="#G_CAALFM_C111500CA">
              <bqbiol:is>
	<rdf:Bag>
	<rdf:li rdf:resource="http://identifiers.org/ncbiprotein/CAALFM_C111500CA"/>
	</rdf:Bag>
	</bqbiol:is>
	
	<bqbiol:encodes>
	<rdf:Bag>
	<rdf:li rdf:resource="http://identifiers.org/kegg.reaction/R01715"/>
	</rdf:Bag>
	</bqbiol:encodes>
	</rdf:Description>
	</rdf:RDF>
	</annotation>
            </fbc:geneProduct>
      <fbc:geneProduct fbc:id="G_CAALFM_CR09220CA" fbc:label="CAALFM_CR09220CA" fbc:name="LIP7" metaid="G_CAALFM_CR09220CA">
        <annotation>
	<rdf:RDF xmlns:rdf="http://www.w3.org/1999/02/22-rdf-syntax-ns#" xmlns:bqbiol="http://biomodels.net/biology-qualifiers/">
	<rdf:Description rdf:about="#G_CAALFM_CR09220CA">
              <bqbiol:is>
	<rdf:Bag>
	<rdf:li rdf:resource="http://identifiers.org/ncbiprotein/CAALFM_CR09220CA"/>
	</rdf:Bag>
	</bqbiol:is>
	
	<bqbiol:encodes>
	<rdf:Bag>
	<rdf:li rdf:resource="http://identifiers.org/kegg.reaction/R02250"/>
	<rdf:li rdf:resource="http://identifiers.org/kegg.reaction/R02688"/>
	<rdf:li rdf:resource="http://identifiers.org/kegg.reaction/R02687"/>
	</rdf:Bag>
	</bqbiol:encodes>
	</rdf:Description>
	</rdf:RDF>
	</annotation>
            </fbc:geneProduct>
      <fbc:geneProduct fbc:id="G_CAALFM_C108210CA" fbc:label="CAALFM_C108210CA" fbc:name="MLT1" metaid="G_CAALFM_C108210CA">
        <annotation>
	<rdf:RDF xmlns:rdf="http://www.w3.org/1999/02/22-rdf-syntax-ns#" xmlns:bqbiol="http://biomodels.net/biology-qualifiers/">
	<rdf:Description rdf:about="#G_CAALFM_C108210CA">
              <bqbiol:is>
	<rdf:Bag>
	<rdf:li rdf:resource="http://identifiers.org/ncbiprotein/CAALFM_C108210CA"/>
	</rdf:Bag>
	</bqbiol:is>
	
	<bqbiol:encodes>
	<rdf:Bag/>
	</bqbiol:encodes>
	</rdf:Description>
	</rdf:RDF>
	</annotation>
            </fbc:geneProduct>
      <fbc:geneProduct fbc:id="G_CAALFM_C602650CA" fbc:label="CAALFM_C602650CA" metaid="G_CAALFM_C602650CA">
        <annotation>
	<rdf:RDF xmlns:rdf="http://www.w3.org/1999/02/22-rdf-syntax-ns#" xmlns:bqbiol="http://biomodels.net/biology-qualifiers/">
	<rdf:Description rdf:about="#G_CAALFM_C602650CA">
              <bqbiol:is>
	<rdf:Bag>
	<rdf:li rdf:resource="http://identifiers.org/ncbiprotein/CAALFM_C602650CA"/>
	</rdf:Bag>
	</bqbiol:is>
	
	<bqbiol:encodes>
	<rdf:Bag/>
	</bqbiol:encodes>
	</rdf:Description>
	</rdf:RDF>
	</annotation>
            </fbc:geneProduct>
      <fbc:geneProduct fbc:id="G_CAALFM_C306330WA" fbc:label="CAALFM_C306330WA" fbc:name="TSA1" metaid="G_CAALFM_C306330WA">
        <annotation>
	<rdf:RDF xmlns:rdf="http://www.w3.org/1999/02/22-rdf-syntax-ns#" xmlns:bqbiol="http://biomodels.net/biology-qualifiers/">
	<rdf:Description rdf:about="#G_CAALFM_C306330WA">
              <bqbiol:is>
	<rdf:Bag>
	<rdf:li rdf:resource="http://identifiers.org/ncbiprotein/CAALFM_C306330WA"/>
	</rdf:Bag>
	</bqbiol:is>
	
	<bqbiol:encodes>
	<rdf:Bag>
	<rdf:li rdf:resource="http://identifiers.org/kegg.reaction/R08362"/>
	<rdf:li rdf:resource="http://identifiers.org/kegg.reaction/R08360"/>
	</rdf:Bag>
	</bqbiol:encodes>
	</rdf:Description>
	</rdf:RDF>
	</annotation>
            </fbc:geneProduct>
      <fbc:geneProduct fbc:id="G_CAALFM_C112080WA" fbc:label="CAALFM_C112080WA" fbc:name="LCB4" metaid="G_CAALFM_C112080WA">
        <annotation>
	<rdf:RDF xmlns:rdf="http://www.w3.org/1999/02/22-rdf-syntax-ns#" xmlns:bqbiol="http://biomodels.net/biology-qualifiers/">
	<rdf:Description rdf:about="#G_CAALFM_C112080WA">
              <bqbiol:is>
	<rdf:Bag>
	<rdf:li rdf:resource="http://identifiers.org/ncbiprotein/CAALFM_C112080WA"/>
	</rdf:Bag>
	</bqbiol:is>
	
	<bqbiol:encodes>
	<rdf:Bag>
	<rdf:li rdf:resource="http://identifiers.org/kegg.reaction/R02976"/>
	<rdf:li rdf:resource="http://identifiers.org/kegg.reaction/R01926"/>
	</rdf:Bag>
	</bqbiol:encodes>
	</rdf:Description>
	</rdf:RDF>
	</annotation>
            </fbc:geneProduct>
      <fbc:geneProduct fbc:id="G_CAALFM_CR08300CA" fbc:label="CAALFM_CR08300CA" fbc:name="NTE1" metaid="G_CAALFM_CR08300CA">
        <annotation>
	<rdf:RDF xmlns:rdf="http://www.w3.org/1999/02/22-rdf-syntax-ns#" xmlns:bqbiol="http://biomodels.net/biology-qualifiers/">
	<rdf:Description rdf:about="#G_CAALFM_CR08300CA">
              <bqbiol:is>
	<rdf:Bag>
	<rdf:li rdf:resource="http://identifiers.org/ncbiprotein/CAALFM_CR08300CA"/>
	</rdf:Bag>
	</bqbiol:is>
	
	<bqbiol:encodes>
	<rdf:Bag>
	<rdf:li rdf:resource="http://identifiers.org/kegg.reaction/R03416"/>
	<rdf:li rdf:resource="http://identifiers.org/kegg.reaction/R02746"/>
	</rdf:Bag>
	</bqbiol:encodes>
	</rdf:Description>
	</rdf:RDF>
	</annotation>
            </fbc:geneProduct>
      <fbc:geneProduct fbc:id="G_CAALFM_C300720WA" fbc:label="CAALFM_C300720WA" fbc:name="PMA1" metaid="G_CAALFM_C300720WA">
        <annotation>
	<rdf:RDF xmlns:rdf="http://www.w3.org/1999/02/22-rdf-syntax-ns#" xmlns:bqbiol="http://biomodels.net/biology-qualifiers/">
	<rdf:Description rdf:about="#G_CAALFM_C300720WA">
              <bqbiol:is>
	<rdf:Bag>
	<rdf:li rdf:resource="http://identifiers.org/ncbiprotein/CAALFM_C300720WA"/>
	</rdf:Bag>
	</bqbiol:is>
	
	<bqbiol:encodes>
	<rdf:Bag/>
	</bqbiol:encodes>
	</rdf:Description>
	</rdf:RDF>
	</annotation>
            </fbc:geneProduct>
      <fbc:geneProduct fbc:id="G_CAALFM_C703070CA" fbc:label="CAALFM_C703070CA" fbc:name="CYR1" metaid="G_CAALFM_C703070CA">
        <annotation>
	<rdf:RDF xmlns:rdf="http://www.w3.org/1999/02/22-rdf-syntax-ns#" xmlns:bqbiol="http://biomodels.net/biology-qualifiers/">
	<rdf:Description rdf:about="#G_CAALFM_C703070CA">
              <bqbiol:is>
	<rdf:Bag>
	<rdf:li rdf:resource="http://identifiers.org/ncbiprotein/CAALFM_C703070CA"/>
	</rdf:Bag>
	</bqbiol:is>
	
	<bqbiol:encodes>
	<rdf:Bag>
	<rdf:li rdf:resource="http://identifiers.org/kegg.reaction/R00089"/>
	</rdf:Bag>
	</bqbiol:encodes>
	</rdf:Description>
	</rdf:RDF>
	</annotation>
            </fbc:geneProduct>
      <fbc:geneProduct fbc:id="G_CAALFM_C306860CA" fbc:label="CAALFM_C306860CA" metaid="G_CAALFM_C306860CA">
        <annotation>
	<rdf:RDF xmlns:rdf="http://www.w3.org/1999/02/22-rdf-syntax-ns#" xmlns:bqbiol="http://biomodels.net/biology-qualifiers/">
	<rdf:Description rdf:about="#G_CAALFM_C306860CA">
              <bqbiol:is>
	<rdf:Bag>
	<rdf:li rdf:resource="http://identifiers.org/ncbiprotein/CAALFM_C306860CA"/>
	</rdf:Bag>
	</bqbiol:is>
	
	<bqbiol:encodes>
	<rdf:Bag>
	<rdf:li rdf:resource="http://identifiers.org/kegg.reaction/R09477"/>
	</rdf:Bag>
	</bqbiol:encodes>
	</rdf:Description>
	</rdf:RDF>
	</annotation>
            </fbc:geneProduct>
      <fbc:geneProduct fbc:id="G_CAALFM_C303710WA" fbc:label="CAALFM_C303710WA" fbc:name="CCC1" metaid="G_CAALFM_C303710WA">
        <annotation>
	<rdf:RDF xmlns:rdf="http://www.w3.org/1999/02/22-rdf-syntax-ns#" xmlns:bqbiol="http://biomodels.net/biology-qualifiers/">
	<rdf:Description rdf:about="#G_CAALFM_C303710WA">
              <bqbiol:is>
	<rdf:Bag>
	<rdf:li rdf:resource="http://identifiers.org/ncbiprotein/CAALFM_C303710WA"/>
	</rdf:Bag>
	</bqbiol:is>
	
	<bqbiol:encodes>
	<rdf:Bag/>
	</bqbiol:encodes>
	</rdf:Description>
	</rdf:RDF>
	</annotation>
            </fbc:geneProduct>
      <fbc:geneProduct fbc:id="G_CAALFM_CR01980CA" fbc:label="CAALFM_CR01980CA" fbc:name="CRC1" metaid="G_CAALFM_CR01980CA">
        <annotation>
	<rdf:RDF xmlns:rdf="http://www.w3.org/1999/02/22-rdf-syntax-ns#" xmlns:bqbiol="http://biomodels.net/biology-qualifiers/">
	<rdf:Description rdf:about="#G_CAALFM_CR01980CA">
              <bqbiol:is>
	<rdf:Bag>
	<rdf:li rdf:resource="http://identifiers.org/ncbiprotein/CAALFM_CR01980CA"/>
	</rdf:Bag>
	</bqbiol:is>
	
	<bqbiol:encodes>
	<rdf:Bag/>
	</bqbiol:encodes>
	</rdf:Description>
	</rdf:RDF>
	</annotation>
            </fbc:geneProduct>
      <fbc:geneProduct fbc:id="G_CAALFM_C111750WA" fbc:label="CAALFM_C111750WA" fbc:name="AVT4" metaid="G_CAALFM_C111750WA">
        <annotation>
	<rdf:RDF xmlns:rdf="http://www.w3.org/1999/02/22-rdf-syntax-ns#" xmlns:bqbiol="http://biomodels.net/biology-qualifiers/">
	<rdf:Description rdf:about="#G_CAALFM_C111750WA">
              <bqbiol:is>
	<rdf:Bag>
	<rdf:li rdf:resource="http://identifiers.org/ncbiprotein/CAALFM_C111750WA"/>
	</rdf:Bag>
	</bqbiol:is>
	
	<bqbiol:encodes>
	<rdf:Bag/>
	</bqbiol:encodes>
	</rdf:Description>
	</rdf:RDF>
	</annotation>
            </fbc:geneProduct>
      <fbc:geneProduct fbc:id="G_CAALFM_C101330CA" fbc:label="CAALFM_C101330CA" fbc:name="DUT1" metaid="G_CAALFM_C101330CA">
        <annotation>
	<rdf:RDF xmlns:rdf="http://www.w3.org/1999/02/22-rdf-syntax-ns#" xmlns:bqbiol="http://biomodels.net/biology-qualifiers/">
	<rdf:Description rdf:about="#G_CAALFM_C101330CA">
              <bqbiol:is>
	<rdf:Bag>
	<rdf:li rdf:resource="http://identifiers.org/ncbiprotein/CAALFM_C101330CA"/>
	</rdf:Bag>
	</bqbiol:is>
	
	<bqbiol:encodes>
	<rdf:Bag>
	<rdf:li rdf:resource="http://identifiers.org/kegg.reaction/R11896"/>
	<rdf:li rdf:resource="http://identifiers.org/kegg.reaction/R02100"/>
	</rdf:Bag>
	</bqbiol:encodes>
	</rdf:Description>
	</rdf:RDF>
	</annotation>
            </fbc:geneProduct>
      <fbc:geneProduct fbc:id="G_CAALFM_C305980CA" fbc:label="CAALFM_C305980CA" fbc:name="FAA2" metaid="G_CAALFM_C305980CA">
        <annotation>
	<rdf:RDF xmlns:rdf="http://www.w3.org/1999/02/22-rdf-syntax-ns#" xmlns:bqbiol="http://biomodels.net/biology-qualifiers/">
	<rdf:Description rdf:about="#G_CAALFM_C305980CA">
              <bqbiol:is>
	<rdf:Bag>
	<rdf:li rdf:resource="http://identifiers.org/ncbiprotein/CAALFM_C305980CA"/>
	</rdf:Bag>
	</bqbiol:is>
	
	<bqbiol:encodes>
	<rdf:Bag>
	<rdf:li rdf:resource="http://identifiers.org/kegg.reaction/R01280"/>
	<rdf:li rdf:resource="http://identifiers.org/kegg.reaction/R00390"/>
	</rdf:Bag>
	</bqbiol:encodes>
	</rdf:Description>
	</rdf:RDF>
	</annotation>
            </fbc:geneProduct>
      <fbc:geneProduct fbc:id="G_CAALFM_CR06700CA" fbc:label="CAALFM_CR06700CA" fbc:name="SOL3" metaid="G_CAALFM_CR06700CA">
        <annotation>
	<rdf:RDF xmlns:rdf="http://www.w3.org/1999/02/22-rdf-syntax-ns#" xmlns:bqbiol="http://biomodels.net/biology-qualifiers/">
	<rdf:Description rdf:about="#G_CAALFM_CR06700CA">
              <bqbiol:is>
	<rdf:Bag>
	<rdf:li rdf:resource="http://identifiers.org/ncbiprotein/CAALFM_CR06700CA"/>
	</rdf:Bag>
	</bqbiol:is>
	
	<bqbiol:encodes>
	<rdf:Bag>
	<rdf:li rdf:resource="http://identifiers.org/kegg.reaction/R02035"/>
	</rdf:Bag>
	</bqbiol:encodes>
	</rdf:Description>
	</rdf:RDF>
	</annotation>
            </fbc:geneProduct>
      <fbc:geneProduct fbc:id="G_CAALFM_C201860CA" fbc:label="CAALFM_C201860CA" fbc:name="UTR4" metaid="G_CAALFM_C201860CA">
        <annotation>
	<rdf:RDF xmlns:rdf="http://www.w3.org/1999/02/22-rdf-syntax-ns#" xmlns:bqbiol="http://biomodels.net/biology-qualifiers/">
	<rdf:Description rdf:about="#G_CAALFM_C201860CA">
              <bqbiol:is>
	<rdf:Bag>
	<rdf:li rdf:resource="http://identifiers.org/ncbiprotein/CAALFM_C201860CA"/>
	</rdf:Bag>
	</bqbiol:is>
	
	<bqbiol:encodes>
	<rdf:Bag>
	<rdf:li rdf:resource="http://identifiers.org/kegg.reaction/R07395"/>
	</rdf:Bag>
	</bqbiol:encodes>
	</rdf:Description>
	</rdf:RDF>
	</annotation>
            </fbc:geneProduct>
      <fbc:geneProduct fbc:id="G_CAALFM_C401820CA" fbc:label="CAALFM_C401820CA" metaid="G_CAALFM_C401820CA">
        <annotation>
	<rdf:RDF xmlns:rdf="http://www.w3.org/1999/02/22-rdf-syntax-ns#" xmlns:bqbiol="http://biomodels.net/biology-qualifiers/">
	<rdf:Description rdf:about="#G_CAALFM_C401820CA">
              <bqbiol:is>
	<rdf:Bag>
	<rdf:li rdf:resource="http://identifiers.org/ncbiprotein/CAALFM_C401820CA"/>
	</rdf:Bag>
	</bqbiol:is>
	
	<bqbiol:encodes>
	<rdf:Bag>
	<rdf:li rdf:resource="http://identifiers.org/kegg.reaction/R01049"/>
	</rdf:Bag>
	</bqbiol:encodes>
	</rdf:Description>
	</rdf:RDF>
	</annotation>
            </fbc:geneProduct>
      <fbc:geneProduct fbc:id="G_CAALFM_C303360WA" fbc:label="CAALFM_C303360WA" fbc:name="FCY2" metaid="G_CAALFM_C303360WA">
        <annotation>
	<rdf:RDF xmlns:rdf="http://www.w3.org/1999/02/22-rdf-syntax-ns#" xmlns:bqbiol="http://biomodels.net/biology-qualifiers/">
	<rdf:Description rdf:about="#G_CAALFM_C303360WA">
              <bqbiol:is>
	<rdf:Bag>
	<rdf:li rdf:resource="http://identifiers.org/ncbiprotein/CAALFM_C303360WA"/>
	</rdf:Bag>
	</bqbiol:is>
	
	<bqbiol:encodes>
	<rdf:Bag/>
	</bqbiol:encodes>
	</rdf:Description>
	</rdf:RDF>
	</annotation>
            </fbc:geneProduct>
      <fbc:geneProduct fbc:id="G_CAALFM_C502270WA" fbc:label="CAALFM_C502270WA" fbc:name="THR4" metaid="G_CAALFM_C502270WA">
        <annotation>
	<rdf:RDF xmlns:rdf="http://www.w3.org/1999/02/22-rdf-syntax-ns#" xmlns:bqbiol="http://biomodels.net/biology-qualifiers/">
	<rdf:Description rdf:about="#G_CAALFM_C502270WA">
              <bqbiol:is>
	<rdf:Bag>
	<rdf:li rdf:resource="http://identifiers.org/ncbiprotein/CAALFM_C502270WA"/>
	</rdf:Bag>
	</bqbiol:is>
	
	<bqbiol:encodes>
	<rdf:Bag>
	<rdf:li rdf:resource="http://identifiers.org/kegg.reaction/R01466"/>
	</rdf:Bag>
	</bqbiol:encodes>
	</rdf:Description>
	</rdf:RDF>
	</annotation>
            </fbc:geneProduct>
      <fbc:geneProduct fbc:id="G_CAALFM_C201010WA" fbc:label="CAALFM_C201010WA" fbc:name="HGT8" metaid="G_CAALFM_C201010WA">
        <annotation>
	<rdf:RDF xmlns:rdf="http://www.w3.org/1999/02/22-rdf-syntax-ns#" xmlns:bqbiol="http://biomodels.net/biology-qualifiers/">
	<rdf:Description rdf:about="#G_CAALFM_C201010WA">
              <bqbiol:is>
	<rdf:Bag>
	<rdf:li rdf:resource="http://identifiers.org/ncbiprotein/CAALFM_C201010WA"/>
	</rdf:Bag>
	</bqbiol:is>
	
	<bqbiol:encodes>
	<rdf:Bag/>
	</bqbiol:encodes>
	</rdf:Description>
	</rdf:RDF>
	</annotation>
            </fbc:geneProduct>
      <fbc:geneProduct fbc:id="G_CAALFM_C701820CA" fbc:label="CAALFM_C701820CA" fbc:name="VMA11" metaid="G_CAALFM_C701820CA">
        <annotation>
	<rdf:RDF xmlns:rdf="http://www.w3.org/1999/02/22-rdf-syntax-ns#" xmlns:bqbiol="http://biomodels.net/biology-qualifiers/">
	<rdf:Description rdf:about="#G_CAALFM_C701820CA">
              <bqbiol:is>
	<rdf:Bag>
	<rdf:li rdf:resource="http://identifiers.org/ncbiprotein/CAALFM_C701820CA"/>
	</rdf:Bag>
	</bqbiol:is>
	
	<bqbiol:encodes>
	<rdf:Bag/>
	</bqbiol:encodes>
	</rdf:Description>
	</rdf:RDF>
	</annotation>
            </fbc:geneProduct>
      <fbc:geneProduct fbc:id="G_CAALFM_CR02400WA" fbc:label="CAALFM_CR02400WA" fbc:name="PHO112" metaid="G_CAALFM_CR02400WA">
        <annotation>
	<rdf:RDF xmlns:rdf="http://www.w3.org/1999/02/22-rdf-syntax-ns#" xmlns:bqbiol="http://biomodels.net/biology-qualifiers/">
	<rdf:Description rdf:about="#G_CAALFM_CR02400WA">
              <bqbiol:is>
	<rdf:Bag>
	<rdf:li rdf:resource="http://identifiers.org/ncbiprotein/CAALFM_CR02400WA"/>
	</rdf:Bag>
	</bqbiol:is>
	
	<bqbiol:encodes>
	<rdf:Bag>
	<rdf:li rdf:resource="http://identifiers.org/kegg.reaction/R11527"/>
	<rdf:li rdf:resource="http://identifiers.org/kegg.reaction/R01010"/>
	</rdf:Bag>
	</bqbiol:encodes>
	</rdf:Description>
	</rdf:RDF>
	</annotation>
            </fbc:geneProduct>
      <fbc:geneProduct fbc:id="G_CAALFM_C701750WA" fbc:label="CAALFM_C701750WA" metaid="G_CAALFM_C701750WA">
        <annotation>
	<rdf:RDF xmlns:rdf="http://www.w3.org/1999/02/22-rdf-syntax-ns#" xmlns:bqbiol="http://biomodels.net/biology-qualifiers/">
	<rdf:Description rdf:about="#G_CAALFM_C701750WA">
              <bqbiol:is>
	<rdf:Bag>
	<rdf:li rdf:resource="http://identifiers.org/ncbiprotein/CAALFM_C701750WA"/>
	</rdf:Bag>
	</bqbiol:is>
	
	<bqbiol:encodes>
	<rdf:Bag/>
	</bqbiol:encodes>
	</rdf:Description>
	</rdf:RDF>
	</annotation>
            </fbc:geneProduct>
      <fbc:geneProduct fbc:id="G_CAALFM_C210690WA" fbc:label="CAALFM_C210690WA" fbc:name="TPS3" metaid="G_CAALFM_C210690WA">
        <annotation>
	<rdf:RDF xmlns:rdf="http://www.w3.org/1999/02/22-rdf-syntax-ns#" xmlns:bqbiol="http://biomodels.net/biology-qualifiers/">
	<rdf:Description rdf:about="#G_CAALFM_C210690WA">
              <bqbiol:is>
	<rdf:Bag>
	<rdf:li rdf:resource="http://identifiers.org/ncbiprotein/CAALFM_C210690WA"/>
	</rdf:Bag>
	</bqbiol:is>
	
	<bqbiol:encodes>
	<rdf:Bag>
	<rdf:li rdf:resource="http://identifiers.org/kegg.reaction/R00836"/>
	<rdf:li rdf:resource="http://identifiers.org/kegg.reaction/R02737"/>
	</rdf:Bag>
	</bqbiol:encodes>
	</rdf:Description>
	</rdf:RDF>
	</annotation>
            </fbc:geneProduct>
      <fbc:geneProduct fbc:id="G_CAALFM_C109470CA" fbc:label="CAALFM_C109470CA" metaid="G_CAALFM_C109470CA">
        <annotation>
	<rdf:RDF xmlns:rdf="http://www.w3.org/1999/02/22-rdf-syntax-ns#" xmlns:bqbiol="http://biomodels.net/biology-qualifiers/">
	<rdf:Description rdf:about="#G_CAALFM_C109470CA">
              <bqbiol:is>
	<rdf:Bag>
	<rdf:li rdf:resource="http://identifiers.org/ncbiprotein/CAALFM_C109470CA"/>
	</rdf:Bag>
	</bqbiol:is>
	
	<bqbiol:encodes>
	<rdf:Bag/>
	</bqbiol:encodes>
	</rdf:Description>
	</rdf:RDF>
	</annotation>
            </fbc:geneProduct>
      <fbc:geneProduct fbc:id="G_CAALFM_C406760WA" fbc:label="CAALFM_C406760WA" fbc:name="GUT2" metaid="G_CAALFM_C406760WA">
        <annotation>
	<rdf:RDF xmlns:rdf="http://www.w3.org/1999/02/22-rdf-syntax-ns#" xmlns:bqbiol="http://biomodels.net/biology-qualifiers/">
	<rdf:Description rdf:about="#G_CAALFM_C406760WA">
              <bqbiol:is>
	<rdf:Bag>
	<rdf:li rdf:resource="http://identifiers.org/ncbiprotein/CAALFM_C406760WA"/>
	</rdf:Bag>
	</bqbiol:is>
	
	<bqbiol:encodes>
	<rdf:Bag>
	<rdf:li rdf:resource="http://identifiers.org/kegg.reaction/R00848"/>
	<rdf:li rdf:resource="http://identifiers.org/kegg.reaction/R08657"/>
	</rdf:Bag>
	</bqbiol:encodes>
	</rdf:Description>
	</rdf:RDF>
	</annotation>
            </fbc:geneProduct>
      <fbc:geneProduct fbc:id="G_CAALFM_CR02070CA" fbc:label="CAALFM_CR02070CA" fbc:name="ADH5" metaid="G_CAALFM_CR02070CA">
        <annotation>
	<rdf:RDF xmlns:rdf="http://www.w3.org/1999/02/22-rdf-syntax-ns#" xmlns:bqbiol="http://biomodels.net/biology-qualifiers/">
	<rdf:Description rdf:about="#G_CAALFM_CR02070CA">
              <bqbiol:is>
	<rdf:Bag>
	<rdf:li rdf:resource="http://identifiers.org/ncbiprotein/CAALFM_CR02070CA"/>
	</rdf:Bag>
	</bqbiol:is>
	
	<bqbiol:encodes>
	<rdf:Bag>
	<rdf:li rdf:resource="http://identifiers.org/kegg.reaction/R08557"/>
	<rdf:li rdf:resource="http://identifiers.org/kegg.reaction/R00754"/>
	<rdf:li rdf:resource="http://identifiers.org/kegg.reaction/R08558"/>
	</rdf:Bag>
	</bqbiol:encodes>
	</rdf:Description>
	</rdf:RDF>
	</annotation>
            </fbc:geneProduct>
      <fbc:geneProduct fbc:id="G_CAALFM_C303990CA" fbc:label="CAALFM_C303990CA" fbc:name="AAP1" metaid="G_CAALFM_C303990CA">
        <annotation>
	<rdf:RDF xmlns:rdf="http://www.w3.org/1999/02/22-rdf-syntax-ns#" xmlns:bqbiol="http://biomodels.net/biology-qualifiers/">
	<rdf:Description rdf:about="#G_CAALFM_C303990CA">
              <bqbiol:is>
	<rdf:Bag>
	<rdf:li rdf:resource="http://identifiers.org/ncbiprotein/CAALFM_C303990CA"/>
	</rdf:Bag>
	</bqbiol:is>
	
	<bqbiol:encodes>
	<rdf:Bag/>
	</bqbiol:encodes>
	</rdf:Description>
	</rdf:RDF>
	</annotation>
            </fbc:geneProduct>
      <fbc:geneProduct fbc:id="G_CAALFM_C302320WA" fbc:label="CAALFM_C302320WA" fbc:name="ILV2" metaid="G_CAALFM_C302320WA">
        <annotation>
	<rdf:RDF xmlns:rdf="http://www.w3.org/1999/02/22-rdf-syntax-ns#" xmlns:bqbiol="http://biomodels.net/biology-qualifiers/">
	<rdf:Description rdf:about="#G_CAALFM_C302320WA">
              <bqbiol:is>
	<rdf:Bag>
	<rdf:li rdf:resource="http://identifiers.org/ncbiprotein/CAALFM_C302320WA"/>
	</rdf:Bag>
	</bqbiol:is>
	
	<bqbiol:encodes>
	<rdf:Bag>
	<rdf:li rdf:resource="http://identifiers.org/kegg.reaction/R08648"/>
	<rdf:li rdf:resource="http://identifiers.org/kegg.reaction/R04673"/>
	<rdf:li rdf:resource="http://identifiers.org/kegg.reaction/R00006"/>
	<rdf:li rdf:resource="http://identifiers.org/kegg.reaction/R04672"/>
	<rdf:li rdf:resource="http://identifiers.org/kegg.reaction/R03050"/>
	<rdf:li rdf:resource="http://identifiers.org/kegg.reaction/R00226"/>
	</rdf:Bag>
	</bqbiol:encodes>
	</rdf:Description>
	</rdf:RDF>
	</annotation>
            </fbc:geneProduct>
      <fbc:geneProduct fbc:id="G_CAALFM_C501290CA" fbc:label="CAALFM_C501290CA" fbc:name="COQ7" metaid="G_CAALFM_C501290CA">
        <annotation>
	<rdf:RDF xmlns:rdf="http://www.w3.org/1999/02/22-rdf-syntax-ns#" xmlns:bqbiol="http://biomodels.net/biology-qualifiers/">
	<rdf:Description rdf:about="#G_CAALFM_C501290CA">
              <bqbiol:is>
	<rdf:Bag>
	<rdf:li rdf:resource="http://identifiers.org/ncbiprotein/CAALFM_C501290CA"/>
	</rdf:Bag>
	</bqbiol:is>
	
	<bqbiol:encodes>
	<rdf:Bag>
	<rdf:li rdf:resource="http://identifiers.org/kegg.reaction/R04984"/>
	<rdf:li rdf:resource="http://identifiers.org/kegg.reaction/R12067"/>
	</rdf:Bag>
	</bqbiol:encodes>
	</rdf:Description>
	</rdf:RDF>
	</annotation>
            </fbc:geneProduct>
      <fbc:geneProduct fbc:id="G_CAALFM_C111870WA" fbc:label="CAALFM_C111870WA" fbc:name="MUP1" metaid="G_CAALFM_C111870WA">
        <annotation>
	<rdf:RDF xmlns:rdf="http://www.w3.org/1999/02/22-rdf-syntax-ns#" xmlns:bqbiol="http://biomodels.net/biology-qualifiers/">
	<rdf:Description rdf:about="#G_CAALFM_C111870WA">
              <bqbiol:is>
	<rdf:Bag>
	<rdf:li rdf:resource="http://identifiers.org/ncbiprotein/CAALFM_C111870WA"/>
	</rdf:Bag>
	</bqbiol:is>
	
	<bqbiol:encodes>
	<rdf:Bag/>
	</bqbiol:encodes>
	</rdf:Description>
	</rdf:RDF>
	</annotation>
            </fbc:geneProduct>
      <fbc:geneProduct fbc:id="G_CAALFM_C108650CA" fbc:label="CAALFM_C108650CA" fbc:name="FAD1" metaid="G_CAALFM_C108650CA">
        <annotation>
	<rdf:RDF xmlns:rdf="http://www.w3.org/1999/02/22-rdf-syntax-ns#" xmlns:bqbiol="http://biomodels.net/biology-qualifiers/">
	<rdf:Description rdf:about="#G_CAALFM_C108650CA">
              <bqbiol:is>
	<rdf:Bag>
	<rdf:li rdf:resource="http://identifiers.org/ncbiprotein/CAALFM_C108650CA"/>
	</rdf:Bag>
	</bqbiol:is>
	
	<bqbiol:encodes>
	<rdf:Bag>
	<rdf:li rdf:resource="http://identifiers.org/kegg.reaction/R00161"/>
	</rdf:Bag>
	</bqbiol:encodes>
	</rdf:Description>
	</rdf:RDF>
	</annotation>
            </fbc:geneProduct>
      <fbc:geneProduct fbc:id="G_CAALFM_C205930WA" fbc:label="CAALFM_C205930WA" fbc:name="COX9" metaid="G_CAALFM_C205930WA">
        <annotation>
	<rdf:RDF xmlns:rdf="http://www.w3.org/1999/02/22-rdf-syntax-ns#" xmlns:bqbiol="http://biomodels.net/biology-qualifiers/">
	<rdf:Description rdf:about="#G_CAALFM_C205930WA">
              <bqbiol:is>
	<rdf:Bag>
	<rdf:li rdf:resource="http://identifiers.org/ncbiprotein/CAALFM_C205930WA"/>
	</rdf:Bag>
	</bqbiol:is>
	
	<bqbiol:encodes>
	<rdf:Bag>
	<rdf:li rdf:resource="http://identifiers.org/kegg.reaction/R00081"/>
	</rdf:Bag>
	</bqbiol:encodes>
	</rdf:Description>
	</rdf:RDF>
	</annotation>
            </fbc:geneProduct>
      <fbc:geneProduct fbc:id="G_CAALFM_CR05140WA" fbc:label="CAALFM_CR05140WA" metaid="G_CAALFM_CR05140WA">
        <annotation>
	<rdf:RDF xmlns:rdf="http://www.w3.org/1999/02/22-rdf-syntax-ns#" xmlns:bqbiol="http://biomodels.net/biology-qualifiers/">
	<rdf:Description rdf:about="#G_CAALFM_CR05140WA">
              <bqbiol:is>
	<rdf:Bag>
	<rdf:li rdf:resource="http://identifiers.org/ncbiprotein/CAALFM_CR05140WA"/>
	</rdf:Bag>
	</bqbiol:is>
	
	<bqbiol:encodes>
	<rdf:Bag>
	<rdf:li rdf:resource="http://identifiers.org/kegg.reaction/R07760"/>
	</rdf:Bag>
	</bqbiol:encodes>
	</rdf:Description>
	</rdf:RDF>
	</annotation>
            </fbc:geneProduct>
      <fbc:geneProduct fbc:id="G_CAALFM_C406610CA" fbc:label="CAALFM_C406610CA" fbc:name="SDH12" metaid="G_CAALFM_C406610CA">
        <annotation>
	<rdf:RDF xmlns:rdf="http://www.w3.org/1999/02/22-rdf-syntax-ns#" xmlns:bqbiol="http://biomodels.net/biology-qualifiers/">
	<rdf:Description rdf:about="#G_CAALFM_C406610CA">
              <bqbiol:is>
	<rdf:Bag>
	<rdf:li rdf:resource="http://identifiers.org/ncbiprotein/CAALFM_C406610CA"/>
	</rdf:Bag>
	</bqbiol:is>
	
	<bqbiol:encodes>
	<rdf:Bag>
	<rdf:li rdf:resource="http://identifiers.org/kegg.reaction/R02164"/>
	</rdf:Bag>
	</bqbiol:encodes>
	</rdf:Description>
	</rdf:RDF>
	</annotation>
            </fbc:geneProduct>
      <fbc:geneProduct fbc:id="G_CAALFM_C405560CA" fbc:label="CAALFM_C405560CA" fbc:name="ARO9" metaid="G_CAALFM_C405560CA">
        <annotation>
	<rdf:RDF xmlns:rdf="http://www.w3.org/1999/02/22-rdf-syntax-ns#" xmlns:bqbiol="http://biomodels.net/biology-qualifiers/">
	<rdf:Description rdf:about="#G_CAALFM_C405560CA">
              <bqbiol:is>
	<rdf:Bag>
	<rdf:li rdf:resource="http://identifiers.org/ncbiprotein/CAALFM_C405560CA"/>
	</rdf:Bag>
	</bqbiol:is>
	
	<bqbiol:encodes>
	<rdf:Bag>
	<rdf:li rdf:resource="http://identifiers.org/kegg.reaction/R00734"/>
	<rdf:li rdf:resource="http://identifiers.org/kegg.reaction/R00694"/>
	<rdf:li rdf:resource="http://identifiers.org/kegg.reaction/R07396"/>
	<rdf:li rdf:resource="http://identifiers.org/kegg.reaction/R01731"/>
	</rdf:Bag>
	</bqbiol:encodes>
	</rdf:Description>
	</rdf:RDF>
	</annotation>
            </fbc:geneProduct>
      <fbc:geneProduct fbc:id="G_CAALFM_C209400CA" fbc:label="CAALFM_C209400CA" fbc:name="ERG24" metaid="G_CAALFM_C209400CA">
        <annotation>
	<rdf:RDF xmlns:rdf="http://www.w3.org/1999/02/22-rdf-syntax-ns#" xmlns:bqbiol="http://biomodels.net/biology-qualifiers/">
	<rdf:Description rdf:about="#G_CAALFM_C209400CA">
              <bqbiol:is>
	<rdf:Bag>
	<rdf:li rdf:resource="http://identifiers.org/ncbiprotein/CAALFM_C209400CA"/>
	</rdf:Bag>
	</bqbiol:is>
	
	<bqbiol:encodes>
	<rdf:Bag>
	<rdf:li rdf:resource="http://identifiers.org/kegg.reaction/R05639"/>
	</rdf:Bag>
	</bqbiol:encodes>
	</rdf:Description>
	</rdf:RDF>
	</annotation>
            </fbc:geneProduct>
      <fbc:geneProduct fbc:id="G_CAALFM_CR03270WA" fbc:label="CAALFM_CR03270WA" metaid="G_CAALFM_CR03270WA">
        <annotation>
	<rdf:RDF xmlns:rdf="http://www.w3.org/1999/02/22-rdf-syntax-ns#" xmlns:bqbiol="http://biomodels.net/biology-qualifiers/">
	<rdf:Description rdf:about="#G_CAALFM_CR03270WA">
              <bqbiol:is>
	<rdf:Bag>
	<rdf:li rdf:resource="http://identifiers.org/ncbiprotein/CAALFM_CR03270WA"/>
	</rdf:Bag>
	</bqbiol:is>
	
	<bqbiol:encodes>
	<rdf:Bag/>
	</bqbiol:encodes>
	</rdf:Description>
	</rdf:RDF>
	</annotation>
            </fbc:geneProduct>
      <fbc:geneProduct fbc:id="G_CAALFM_C500190CA" fbc:label="CAALFM_C500190CA" fbc:name="FAS1" metaid="G_CAALFM_C500190CA">
        <annotation>
	<rdf:RDF xmlns:rdf="http://www.w3.org/1999/02/22-rdf-syntax-ns#" xmlns:bqbiol="http://biomodels.net/biology-qualifiers/">
	<rdf:Description rdf:about="#G_CAALFM_C500190CA">
              <bqbiol:is>
	<rdf:Bag>
	<rdf:li rdf:resource="http://identifiers.org/ncbiprotein/CAALFM_C500190CA"/>
	</rdf:Bag>
	</bqbiol:is>
	
	<bqbiol:encodes>
	<rdf:Bag>
	<rdf:li rdf:resource="http://identifiers.org/kegg.reaction/R04537"/>
	<rdf:li rdf:resource="http://identifiers.org/kegg.reaction/R04967"/>
	<rdf:li rdf:resource="http://identifiers.org/kegg.reaction/R04952"/>
	<rdf:li rdf:resource="http://identifiers.org/kegg.reaction/R04430"/>
	<rdf:li rdf:resource="http://identifiers.org/kegg.reaction/R04535"/>
	<rdf:li rdf:resource="http://identifiers.org/kegg.reaction/R04965"/>
	<rdf:li rdf:resource="http://identifiers.org/kegg.reaction/R04724"/>
	<rdf:li rdf:resource="http://identifiers.org/kegg.reaction/R08162"/>
	<rdf:li rdf:resource="http://identifiers.org/kegg.reaction/R02814"/>
	<rdf:li rdf:resource="http://identifiers.org/kegg.reaction/R04543"/>
	<rdf:li rdf:resource="http://identifiers.org/kegg.reaction/R04960"/>
	<rdf:li rdf:resource="http://identifiers.org/kegg.reaction/R04954"/>
	<rdf:li rdf:resource="http://identifiers.org/kegg.reaction/R04959"/>
	<rdf:li rdf:resource="http://identifiers.org/kegg.reaction/R07764"/>
	<rdf:li rdf:resource="http://identifiers.org/kegg.reaction/R01626"/>
	<rdf:li rdf:resource="http://identifiers.org/kegg.reaction/R04428"/>
	<rdf:li rdf:resource="http://identifiers.org/kegg.reaction/R04726"/>
	<rdf:li rdf:resource="http://identifiers.org/kegg.reaction/R04958"/>
	<rdf:li rdf:resource="http://identifiers.org/kegg.reaction/R04962"/>
	<rdf:li rdf:resource="http://identifiers.org/kegg.reaction/R04969"/>
	<rdf:li rdf:resource="http://identifiers.org/kegg.reaction/R01624"/>
	<rdf:li rdf:resource="http://identifiers.org/kegg.reaction/R04970"/>
	<rdf:li rdf:resource="http://identifiers.org/kegg.reaction/R04964"/>
	<rdf:li rdf:resource="http://identifiers.org/kegg.reaction/R04566"/>
	<rdf:li rdf:resource="http://identifiers.org/kegg.reaction/R04956"/>
	<rdf:li rdf:resource="http://identifiers.org/kegg.reaction/R04534"/>
	<rdf:li rdf:resource="http://identifiers.org/kegg.reaction/R04355"/>
	<rdf:li rdf:resource="http://identifiers.org/kegg.reaction/R04953"/>
	<rdf:li rdf:resource="http://identifiers.org/kegg.reaction/R08159"/>
	<rdf:li rdf:resource="http://identifiers.org/kegg.reaction/R04536"/>
	<rdf:li rdf:resource="http://identifiers.org/kegg.reaction/R04968"/>
	<rdf:li rdf:resource="http://identifiers.org/kegg.reaction/R04568"/>
	<rdf:li rdf:resource="http://identifiers.org/kegg.reaction/R04955"/>
	<rdf:li rdf:resource="http://identifiers.org/kegg.reaction/R04544"/>
	<rdf:li rdf:resource="http://identifiers.org/kegg.reaction/R04966"/>
	<rdf:li rdf:resource="http://identifiers.org/kegg.reaction/R04961"/>
	<rdf:li rdf:resource="http://identifiers.org/kegg.reaction/R08163"/>
	<rdf:li rdf:resource="http://identifiers.org/kegg.reaction/R04957"/>
	<rdf:li rdf:resource="http://identifiers.org/kegg.reaction/R04963"/>
	<rdf:li rdf:resource="http://identifiers.org/kegg.reaction/R04533"/>
	<rdf:li rdf:resource="http://identifiers.org/kegg.reaction/R01706"/>
	<rdf:li rdf:resource="http://identifiers.org/kegg.reaction/R04429"/>
	<rdf:li rdf:resource="http://identifiers.org/kegg.reaction/R07765"/>
	<rdf:li rdf:resource="http://identifiers.org/kegg.reaction/R10700"/>
	<rdf:li rdf:resource="http://identifiers.org/kegg.reaction/R04725"/>
	</rdf:Bag>
	</bqbiol:encodes>
	</rdf:Description>
	</rdf:RDF>
	</annotation>
            </fbc:geneProduct>
      <fbc:geneProduct fbc:id="G_CAALFM_C500590WA" fbc:label="CAALFM_C500590WA" fbc:name="PET9" metaid="G_CAALFM_C500590WA">
        <annotation>
	<rdf:RDF xmlns:rdf="http://www.w3.org/1999/02/22-rdf-syntax-ns#" xmlns:bqbiol="http://biomodels.net/biology-qualifiers/">
	<rdf:Description rdf:about="#G_CAALFM_C500590WA">
              <bqbiol:is>
	<rdf:Bag>
	<rdf:li rdf:resource="http://identifiers.org/ncbiprotein/CAALFM_C500590WA"/>
	</rdf:Bag>
	</bqbiol:is>
	
	<bqbiol:encodes>
	<rdf:Bag/>
	</bqbiol:encodes>
	</rdf:Description>
	</rdf:RDF>
	</annotation>
            </fbc:geneProduct>
      <fbc:geneProduct fbc:id="G_CAALFM_C300880WA" fbc:label="CAALFM_C300880WA" fbc:name="KGD1" metaid="G_CAALFM_C300880WA">
        <annotation>
	<rdf:RDF xmlns:rdf="http://www.w3.org/1999/02/22-rdf-syntax-ns#" xmlns:bqbiol="http://biomodels.net/biology-qualifiers/">
	<rdf:Description rdf:about="#G_CAALFM_C300880WA">
              <bqbiol:is>
	<rdf:Bag>
	<rdf:li rdf:resource="http://identifiers.org/ncbiprotein/CAALFM_C300880WA"/>
	</rdf:Bag>
	</bqbiol:is>
	
	<bqbiol:encodes>
	<rdf:Bag>
	<rdf:li rdf:resource="http://identifiers.org/kegg.reaction/R03316"/>
	<rdf:li rdf:resource="http://identifiers.org/kegg.reaction/R00621"/>
	</rdf:Bag>
	</bqbiol:encodes>
	</rdf:Description>
	</rdf:RDF>
	</annotation>
            </fbc:geneProduct>
      <fbc:geneProduct fbc:id="G_CAALFM_C703570WA" fbc:label="CAALFM_C703570WA" fbc:name="ARG4" metaid="G_CAALFM_C703570WA">
        <annotation>
	<rdf:RDF xmlns:rdf="http://www.w3.org/1999/02/22-rdf-syntax-ns#" xmlns:bqbiol="http://biomodels.net/biology-qualifiers/">
	<rdf:Description rdf:about="#G_CAALFM_C703570WA">
              <bqbiol:is>
	<rdf:Bag>
	<rdf:li rdf:resource="http://identifiers.org/ncbiprotein/CAALFM_C703570WA"/>
	</rdf:Bag>
	</bqbiol:is>
	
	<bqbiol:encodes>
	<rdf:Bag>
	<rdf:li rdf:resource="http://identifiers.org/kegg.reaction/R01086"/>
	</rdf:Bag>
	</bqbiol:encodes>
	</rdf:Description>
	</rdf:RDF>
	</annotation>
            </fbc:geneProduct>
      <fbc:geneProduct fbc:id="G_CAALFM_CR05440WA" fbc:label="CAALFM_CR05440WA" fbc:name="BNA1" metaid="G_CAALFM_CR05440WA">
        <annotation>
	<rdf:RDF xmlns:rdf="http://www.w3.org/1999/02/22-rdf-syntax-ns#" xmlns:bqbiol="http://biomodels.net/biology-qualifiers/">
	<rdf:Description rdf:about="#G_CAALFM_CR05440WA">
              <bqbiol:is>
	<rdf:Bag>
	<rdf:li rdf:resource="http://identifiers.org/ncbiprotein/CAALFM_CR05440WA"/>
	</rdf:Bag>
	</bqbiol:is>
	
	<bqbiol:encodes>
	<rdf:Bag>
	<rdf:li rdf:resource="http://identifiers.org/kegg.reaction/R02665"/>
	</rdf:Bag>
	</bqbiol:encodes>
	</rdf:Description>
	</rdf:RDF>
	</annotation>
            </fbc:geneProduct>
      <fbc:geneProduct fbc:id="G_CAALFM_CR07050CA" fbc:label="CAALFM_CR07050CA" fbc:name="URA2" metaid="G_CAALFM_CR07050CA">
        <annotation>
	<rdf:RDF xmlns:rdf="http://www.w3.org/1999/02/22-rdf-syntax-ns#" xmlns:bqbiol="http://biomodels.net/biology-qualifiers/">
	<rdf:Description rdf:about="#G_CAALFM_CR07050CA">
              <bqbiol:is>
	<rdf:Bag>
	<rdf:li rdf:resource="http://identifiers.org/ncbiprotein/CAALFM_CR07050CA"/>
	</rdf:Bag>
	</bqbiol:is>
	
	<bqbiol:encodes>
	<rdf:Bag>
	<rdf:li rdf:resource="http://identifiers.org/kegg.reaction/R01397"/>
	<rdf:li rdf:resource="http://identifiers.org/kegg.reaction/R10948"/>
	<rdf:li rdf:resource="http://identifiers.org/kegg.reaction/R00256"/>
	<rdf:li rdf:resource="http://identifiers.org/kegg.reaction/R07641"/>
	<rdf:li rdf:resource="http://identifiers.org/kegg.reaction/R10949"/>
	<rdf:li rdf:resource="http://identifiers.org/kegg.reaction/R00575"/>
	</rdf:Bag>
	</bqbiol:encodes>
	</rdf:Description>
	</rdf:RDF>
	</annotation>
            </fbc:geneProduct>
      <fbc:geneProduct fbc:id="G_CAALFM_C503860WA" fbc:label="CAALFM_C503860WA" fbc:name="HAM1" metaid="G_CAALFM_C503860WA">
        <annotation>
	<rdf:RDF xmlns:rdf="http://www.w3.org/1999/02/22-rdf-syntax-ns#" xmlns:bqbiol="http://biomodels.net/biology-qualifiers/">
	<rdf:Description rdf:about="#G_CAALFM_C503860WA">
              <bqbiol:is>
	<rdf:Bag>
	<rdf:li rdf:resource="http://identifiers.org/ncbiprotein/CAALFM_C503860WA"/>
	</rdf:Bag>
	</bqbiol:is>
	
	<bqbiol:encodes>
	<rdf:Bag>
	<rdf:li rdf:resource="http://identifiers.org/kegg.reaction/R03036"/>
	<rdf:li rdf:resource="http://identifiers.org/kegg.reaction/R11323"/>
	<rdf:li rdf:resource="http://identifiers.org/kegg.reaction/R00103"/>
	<rdf:li rdf:resource="http://identifiers.org/kegg.reaction/R03004"/>
	</rdf:Bag>
	</bqbiol:encodes>
	</rdf:Description>
	</rdf:RDF>
	</annotation>
            </fbc:geneProduct>
      <fbc:geneProduct fbc:id="G_CAALFM_CR10790WA" fbc:label="CAALFM_CR10790WA" fbc:name="MAL2" metaid="G_CAALFM_CR10790WA">
        <annotation>
	<rdf:RDF xmlns:rdf="http://www.w3.org/1999/02/22-rdf-syntax-ns#" xmlns:bqbiol="http://biomodels.net/biology-qualifiers/">
	<rdf:Description rdf:about="#G_CAALFM_CR10790WA">
              <bqbiol:is>
	<rdf:Bag>
	<rdf:li rdf:resource="http://identifiers.org/ncbiprotein/CAALFM_CR10790WA"/>
	</rdf:Bag>
	</bqbiol:is>
	
	<bqbiol:encodes>
	<rdf:Bag>
	<rdf:li rdf:resource="http://identifiers.org/kegg.reaction/R00028"/>
	</rdf:Bag>
	</bqbiol:encodes>
	</rdf:Description>
	</rdf:RDF>
	</annotation>
            </fbc:geneProduct>
      <fbc:geneProduct fbc:id="G_CAALFM_C102020WA" fbc:label="CAALFM_C102020WA" metaid="G_CAALFM_C102020WA">
        <annotation>
	<rdf:RDF xmlns:rdf="http://www.w3.org/1999/02/22-rdf-syntax-ns#" xmlns:bqbiol="http://biomodels.net/biology-qualifiers/">
	<rdf:Description rdf:about="#G_CAALFM_C102020WA">
              <bqbiol:is>
	<rdf:Bag>
	<rdf:li rdf:resource="http://identifiers.org/ncbiprotein/CAALFM_C102020WA"/>
	</rdf:Bag>
	</bqbiol:is>
	
	<bqbiol:encodes>
	<rdf:Bag>
	<rdf:li rdf:resource="http://identifiers.org/kegg.reaction/R02301"/>
	</rdf:Bag>
	</bqbiol:encodes>
	</rdf:Description>
	</rdf:RDF>
	</annotation>
            </fbc:geneProduct>
      <fbc:geneProduct fbc:id="G_CAALFM_C702770WA" fbc:label="CAALFM_C702770WA" fbc:name="CHS1" metaid="G_CAALFM_C702770WA">
        <annotation>
	<rdf:RDF xmlns:rdf="http://www.w3.org/1999/02/22-rdf-syntax-ns#" xmlns:bqbiol="http://biomodels.net/biology-qualifiers/">
	<rdf:Description rdf:about="#G_CAALFM_C702770WA">
              <bqbiol:is>
	<rdf:Bag>
	<rdf:li rdf:resource="http://identifiers.org/ncbiprotein/CAALFM_C702770WA"/>
	</rdf:Bag>
	</bqbiol:is>
	
	<bqbiol:encodes>
	<rdf:Bag>
	<rdf:li rdf:resource="http://identifiers.org/kegg.reaction/R02335"/>
	</rdf:Bag>
	</bqbiol:encodes>
	</rdf:Description>
	</rdf:RDF>
	</annotation>
            </fbc:geneProduct>
      <fbc:geneProduct fbc:id="G_CAALFM_C111450CA" fbc:label="CAALFM_C111450CA" fbc:name="SAM2" metaid="G_CAALFM_C111450CA">
        <annotation>
	<rdf:RDF xmlns:rdf="http://www.w3.org/1999/02/22-rdf-syntax-ns#" xmlns:bqbiol="http://biomodels.net/biology-qualifiers/">
	<rdf:Description rdf:about="#G_CAALFM_C111450CA">
              <bqbiol:is>
	<rdf:Bag>
	<rdf:li rdf:resource="http://identifiers.org/ncbiprotein/CAALFM_C111450CA"/>
	</rdf:Bag>
	</bqbiol:is>
	
	<bqbiol:encodes>
	<rdf:Bag>
	<rdf:li rdf:resource="http://identifiers.org/kegg.reaction/R00177"/>
	</rdf:Bag>
	</bqbiol:encodes>
	</rdf:Description>
	</rdf:RDF>
	</annotation>
            </fbc:geneProduct>
      <fbc:geneProduct fbc:id="G_CAALFM_C305300CA" fbc:label="CAALFM_C305300CA" metaid="G_CAALFM_C305300CA">
        <annotation>
	<rdf:RDF xmlns:rdf="http://www.w3.org/1999/02/22-rdf-syntax-ns#" xmlns:bqbiol="http://biomodels.net/biology-qualifiers/">
	<rdf:Description rdf:about="#G_CAALFM_C305300CA">
              <bqbiol:is>
	<rdf:Bag>
	<rdf:li rdf:resource="http://identifiers.org/ncbiprotein/CAALFM_C305300CA"/>
	</rdf:Bag>
	</bqbiol:is>
	
	<bqbiol:encodes>
	<rdf:Bag>
	<rdf:li rdf:resource="http://identifiers.org/kegg.reaction/R01021"/>
	</rdf:Bag>
	</bqbiol:encodes>
	</rdf:Description>
	</rdf:RDF>
	</annotation>
            </fbc:geneProduct>
      <fbc:geneProduct fbc:id="G_CAALFM_CR07400CA" fbc:label="CAALFM_CR07400CA" fbc:name="LPD1" metaid="G_CAALFM_CR07400CA">
        <annotation>
	<rdf:RDF xmlns:rdf="http://www.w3.org/1999/02/22-rdf-syntax-ns#" xmlns:bqbiol="http://biomodels.net/biology-qualifiers/">
	<rdf:Description rdf:about="#G_CAALFM_CR07400CA">
              <bqbiol:is>
	<rdf:Bag>
	<rdf:li rdf:resource="http://identifiers.org/ncbiprotein/CAALFM_CR07400CA"/>
	</rdf:Bag>
	</bqbiol:is>
	
	<bqbiol:encodes>
	<rdf:Bag>
	<rdf:li rdf:resource="http://identifiers.org/kegg.reaction/R07618"/>
	</rdf:Bag>
	</bqbiol:encodes>
	</rdf:Description>
	</rdf:RDF>
	</annotation>
            </fbc:geneProduct>
      <fbc:geneProduct fbc:id="G_CAALFM_C109600CA" fbc:label="CAALFM_C109600CA" fbc:name="LIP6" metaid="G_CAALFM_C109600CA">
        <annotation>
	<rdf:RDF xmlns:rdf="http://www.w3.org/1999/02/22-rdf-syntax-ns#" xmlns:bqbiol="http://biomodels.net/biology-qualifiers/">
	<rdf:Description rdf:about="#G_CAALFM_C109600CA">
              <bqbiol:is>
	<rdf:Bag>
	<rdf:li rdf:resource="http://identifiers.org/ncbiprotein/CAALFM_C109600CA"/>
	</rdf:Bag>
	</bqbiol:is>
	
	<bqbiol:encodes>
	<rdf:Bag>
	<rdf:li rdf:resource="http://identifiers.org/kegg.reaction/R02250"/>
	<rdf:li rdf:resource="http://identifiers.org/kegg.reaction/R02688"/>
	<rdf:li rdf:resource="http://identifiers.org/kegg.reaction/R02687"/>
	</rdf:Bag>
	</bqbiol:encodes>
	</rdf:Description>
	</rdf:RDF>
	</annotation>
            </fbc:geneProduct>
      <fbc:geneProduct fbc:id="G_CAALFM_CR08200CA" fbc:label="CAALFM_CR08200CA" metaid="G_CAALFM_CR08200CA">
        <annotation>
	<rdf:RDF xmlns:rdf="http://www.w3.org/1999/02/22-rdf-syntax-ns#" xmlns:bqbiol="http://biomodels.net/biology-qualifiers/">
	<rdf:Description rdf:about="#G_CAALFM_CR08200CA">
              <bqbiol:is>
	<rdf:Bag>
	<rdf:li rdf:resource="http://identifiers.org/ncbiprotein/CAALFM_CR08200CA"/>
	</rdf:Bag>
	</bqbiol:is>
	
	<bqbiol:encodes>
	<rdf:Bag/>
	</bqbiol:encodes>
	</rdf:Description>
	</rdf:RDF>
	</annotation>
            </fbc:geneProduct>
      <fbc:geneProduct fbc:id="G_CAALFM_C101690CA" fbc:label="CAALFM_C101690CA" fbc:name="LSC1" metaid="G_CAALFM_C101690CA">
        <annotation>
	<rdf:RDF xmlns:rdf="http://www.w3.org/1999/02/22-rdf-syntax-ns#" xmlns:bqbiol="http://biomodels.net/biology-qualifiers/">
	<rdf:Description rdf:about="#G_CAALFM_C101690CA">
              <bqbiol:is>
	<rdf:Bag>
	<rdf:li rdf:resource="http://identifiers.org/ncbiprotein/CAALFM_C101690CA"/>
	</rdf:Bag>
	</bqbiol:is>
	
	<bqbiol:encodes>
	<rdf:Bag>
	<rdf:li rdf:resource="http://identifiers.org/kegg.reaction/R00405"/>
	</rdf:Bag>
	</bqbiol:encodes>
	</rdf:Description>
	</rdf:RDF>
	</annotation>
            </fbc:geneProduct>
      <fbc:geneProduct fbc:id="G_CAALFM_C107120WA" fbc:label="CAALFM_C107120WA" fbc:name="GAP4" metaid="G_CAALFM_C107120WA">
        <annotation>
	<rdf:RDF xmlns:rdf="http://www.w3.org/1999/02/22-rdf-syntax-ns#" xmlns:bqbiol="http://biomodels.net/biology-qualifiers/">
	<rdf:Description rdf:about="#G_CAALFM_C107120WA">
              <bqbiol:is>
	<rdf:Bag>
	<rdf:li rdf:resource="http://identifiers.org/ncbiprotein/CAALFM_C107120WA"/>
	</rdf:Bag>
	</bqbiol:is>
	
	<bqbiol:encodes>
	<rdf:Bag/>
	</bqbiol:encodes>
	</rdf:Description>
	</rdf:RDF>
	</annotation>
            </fbc:geneProduct>
      <fbc:geneProduct fbc:id="G_CAALFM_C600750CA" fbc:label="CAALFM_C600750CA" fbc:name="PGK1" metaid="G_CAALFM_C600750CA">
        <annotation>
	<rdf:RDF xmlns:rdf="http://www.w3.org/1999/02/22-rdf-syntax-ns#" xmlns:bqbiol="http://biomodels.net/biology-qualifiers/">
	<rdf:Description rdf:about="#G_CAALFM_C600750CA">
              <bqbiol:is>
	<rdf:Bag>
	<rdf:li rdf:resource="http://identifiers.org/ncbiprotein/CAALFM_C600750CA"/>
	</rdf:Bag>
	</bqbiol:is>
	
	<bqbiol:encodes>
	<rdf:Bag>
	<rdf:li rdf:resource="http://identifiers.org/kegg.reaction/R01512"/>
	</rdf:Bag>
	</bqbiol:encodes>
	</rdf:Description>
	</rdf:RDF>
	</annotation>
            </fbc:geneProduct>
      <fbc:geneProduct fbc:id="G_CAALFM_CR02170WA" fbc:label="CAALFM_CR02170WA" fbc:name="MET2" metaid="G_CAALFM_CR02170WA">
        <annotation>
	<rdf:RDF xmlns:rdf="http://www.w3.org/1999/02/22-rdf-syntax-ns#" xmlns:bqbiol="http://biomodels.net/biology-qualifiers/">
	<rdf:Description rdf:about="#G_CAALFM_CR02170WA">
              <bqbiol:is>
	<rdf:Bag>
	<rdf:li rdf:resource="http://identifiers.org/ncbiprotein/CAALFM_CR02170WA"/>
	</rdf:Bag>
	</bqbiol:is>
	
	<bqbiol:encodes>
	<rdf:Bag>
	<rdf:li rdf:resource="http://identifiers.org/kegg.reaction/R01776"/>
	</rdf:Bag>
	</bqbiol:encodes>
	</rdf:Description>
	</rdf:RDF>
	</annotation>
            </fbc:geneProduct>
      <fbc:geneProduct fbc:id="G_CAALFM_C703050WA" fbc:label="CAALFM_C703050WA" metaid="G_CAALFM_C703050WA">
        <annotation>
	<rdf:RDF xmlns:rdf="http://www.w3.org/1999/02/22-rdf-syntax-ns#" xmlns:bqbiol="http://biomodels.net/biology-qualifiers/">
	<rdf:Description rdf:about="#G_CAALFM_C703050WA">
              <bqbiol:is>
	<rdf:Bag>
	<rdf:li rdf:resource="http://identifiers.org/ncbiprotein/CAALFM_C703050WA"/>
	</rdf:Bag>
	</bqbiol:is>
	
	<bqbiol:encodes>
	<rdf:Bag>
	<rdf:li rdf:resource="http://identifiers.org/kegg.reaction/R07760"/>
	</rdf:Bag>
	</bqbiol:encodes>
	</rdf:Description>
	</rdf:RDF>
	</annotation>
            </fbc:geneProduct>
      <fbc:geneProduct fbc:id="G_CAALFM_C405840WA" fbc:label="CAALFM_C405840WA" fbc:name="FRE3" metaid="G_CAALFM_C405840WA">
        <annotation>
	<rdf:RDF xmlns:rdf="http://www.w3.org/1999/02/22-rdf-syntax-ns#" xmlns:bqbiol="http://biomodels.net/biology-qualifiers/">
	<rdf:Description rdf:about="#G_CAALFM_C405840WA">
              <bqbiol:is>
	<rdf:Bag>
	<rdf:li rdf:resource="http://identifiers.org/ncbiprotein/CAALFM_C405840WA"/>
	</rdf:Bag>
	</bqbiol:is>
	
	<bqbiol:encodes>
	<rdf:Bag>
	<rdf:li rdf:resource="http://identifiers.org/kegg.reaction/R09541"/>
	</rdf:Bag>
	</bqbiol:encodes>
	</rdf:Description>
	</rdf:RDF>
	</annotation>
            </fbc:geneProduct>
      <fbc:geneProduct fbc:id="G_CAALFM_C600560WA" fbc:label="CAALFM_C600560WA" metaid="G_CAALFM_C600560WA">
        <annotation>
	<rdf:RDF xmlns:rdf="http://www.w3.org/1999/02/22-rdf-syntax-ns#" xmlns:bqbiol="http://biomodels.net/biology-qualifiers/">
	<rdf:Description rdf:about="#G_CAALFM_C600560WA">
              <bqbiol:is>
	<rdf:Bag>
	<rdf:li rdf:resource="http://identifiers.org/ncbiprotein/CAALFM_C600560WA"/>
	</rdf:Bag>
	</bqbiol:is>
	
	<bqbiol:encodes>
	<rdf:Bag/>
	</bqbiol:encodes>
	</rdf:Description>
	</rdf:RDF>
	</annotation>
            </fbc:geneProduct>
      <fbc:geneProduct fbc:id="G_CAALFM_C103760CA" fbc:label="CAALFM_C103760CA" fbc:name="STR2" metaid="G_CAALFM_C103760CA">
        <annotation>
	<rdf:RDF xmlns:rdf="http://www.w3.org/1999/02/22-rdf-syntax-ns#" xmlns:bqbiol="http://biomodels.net/biology-qualifiers/">
	<rdf:Description rdf:about="#G_CAALFM_C103760CA">
              <bqbiol:is>
	<rdf:Bag>
	<rdf:li rdf:resource="http://identifiers.org/ncbiprotein/CAALFM_C103760CA"/>
	</rdf:Bag>
	</bqbiol:is>
	
	<bqbiol:encodes>
	<rdf:Bag>
	<rdf:li rdf:resource="http://identifiers.org/kegg.reaction/R02508"/>
	<rdf:li rdf:resource="http://identifiers.org/kegg.reaction/R04945"/>
	<rdf:li rdf:resource="http://identifiers.org/kegg.reaction/R01288"/>
	<rdf:li rdf:resource="http://identifiers.org/kegg.reaction/R03217"/>
	<rdf:li rdf:resource="http://identifiers.org/kegg.reaction/R04946"/>
	<rdf:li rdf:resource="http://identifiers.org/kegg.reaction/R03260"/>
	<rdf:li rdf:resource="http://identifiers.org/kegg.reaction/R00999"/>
	</rdf:Bag>
	</bqbiol:encodes>
	</rdf:Description>
	</rdf:RDF>
	</annotation>
            </fbc:geneProduct>
      <fbc:geneProduct fbc:id="G_CAALFM_C702840CA" fbc:label="CAALFM_C702840CA" fbc:name="ERG5" metaid="G_CAALFM_C702840CA">
        <annotation>
	<rdf:RDF xmlns:rdf="http://www.w3.org/1999/02/22-rdf-syntax-ns#" xmlns:bqbiol="http://biomodels.net/biology-qualifiers/">
	<rdf:Description rdf:about="#G_CAALFM_C702840CA">
              <bqbiol:is>
	<rdf:Bag>
	<rdf:li rdf:resource="http://identifiers.org/ncbiprotein/CAALFM_C702840CA"/>
	</rdf:Bag>
	</bqbiol:is>
	
	<bqbiol:encodes>
	<rdf:Bag>
	<rdf:li rdf:resource="http://identifiers.org/kegg.reaction/R07506"/>
	</rdf:Bag>
	</bqbiol:encodes>
	</rdf:Description>
	</rdf:RDF>
	</annotation>
            </fbc:geneProduct>
      <fbc:geneProduct fbc:id="G_CAALFM_C203090CA" fbc:label="CAALFM_C203090CA" fbc:name="ADE8" metaid="G_CAALFM_C203090CA">
        <annotation>
	<rdf:RDF xmlns:rdf="http://www.w3.org/1999/02/22-rdf-syntax-ns#" xmlns:bqbiol="http://biomodels.net/biology-qualifiers/">
	<rdf:Description rdf:about="#G_CAALFM_C203090CA">
              <bqbiol:is>
	<rdf:Bag>
	<rdf:li rdf:resource="http://identifiers.org/ncbiprotein/CAALFM_C203090CA"/>
	</rdf:Bag>
	</bqbiol:is>
	
	<bqbiol:encodes>
	<rdf:Bag>
	<rdf:li rdf:resource="http://identifiers.org/kegg.reaction/R04326"/>
	<rdf:li rdf:resource="http://identifiers.org/kegg.reaction/R04325"/>
	</rdf:Bag>
	</bqbiol:encodes>
	</rdf:Description>
	</rdf:RDF>
	</annotation>
            </fbc:geneProduct>
      <fbc:geneProduct fbc:id="G_CAALFM_C500660CA" fbc:label="CAALFM_C500660CA" fbc:name="ERG11" metaid="G_CAALFM_C500660CA">
        <annotation>
	<rdf:RDF xmlns:rdf="http://www.w3.org/1999/02/22-rdf-syntax-ns#" xmlns:bqbiol="http://biomodels.net/biology-qualifiers/">
	<rdf:Description rdf:about="#G_CAALFM_C500660CA">
              <bqbiol:is>
	<rdf:Bag>
	<rdf:li rdf:resource="http://identifiers.org/ncbiprotein/CAALFM_C500660CA"/>
	</rdf:Bag>
	</bqbiol:is>
	
	<bqbiol:encodes>
	<rdf:Bag>
	<rdf:li rdf:resource="http://identifiers.org/kegg.reaction/R12118"/>
	<rdf:li rdf:resource="http://identifiers.org/kegg.reaction/R12119"/>
	<rdf:li rdf:resource="http://identifiers.org/kegg.reaction/R05640"/>
	<rdf:li rdf:resource="http://identifiers.org/kegg.reaction/R12120"/>
	<rdf:li rdf:resource="http://identifiers.org/kegg.reaction/R12121"/>
	</rdf:Bag>
	</bqbiol:encodes>
	</rdf:Description>
	</rdf:RDF>
	</annotation>
            </fbc:geneProduct>
      <fbc:geneProduct fbc:id="G_CAALFM_C405320WA" fbc:label="CAALFM_C405320WA" fbc:name="LYS1" metaid="G_CAALFM_C405320WA">
        <annotation>
	<rdf:RDF xmlns:rdf="http://www.w3.org/1999/02/22-rdf-syntax-ns#" xmlns:bqbiol="http://biomodels.net/biology-qualifiers/">
	<rdf:Description rdf:about="#G_CAALFM_C405320WA">
              <bqbiol:is>
	<rdf:Bag>
	<rdf:li rdf:resource="http://identifiers.org/ncbiprotein/CAALFM_C405320WA"/>
	</rdf:Bag>
	</bqbiol:is>
	
	<bqbiol:encodes>
	<rdf:Bag>
	<rdf:li rdf:resource="http://identifiers.org/kegg.reaction/R00715"/>
	</rdf:Bag>
	</bqbiol:encodes>
	</rdf:Description>
	</rdf:RDF>
	</annotation>
            </fbc:geneProduct>
      <fbc:geneProduct fbc:id="G_CAALFM_C404230WA" fbc:label="CAALFM_C404230WA" metaid="G_CAALFM_C404230WA">
        <annotation>
	<rdf:RDF xmlns:rdf="http://www.w3.org/1999/02/22-rdf-syntax-ns#" xmlns:bqbiol="http://biomodels.net/biology-qualifiers/">
	<rdf:Description rdf:about="#G_CAALFM_C404230WA">
              <bqbiol:is>
	<rdf:Bag>
	<rdf:li rdf:resource="http://identifiers.org/ncbiprotein/CAALFM_C404230WA"/>
	</rdf:Bag>
	</bqbiol:is>
	
	<bqbiol:encodes>
	<rdf:Bag/>
	</bqbiol:encodes>
	</rdf:Description>
	</rdf:RDF>
	</annotation>
            </fbc:geneProduct>
      <fbc:geneProduct fbc:id="G_CAALFM_C109590CA" fbc:label="CAALFM_C109590CA" fbc:name="LIP10" metaid="G_CAALFM_C109590CA">
        <annotation>
	<rdf:RDF xmlns:rdf="http://www.w3.org/1999/02/22-rdf-syntax-ns#" xmlns:bqbiol="http://biomodels.net/biology-qualifiers/">
	<rdf:Description rdf:about="#G_CAALFM_C109590CA">
              <bqbiol:is>
	<rdf:Bag>
	<rdf:li rdf:resource="http://identifiers.org/ncbiprotein/CAALFM_C109590CA"/>
	</rdf:Bag>
	</bqbiol:is>
	
	<bqbiol:encodes>
	<rdf:Bag>
	<rdf:li rdf:resource="http://identifiers.org/kegg.reaction/R02250"/>
	<rdf:li rdf:resource="http://identifiers.org/kegg.reaction/R02688"/>
	<rdf:li rdf:resource="http://identifiers.org/kegg.reaction/R02687"/>
	</rdf:Bag>
	</bqbiol:encodes>
	</rdf:Description>
	</rdf:RDF>
	</annotation>
            </fbc:geneProduct>
      <fbc:geneProduct fbc:id="G_CAALFM_C203250WA" fbc:label="CAALFM_C203250WA" fbc:name="AVT7" metaid="G_CAALFM_C203250WA">
        <annotation>
	<rdf:RDF xmlns:rdf="http://www.w3.org/1999/02/22-rdf-syntax-ns#" xmlns:bqbiol="http://biomodels.net/biology-qualifiers/">
	<rdf:Description rdf:about="#G_CAALFM_C203250WA">
              <bqbiol:is>
	<rdf:Bag>
	<rdf:li rdf:resource="http://identifiers.org/ncbiprotein/CAALFM_C203250WA"/>
	</rdf:Bag>
	</bqbiol:is>
	
	<bqbiol:encodes>
	<rdf:Bag/>
	</bqbiol:encodes>
	</rdf:Description>
	</rdf:RDF>
	</annotation>
            </fbc:geneProduct>
      <fbc:geneProduct fbc:id="G_CAALFM_C703300CA" fbc:label="CAALFM_C703300CA" fbc:name="LIP8" metaid="G_CAALFM_C703300CA">
        <annotation>
	<rdf:RDF xmlns:rdf="http://www.w3.org/1999/02/22-rdf-syntax-ns#" xmlns:bqbiol="http://biomodels.net/biology-qualifiers/">
	<rdf:Description rdf:about="#G_CAALFM_C703300CA">
              <bqbiol:is>
	<rdf:Bag>
	<rdf:li rdf:resource="http://identifiers.org/ncbiprotein/CAALFM_C703300CA"/>
	</rdf:Bag>
	</bqbiol:is>
	
	<bqbiol:encodes>
	<rdf:Bag>
	<rdf:li rdf:resource="http://identifiers.org/kegg.reaction/R02250"/>
	<rdf:li rdf:resource="http://identifiers.org/kegg.reaction/R02688"/>
	<rdf:li rdf:resource="http://identifiers.org/kegg.reaction/R02687"/>
	</rdf:Bag>
	</bqbiol:encodes>
	</rdf:Description>
	</rdf:RDF>
	</annotation>
            </fbc:geneProduct>
      <fbc:geneProduct fbc:id="G_CAALFM_C400570CA" fbc:label="CAALFM_C400570CA" fbc:name="PCT1" metaid="G_CAALFM_C400570CA">
        <annotation>
	<rdf:RDF xmlns:rdf="http://www.w3.org/1999/02/22-rdf-syntax-ns#" xmlns:bqbiol="http://biomodels.net/biology-qualifiers/">
	<rdf:Description rdf:about="#G_CAALFM_C400570CA">
              <bqbiol:is>
	<rdf:Bag>
	<rdf:li rdf:resource="http://identifiers.org/ncbiprotein/CAALFM_C400570CA"/>
	</rdf:Bag>
	</bqbiol:is>
	
	<bqbiol:encodes>
	<rdf:Bag>
	<rdf:li rdf:resource="http://identifiers.org/kegg.reaction/R01890"/>
	</rdf:Bag>
	</bqbiol:encodes>
	</rdf:Description>
	</rdf:RDF>
	</annotation>
            </fbc:geneProduct>
      <fbc:geneProduct fbc:id="G_CAALFM_C201590WA" fbc:label="CAALFM_C201590WA" fbc:name="COX13" metaid="G_CAALFM_C201590WA">
        <annotation>
	<rdf:RDF xmlns:rdf="http://www.w3.org/1999/02/22-rdf-syntax-ns#" xmlns:bqbiol="http://biomodels.net/biology-qualifiers/">
	<rdf:Description rdf:about="#G_CAALFM_C201590WA">
              <bqbiol:is>
	<rdf:Bag>
	<rdf:li rdf:resource="http://identifiers.org/ncbiprotein/CAALFM_C201590WA"/>
	</rdf:Bag>
	</bqbiol:is>
	
	<bqbiol:encodes>
	<rdf:Bag>
	<rdf:li rdf:resource="http://identifiers.org/kegg.reaction/R00081"/>
	</rdf:Bag>
	</bqbiol:encodes>
	</rdf:Description>
	</rdf:RDF>
	</annotation>
            </fbc:geneProduct>
      <fbc:geneProduct fbc:id="G_CAALFM_C207890WA" fbc:label="CAALFM_C207890WA" fbc:name="PRS5" metaid="G_CAALFM_C207890WA">
        <annotation>
	<rdf:RDF xmlns:rdf="http://www.w3.org/1999/02/22-rdf-syntax-ns#" xmlns:bqbiol="http://biomodels.net/biology-qualifiers/">
	<rdf:Description rdf:about="#G_CAALFM_C207890WA">
              <bqbiol:is>
	<rdf:Bag>
	<rdf:li rdf:resource="http://identifiers.org/ncbiprotein/CAALFM_C207890WA"/>
	</rdf:Bag>
	</bqbiol:is>
	
	<bqbiol:encodes>
	<rdf:Bag>
	<rdf:li rdf:resource="http://identifiers.org/kegg.reaction/R01049"/>
	</rdf:Bag>
	</bqbiol:encodes>
	</rdf:Description>
	</rdf:RDF>
	</annotation>
            </fbc:geneProduct>
      <fbc:geneProduct fbc:id="G_CAALFM_C604590CA" fbc:label="CAALFM_C604590CA" fbc:name="NAG1" metaid="G_CAALFM_C604590CA">
        <annotation>
	<rdf:RDF xmlns:rdf="http://www.w3.org/1999/02/22-rdf-syntax-ns#" xmlns:bqbiol="http://biomodels.net/biology-qualifiers/">
	<rdf:Description rdf:about="#G_CAALFM_C604590CA">
              <bqbiol:is>
	<rdf:Bag>
	<rdf:li rdf:resource="http://identifiers.org/ncbiprotein/CAALFM_C604590CA"/>
	</rdf:Bag>
	</bqbiol:is>
	
	<bqbiol:encodes>
	<rdf:Bag>
	<rdf:li rdf:resource="http://identifiers.org/kegg.reaction/R00765"/>
	</rdf:Bag>
	</bqbiol:encodes>
	</rdf:Description>
	</rdf:RDF>
	</annotation>
            </fbc:geneProduct>
      <fbc:geneProduct fbc:id="G_CAALFM_C600150WA" fbc:label="CAALFM_C600150WA" fbc:name="ARD" metaid="G_CAALFM_C600150WA">
        <annotation>
	<rdf:RDF xmlns:rdf="http://www.w3.org/1999/02/22-rdf-syntax-ns#" xmlns:bqbiol="http://biomodels.net/biology-qualifiers/">
	<rdf:Description rdf:about="#G_CAALFM_C600150WA">
              <bqbiol:is>
	<rdf:Bag>
	<rdf:li rdf:resource="http://identifiers.org/ncbiprotein/CAALFM_C600150WA"/>
	</rdf:Bag>
	</bqbiol:is>
	
	<bqbiol:encodes>
	<rdf:Bag>
	<rdf:li rdf:resource="http://identifiers.org/kegg.reaction/R07346"/>
	</rdf:Bag>
	</bqbiol:encodes>
	</rdf:Description>
	</rdf:RDF>
	</annotation>
            </fbc:geneProduct>
      <fbc:geneProduct fbc:id="G_CAALFM_C405540WA" fbc:label="CAALFM_C405540WA" fbc:name="HOM3" metaid="G_CAALFM_C405540WA">
        <annotation>
	<rdf:RDF xmlns:rdf="http://www.w3.org/1999/02/22-rdf-syntax-ns#" xmlns:bqbiol="http://biomodels.net/biology-qualifiers/">
	<rdf:Description rdf:about="#G_CAALFM_C405540WA">
              <bqbiol:is>
	<rdf:Bag>
	<rdf:li rdf:resource="http://identifiers.org/ncbiprotein/CAALFM_C405540WA"/>
	</rdf:Bag>
	</bqbiol:is>
	
	<bqbiol:encodes>
	<rdf:Bag>
	<rdf:li rdf:resource="http://identifiers.org/kegg.reaction/R00480"/>
	</rdf:Bag>
	</bqbiol:encodes>
	</rdf:Description>
	</rdf:RDF>
	</annotation>
            </fbc:geneProduct>
      <fbc:geneProduct fbc:id="G_CAALFM_C407110CA" fbc:label="CAALFM_C407110CA" fbc:name="PDA1" metaid="G_CAALFM_C407110CA">
        <annotation>
	<rdf:RDF xmlns:rdf="http://www.w3.org/1999/02/22-rdf-syntax-ns#" xmlns:bqbiol="http://biomodels.net/biology-qualifiers/">
	<rdf:Description rdf:about="#G_CAALFM_C407110CA">
              <bqbiol:is>
	<rdf:Bag>
	<rdf:li rdf:resource="http://identifiers.org/ncbiprotein/CAALFM_C407110CA"/>
	</rdf:Bag>
	</bqbiol:is>
	
	<bqbiol:encodes>
	<rdf:Bag>
	<rdf:li rdf:resource="http://identifiers.org/kegg.reaction/R00014"/>
	<rdf:li rdf:resource="http://identifiers.org/kegg.reaction/R03270"/>
	</rdf:Bag>
	</bqbiol:encodes>
	</rdf:Description>
	</rdf:RDF>
	</annotation>
            </fbc:geneProduct>
      <fbc:geneProduct fbc:id="G_CAALFM_C700430WA" fbc:label="CAALFM_C700430WA" metaid="G_CAALFM_C700430WA">
        <annotation>
	<rdf:RDF xmlns:rdf="http://www.w3.org/1999/02/22-rdf-syntax-ns#" xmlns:bqbiol="http://biomodels.net/biology-qualifiers/">
	<rdf:Description rdf:about="#G_CAALFM_C700430WA">
              <bqbiol:is>
	<rdf:Bag>
	<rdf:li rdf:resource="http://identifiers.org/ncbiprotein/CAALFM_C700430WA"/>
	</rdf:Bag>
	</bqbiol:is>
	
	<bqbiol:encodes>
	<rdf:Bag>
	<rdf:li rdf:resource="http://identifiers.org/kegg.reaction/R09541"/>
	</rdf:Bag>
	</bqbiol:encodes>
	</rdf:Description>
	</rdf:RDF>
	</annotation>
            </fbc:geneProduct>
      <fbc:geneProduct fbc:id="G_CAALFM_C206350CA" fbc:label="CAALFM_C206350CA" metaid="G_CAALFM_C206350CA">
        <annotation>
	<rdf:RDF xmlns:rdf="http://www.w3.org/1999/02/22-rdf-syntax-ns#" xmlns:bqbiol="http://biomodels.net/biology-qualifiers/">
	<rdf:Description rdf:about="#G_CAALFM_C206350CA">
              <bqbiol:is>
	<rdf:Bag>
	<rdf:li rdf:resource="http://identifiers.org/ncbiprotein/CAALFM_C206350CA"/>
	</rdf:Bag>
	</bqbiol:is>
	
	<bqbiol:encodes>
	<rdf:Bag>
	<rdf:li rdf:resource="http://identifiers.org/kegg.reaction/R02521"/>
	</rdf:Bag>
	</bqbiol:encodes>
	</rdf:Description>
	</rdf:RDF>
	</annotation>
            </fbc:geneProduct>
      <fbc:geneProduct fbc:id="G_CAALFM_C305590CA" fbc:label="CAALFM_C305590CA" fbc:name="BAT22" metaid="G_CAALFM_C305590CA">
        <annotation>
	<rdf:RDF xmlns:rdf="http://www.w3.org/1999/02/22-rdf-syntax-ns#" xmlns:bqbiol="http://biomodels.net/biology-qualifiers/">
	<rdf:Description rdf:about="#G_CAALFM_C305590CA">
              <bqbiol:is>
	<rdf:Bag>
	<rdf:li rdf:resource="http://identifiers.org/ncbiprotein/CAALFM_C305590CA"/>
	</rdf:Bag>
	</bqbiol:is>
	
	<bqbiol:encodes>
	<rdf:Bag>
	<rdf:li rdf:resource="http://identifiers.org/kegg.reaction/R01090"/>
	<rdf:li rdf:resource="http://identifiers.org/kegg.reaction/R01214"/>
	<rdf:li rdf:resource="http://identifiers.org/kegg.reaction/R02199"/>
	</rdf:Bag>
	</bqbiol:encodes>
	</rdf:Description>
	</rdf:RDF>
	</annotation>
            </fbc:geneProduct>
      <fbc:geneProduct fbc:id="G_CAALFM_CR01320CA" fbc:label="CAALFM_CR01320CA" metaid="G_CAALFM_CR01320CA">
        <annotation>
	<rdf:RDF xmlns:rdf="http://www.w3.org/1999/02/22-rdf-syntax-ns#" xmlns:bqbiol="http://biomodels.net/biology-qualifiers/">
	<rdf:Description rdf:about="#G_CAALFM_CR01320CA">
              <bqbiol:is>
	<rdf:Bag>
	<rdf:li rdf:resource="http://identifiers.org/ncbiprotein/CAALFM_CR01320CA"/>
	</rdf:Bag>
	</bqbiol:is>
	
	<bqbiol:encodes>
	<rdf:Bag/>
	</bqbiol:encodes>
	</rdf:Description>
	</rdf:RDF>
	</annotation>
            </fbc:geneProduct>
      <fbc:geneProduct fbc:id="G_CAALFM_C209740WA" fbc:label="CAALFM_C209740WA" fbc:name="SSO2" metaid="G_CAALFM_C209740WA">
        <annotation>
	<rdf:RDF xmlns:rdf="http://www.w3.org/1999/02/22-rdf-syntax-ns#" xmlns:bqbiol="http://biomodels.net/biology-qualifiers/">
	<rdf:Description rdf:about="#G_CAALFM_C209740WA">
              <bqbiol:is>
	<rdf:Bag>
	<rdf:li rdf:resource="http://identifiers.org/ncbiprotein/CAALFM_C209740WA"/>
	</rdf:Bag>
	</bqbiol:is>
	
	<bqbiol:encodes>
	<rdf:Bag/>
	</bqbiol:encodes>
	</rdf:Description>
	</rdf:RDF>
	</annotation>
            </fbc:geneProduct>
      <fbc:geneProduct fbc:id="G_CAALFM_C203370WA" fbc:label="CAALFM_C203370WA" fbc:name="THI20" metaid="G_CAALFM_C203370WA">
        <annotation>
	<rdf:RDF xmlns:rdf="http://www.w3.org/1999/02/22-rdf-syntax-ns#" xmlns:bqbiol="http://biomodels.net/biology-qualifiers/">
	<rdf:Description rdf:about="#G_CAALFM_C203370WA">
              <bqbiol:is>
	<rdf:Bag>
	<rdf:li rdf:resource="http://identifiers.org/ncbiprotein/CAALFM_C203370WA"/>
	</rdf:Bag>
	</bqbiol:is>
	
	<bqbiol:encodes>
	<rdf:Bag>
	<rdf:li rdf:resource="http://identifiers.org/kegg.reaction/R04509"/>
	</rdf:Bag>
	</bqbiol:encodes>
	</rdf:Description>
	</rdf:RDF>
	</annotation>
            </fbc:geneProduct>
      <fbc:geneProduct fbc:id="G_CAALFM_C402510WA" fbc:label="CAALFM_C402510WA" metaid="G_CAALFM_C402510WA">
        <annotation>
	<rdf:RDF xmlns:rdf="http://www.w3.org/1999/02/22-rdf-syntax-ns#" xmlns:bqbiol="http://biomodels.net/biology-qualifiers/">
	<rdf:Description rdf:about="#G_CAALFM_C402510WA">
              <bqbiol:is>
	<rdf:Bag>
	<rdf:li rdf:resource="http://identifiers.org/ncbiprotein/CAALFM_C402510WA"/>
	</rdf:Bag>
	</bqbiol:is>
	
	<bqbiol:encodes>
	<rdf:Bag/>
	</bqbiol:encodes>
	</rdf:Description>
	</rdf:RDF>
	</annotation>
            </fbc:geneProduct>
      <fbc:geneProduct fbc:id="G_CAALFM_C505130CA" fbc:label="CAALFM_C505130CA" metaid="G_CAALFM_C505130CA">
        <annotation>
	<rdf:RDF xmlns:rdf="http://www.w3.org/1999/02/22-rdf-syntax-ns#" xmlns:bqbiol="http://biomodels.net/biology-qualifiers/">
	<rdf:Description rdf:about="#G_CAALFM_C505130CA">
              <bqbiol:is>
	<rdf:Bag>
	<rdf:li rdf:resource="http://identifiers.org/ncbiprotein/CAALFM_C505130CA"/>
	</rdf:Bag>
	</bqbiol:is>
	
	<bqbiol:encodes>
	<rdf:Bag>
	<rdf:li rdf:resource="http://identifiers.org/kegg.reaction/R00130"/>
	</rdf:Bag>
	</bqbiol:encodes>
	</rdf:Description>
	</rdf:RDF>
	</annotation>
            </fbc:geneProduct>
      <fbc:geneProduct fbc:id="G_CAALFM_C604110WA" fbc:label="CAALFM_C604110WA" metaid="G_CAALFM_C604110WA">
        <annotation>
	<rdf:RDF xmlns:rdf="http://www.w3.org/1999/02/22-rdf-syntax-ns#" xmlns:bqbiol="http://biomodels.net/biology-qualifiers/">
	<rdf:Description rdf:about="#G_CAALFM_C604110WA">
              <bqbiol:is>
	<rdf:Bag>
	<rdf:li rdf:resource="http://identifiers.org/ncbiprotein/CAALFM_C604110WA"/>
	</rdf:Bag>
	</bqbiol:is>
	
	<bqbiol:encodes>
	<rdf:Bag/>
	</bqbiol:encodes>
	</rdf:Description>
	</rdf:RDF>
	</annotation>
            </fbc:geneProduct>
      <fbc:geneProduct fbc:id="G_CAALFM_C402280WA" fbc:label="CAALFM_C402280WA" fbc:name="IDI1" metaid="G_CAALFM_C402280WA">
        <annotation>
	<rdf:RDF xmlns:rdf="http://www.w3.org/1999/02/22-rdf-syntax-ns#" xmlns:bqbiol="http://biomodels.net/biology-qualifiers/">
	<rdf:Description rdf:about="#G_CAALFM_C402280WA">
              <bqbiol:is>
	<rdf:Bag>
	<rdf:li rdf:resource="http://identifiers.org/ncbiprotein/CAALFM_C402280WA"/>
	</rdf:Bag>
	</bqbiol:is>
	
	<bqbiol:encodes>
	<rdf:Bag>
	<rdf:li rdf:resource="http://identifiers.org/kegg.reaction/R01123"/>
	</rdf:Bag>
	</bqbiol:encodes>
	</rdf:Description>
	</rdf:RDF>
	</annotation>
            </fbc:geneProduct>
      <fbc:geneProduct fbc:id="G_CAALFM_C704040CA" fbc:label="CAALFM_C704040CA" fbc:name="NPT1" metaid="G_CAALFM_C704040CA">
        <annotation>
	<rdf:RDF xmlns:rdf="http://www.w3.org/1999/02/22-rdf-syntax-ns#" xmlns:bqbiol="http://biomodels.net/biology-qualifiers/">
	<rdf:Description rdf:about="#G_CAALFM_C704040CA">
              <bqbiol:is>
	<rdf:Bag>
	<rdf:li rdf:resource="http://identifiers.org/ncbiprotein/CAALFM_C704040CA"/>
	</rdf:Bag>
	</bqbiol:is>
	
	<bqbiol:encodes>
	<rdf:Bag>
	<rdf:li rdf:resource="http://identifiers.org/kegg.reaction/R01724"/>
	</rdf:Bag>
	</bqbiol:encodes>
	</rdf:Description>
	</rdf:RDF>
	</annotation>
            </fbc:geneProduct>
      <fbc:geneProduct fbc:id="G_CAALFM_C208130WA" fbc:label="CAALFM_C208130WA" fbc:name="ARA1" metaid="G_CAALFM_C208130WA">
        <annotation>
	<rdf:RDF xmlns:rdf="http://www.w3.org/1999/02/22-rdf-syntax-ns#" xmlns:bqbiol="http://biomodels.net/biology-qualifiers/">
	<rdf:Description rdf:about="#G_CAALFM_C208130WA">
              <bqbiol:is>
	<rdf:Bag>
	<rdf:li rdf:resource="http://identifiers.org/ncbiprotein/CAALFM_C208130WA"/>
	</rdf:Bag>
	</bqbiol:is>
	
	<bqbiol:encodes>
	<rdf:Bag>
	<rdf:li rdf:resource="http://identifiers.org/kegg.reaction/R09477"/>
	</rdf:Bag>
	</bqbiol:encodes>
	</rdf:Description>
	</rdf:RDF>
	</annotation>
            </fbc:geneProduct>
      <fbc:geneProduct fbc:id="G_CAALFM_C306220CA" fbc:label="CAALFM_C306220CA" fbc:name="OAC1" metaid="G_CAALFM_C306220CA">
        <annotation>
	<rdf:RDF xmlns:rdf="http://www.w3.org/1999/02/22-rdf-syntax-ns#" xmlns:bqbiol="http://biomodels.net/biology-qualifiers/">
	<rdf:Description rdf:about="#G_CAALFM_C306220CA">
              <bqbiol:is>
	<rdf:Bag>
	<rdf:li rdf:resource="http://identifiers.org/ncbiprotein/CAALFM_C306220CA"/>
	</rdf:Bag>
	</bqbiol:is>
	
	<bqbiol:encodes>
	<rdf:Bag/>
	</bqbiol:encodes>
	</rdf:Description>
	</rdf:RDF>
	</annotation>
            </fbc:geneProduct>
      <fbc:geneProduct fbc:id="G_CAALFM_C703640CA" fbc:label="CAALFM_C703640CA" metaid="G_CAALFM_C703640CA">
        <annotation>
	<rdf:RDF xmlns:rdf="http://www.w3.org/1999/02/22-rdf-syntax-ns#" xmlns:bqbiol="http://biomodels.net/biology-qualifiers/">
	<rdf:Description rdf:about="#G_CAALFM_C703640CA">
              <bqbiol:is>
	<rdf:Bag>
	<rdf:li rdf:resource="http://identifiers.org/ncbiprotein/CAALFM_C703640CA"/>
	</rdf:Bag>
	</bqbiol:is>
	
	<bqbiol:encodes>
	<rdf:Bag>
	<rdf:li rdf:resource="http://identifiers.org/kegg.reaction/R03648"/>
	</rdf:Bag>
	</bqbiol:encodes>
	</rdf:Description>
	</rdf:RDF>
	</annotation>
            </fbc:geneProduct>
      <fbc:geneProduct fbc:id="G_CAALFM_C701510WA" fbc:label="CAALFM_C701510WA" metaid="G_CAALFM_C701510WA">
        <annotation>
	<rdf:RDF xmlns:rdf="http://www.w3.org/1999/02/22-rdf-syntax-ns#" xmlns:bqbiol="http://biomodels.net/biology-qualifiers/">
	<rdf:Description rdf:about="#G_CAALFM_C701510WA">
              <bqbiol:is>
	<rdf:Bag>
	<rdf:li rdf:resource="http://identifiers.org/ncbiprotein/CAALFM_C701510WA"/>
	</rdf:Bag>
	</bqbiol:is>
	
	<bqbiol:encodes>
	<rdf:Bag/>
	</bqbiol:encodes>
	</rdf:Description>
	</rdf:RDF>
	</annotation>
            </fbc:geneProduct>
      <fbc:geneProduct fbc:id="G_CAALFM_C108330CA" fbc:label="CAALFM_C108330CA" fbc:name="ADH2" metaid="G_CAALFM_C108330CA">
        <annotation>
	<rdf:RDF xmlns:rdf="http://www.w3.org/1999/02/22-rdf-syntax-ns#" xmlns:bqbiol="http://biomodels.net/biology-qualifiers/">
	<rdf:Description rdf:about="#G_CAALFM_C108330CA">
              <bqbiol:is>
	<rdf:Bag>
	<rdf:li rdf:resource="http://identifiers.org/ncbiprotein/CAALFM_C108330CA"/>
	</rdf:Bag>
	</bqbiol:is>
	
	<bqbiol:encodes>
	<rdf:Bag>
	<rdf:li rdf:resource="http://identifiers.org/kegg.reaction/R08557"/>
	<rdf:li rdf:resource="http://identifiers.org/kegg.reaction/R00754"/>
	<rdf:li rdf:resource="http://identifiers.org/kegg.reaction/R08558"/>
	</rdf:Bag>
	</bqbiol:encodes>
	</rdf:Description>
	</rdf:RDF>
	</annotation>
            </fbc:geneProduct>
      <fbc:geneProduct fbc:id="G_CAALFM_C111700CA" fbc:label="CAALFM_C111700CA" fbc:name="MRF1" metaid="G_CAALFM_C111700CA">
        <annotation>
	<rdf:RDF xmlns:rdf="http://www.w3.org/1999/02/22-rdf-syntax-ns#" xmlns:bqbiol="http://biomodels.net/biology-qualifiers/">
	<rdf:Description rdf:about="#G_CAALFM_C111700CA">
              <bqbiol:is>
	<rdf:Bag>
	<rdf:li rdf:resource="http://identifiers.org/ncbiprotein/CAALFM_C111700CA"/>
	</rdf:Bag>
	</bqbiol:is>
	
	<bqbiol:encodes>
	<rdf:Bag>
	<rdf:li rdf:resource="http://identifiers.org/kegg.reaction/R04967"/>
	<rdf:li rdf:resource="http://identifiers.org/kegg.reaction/R04430"/>
	<rdf:li rdf:resource="http://identifiers.org/kegg.reaction/R04962"/>
	<rdf:li rdf:resource="http://identifiers.org/kegg.reaction/R04970"/>
	<rdf:li rdf:resource="http://identifiers.org/kegg.reaction/R04956"/>
	<rdf:li rdf:resource="http://identifiers.org/kegg.reaction/R04725"/>
	<rdf:li rdf:resource="http://identifiers.org/kegg.reaction/R04959"/>
	</rdf:Bag>
	</bqbiol:encodes>
	</rdf:Description>
	</rdf:RDF>
	</annotation>
            </fbc:geneProduct>
      <fbc:geneProduct fbc:id="G_CAALFM_C103380WA" fbc:label="CAALFM_C103380WA" fbc:name="TPS2" metaid="G_CAALFM_C103380WA">
        <annotation>
	<rdf:RDF xmlns:rdf="http://www.w3.org/1999/02/22-rdf-syntax-ns#" xmlns:bqbiol="http://biomodels.net/biology-qualifiers/">
	<rdf:Description rdf:about="#G_CAALFM_C103380WA">
              <bqbiol:is>
	<rdf:Bag>
	<rdf:li rdf:resource="http://identifiers.org/ncbiprotein/CAALFM_C103380WA"/>
	</rdf:Bag>
	</bqbiol:is>
	
	<bqbiol:encodes>
	<rdf:Bag>
	<rdf:li rdf:resource="http://identifiers.org/kegg.reaction/R00836"/>
	<rdf:li rdf:resource="http://identifiers.org/kegg.reaction/R02737"/>
	</rdf:Bag>
	</bqbiol:encodes>
	</rdf:Description>
	</rdf:RDF>
	</annotation>
            </fbc:geneProduct>
      <fbc:geneProduct fbc:id="G_CAALFM_C405140CA" fbc:label="CAALFM_C405140CA" fbc:name="GDB1" metaid="G_CAALFM_C405140CA">
        <annotation>
	<rdf:RDF xmlns:rdf="http://www.w3.org/1999/02/22-rdf-syntax-ns#" xmlns:bqbiol="http://biomodels.net/biology-qualifiers/">
	<rdf:Description rdf:about="#G_CAALFM_C405140CA">
              <bqbiol:is>
	<rdf:Bag>
	<rdf:li rdf:resource="http://identifiers.org/ncbiprotein/CAALFM_C405140CA"/>
	</rdf:Bag>
	</bqbiol:is>
	
	<bqbiol:encodes>
	<rdf:Bag>
	<rdf:li rdf:resource="http://identifiers.org/kegg.reaction/R05196"/>
	<rdf:li rdf:resource="http://identifiers.org/kegg.reaction/R02109"/>
	</rdf:Bag>
	</bqbiol:encodes>
	</rdf:Description>
	</rdf:RDF>
	</annotation>
            </fbc:geneProduct>
      <fbc:geneProduct fbc:id="G_CAALFM_C306590WA" fbc:label="CAALFM_C306590WA" fbc:name="LYS9" metaid="G_CAALFM_C306590WA">
        <annotation>
	<rdf:RDF xmlns:rdf="http://www.w3.org/1999/02/22-rdf-syntax-ns#" xmlns:bqbiol="http://biomodels.net/biology-qualifiers/">
	<rdf:Description rdf:about="#G_CAALFM_C306590WA">
              <bqbiol:is>
	<rdf:Bag>
	<rdf:li rdf:resource="http://identifiers.org/ncbiprotein/CAALFM_C306590WA"/>
	</rdf:Bag>
	</bqbiol:is>
	
	<bqbiol:encodes>
	<rdf:Bag>
	<rdf:li rdf:resource="http://identifiers.org/kegg.reaction/R02315"/>
	</rdf:Bag>
	</bqbiol:encodes>
	</rdf:Description>
	</rdf:RDF>
	</annotation>
            </fbc:geneProduct>
      <fbc:geneProduct fbc:id="G_CAALFM_C701800CA" fbc:label="CAALFM_C701800CA" fbc:name="PFK2" metaid="G_CAALFM_C701800CA">
        <annotation>
	<rdf:RDF xmlns:rdf="http://www.w3.org/1999/02/22-rdf-syntax-ns#" xmlns:bqbiol="http://biomodels.net/biology-qualifiers/">
	<rdf:Description rdf:about="#G_CAALFM_C701800CA">
              <bqbiol:is>
	<rdf:Bag>
	<rdf:li rdf:resource="http://identifiers.org/ncbiprotein/CAALFM_C701800CA"/>
	</rdf:Bag>
	</bqbiol:is>
	
	<bqbiol:encodes>
	<rdf:Bag>
	<rdf:li rdf:resource="http://identifiers.org/kegg.reaction/R03238"/>
	<rdf:li rdf:resource="http://identifiers.org/kegg.reaction/R01843"/>
	<rdf:li rdf:resource="http://identifiers.org/kegg.reaction/R03239"/>
	<rdf:li rdf:resource="http://identifiers.org/kegg.reaction/R03237"/>
	<rdf:li rdf:resource="http://identifiers.org/kegg.reaction/R00767"/>
	<rdf:li rdf:resource="http://identifiers.org/kegg.reaction/R04779"/>
	<rdf:li rdf:resource="http://identifiers.org/kegg.reaction/R03236"/>
	<rdf:li rdf:resource="http://identifiers.org/kegg.reaction/R00769"/>
	<rdf:li rdf:resource="http://identifiers.org/kegg.reaction/R00756"/>
	<rdf:li rdf:resource="http://identifiers.org/kegg.reaction/R00770"/>
	</rdf:Bag>
	</bqbiol:encodes>
	</rdf:Description>
	</rdf:RDF>
	</annotation>
            </fbc:geneProduct>
      <fbc:geneProduct fbc:id="G_CAALFM_C300320WA" fbc:label="CAALFM_C300320WA" fbc:name="RHR2" metaid="G_CAALFM_C300320WA">
        <annotation>
	<rdf:RDF xmlns:rdf="http://www.w3.org/1999/02/22-rdf-syntax-ns#" xmlns:bqbiol="http://biomodels.net/biology-qualifiers/">
	<rdf:Description rdf:about="#G_CAALFM_C300320WA">
              <bqbiol:is>
	<rdf:Bag>
	<rdf:li rdf:resource="http://identifiers.org/ncbiprotein/CAALFM_C300320WA"/>
	</rdf:Bag>
	</bqbiol:is>
	
	<bqbiol:encodes>
	<rdf:Bag>
	<rdf:li rdf:resource="http://identifiers.org/kegg.reaction/R00841"/>
	</rdf:Bag>
	</bqbiol:encodes>
	</rdf:Description>
	</rdf:RDF>
	</annotation>
            </fbc:geneProduct>
      <fbc:geneProduct fbc:id="G_CAALFM_C500880CA" fbc:label="CAALFM_C500880CA" fbc:name="GIT3" metaid="G_CAALFM_C500880CA">
        <annotation>
	<rdf:RDF xmlns:rdf="http://www.w3.org/1999/02/22-rdf-syntax-ns#" xmlns:bqbiol="http://biomodels.net/biology-qualifiers/">
	<rdf:Description rdf:about="#G_CAALFM_C500880CA">
              <bqbiol:is>
	<rdf:Bag>
	<rdf:li rdf:resource="http://identifiers.org/ncbiprotein/CAALFM_C500880CA"/>
	</rdf:Bag>
	</bqbiol:is>
	
	<bqbiol:encodes>
	<rdf:Bag/>
	</bqbiol:encodes>
	</rdf:Description>
	</rdf:RDF>
	</annotation>
            </fbc:geneProduct>
      <fbc:geneProduct fbc:id="G_CAALFM_C200550WA" fbc:label="CAALFM_C200550WA" metaid="G_CAALFM_C200550WA">
        <annotation>
	<rdf:RDF xmlns:rdf="http://www.w3.org/1999/02/22-rdf-syntax-ns#" xmlns:bqbiol="http://biomodels.net/biology-qualifiers/">
	<rdf:Description rdf:about="#G_CAALFM_C200550WA">
              <bqbiol:is>
	<rdf:Bag>
	<rdf:li rdf:resource="http://identifiers.org/ncbiprotein/CAALFM_C200550WA"/>
	</rdf:Bag>
	</bqbiol:is>
	
	<bqbiol:encodes>
	<rdf:Bag/>
	</bqbiol:encodes>
	</rdf:Description>
	</rdf:RDF>
	</annotation>
            </fbc:geneProduct>
      <fbc:geneProduct fbc:id="G_CAALFM_C206890CA" fbc:label="CAALFM_C206890CA" metaid="G_CAALFM_C206890CA">
        <annotation>
	<rdf:RDF xmlns:rdf="http://www.w3.org/1999/02/22-rdf-syntax-ns#" xmlns:bqbiol="http://biomodels.net/biology-qualifiers/">
	<rdf:Description rdf:about="#G_CAALFM_C206890CA">
              <bqbiol:is>
	<rdf:Bag>
	<rdf:li rdf:resource="http://identifiers.org/ncbiprotein/CAALFM_C206890CA"/>
	</rdf:Bag>
	</bqbiol:is>
	
	<bqbiol:encodes>
	<rdf:Bag>
	<rdf:li rdf:resource="http://identifiers.org/kegg.reaction/R09477"/>
	</rdf:Bag>
	</bqbiol:encodes>
	</rdf:Description>
	</rdf:RDF>
	</annotation>
            </fbc:geneProduct>
      <fbc:geneProduct fbc:id="G_CAALFM_C503620WA" fbc:label="CAALFM_C503620WA" fbc:name="BTS1" metaid="G_CAALFM_C503620WA">
        <annotation>
	<rdf:RDF xmlns:rdf="http://www.w3.org/1999/02/22-rdf-syntax-ns#" xmlns:bqbiol="http://biomodels.net/biology-qualifiers/">
	<rdf:Description rdf:about="#G_CAALFM_C503620WA">
              <bqbiol:is>
	<rdf:Bag>
	<rdf:li rdf:resource="http://identifiers.org/ncbiprotein/CAALFM_C503620WA"/>
	</rdf:Bag>
	</bqbiol:is>
	
	<bqbiol:encodes>
	<rdf:Bag>
	<rdf:li rdf:resource="http://identifiers.org/kegg.reaction/R01658"/>
	<rdf:li rdf:resource="http://identifiers.org/kegg.reaction/R02003"/>
	<rdf:li rdf:resource="http://identifiers.org/kegg.reaction/R02061"/>
	</rdf:Bag>
	</bqbiol:encodes>
	</rdf:Description>
	</rdf:RDF>
	</annotation>
            </fbc:geneProduct>
      <fbc:geneProduct fbc:id="G_CAALFM_C300640WA" fbc:label="CAALFM_C300640WA" metaid="G_CAALFM_C300640WA">
        <annotation>
	<rdf:RDF xmlns:rdf="http://www.w3.org/1999/02/22-rdf-syntax-ns#" xmlns:bqbiol="http://biomodels.net/biology-qualifiers/">
	<rdf:Description rdf:about="#G_CAALFM_C300640WA">
              <bqbiol:is>
	<rdf:Bag>
	<rdf:li rdf:resource="http://identifiers.org/ncbiprotein/CAALFM_C300640WA"/>
	</rdf:Bag>
	</bqbiol:is>
	
	<bqbiol:encodes>
	<rdf:Bag>
	<rdf:li rdf:resource="http://identifiers.org/kegg.reaction/R00261"/>
	</rdf:Bag>
	</bqbiol:encodes>
	</rdf:Description>
	</rdf:RDF>
	</annotation>
            </fbc:geneProduct>
      <fbc:geneProduct fbc:id="G_CAALFM_C307810CA" fbc:label="CAALFM_C307810CA" fbc:name="SEC61" metaid="G_CAALFM_C307810CA">
        <annotation>
	<rdf:RDF xmlns:rdf="http://www.w3.org/1999/02/22-rdf-syntax-ns#" xmlns:bqbiol="http://biomodels.net/biology-qualifiers/">
	<rdf:Description rdf:about="#G_CAALFM_C307810CA">
              <bqbiol:is>
	<rdf:Bag>
	<rdf:li rdf:resource="http://identifiers.org/ncbiprotein/CAALFM_C307810CA"/>
	</rdf:Bag>
	</bqbiol:is>
	
	<bqbiol:encodes>
	<rdf:Bag/>
	</bqbiol:encodes>
	</rdf:Description>
	</rdf:RDF>
	</annotation>
            </fbc:geneProduct>
      <fbc:geneProduct fbc:id="G_CAALFM_C109490CA" fbc:label="CAALFM_C109490CA" fbc:name="GUA1" metaid="G_CAALFM_C109490CA">
        <annotation>
	<rdf:RDF xmlns:rdf="http://www.w3.org/1999/02/22-rdf-syntax-ns#" xmlns:bqbiol="http://biomodels.net/biology-qualifiers/">
	<rdf:Description rdf:about="#G_CAALFM_C109490CA">
              <bqbiol:is>
	<rdf:Bag>
	<rdf:li rdf:resource="http://identifiers.org/ncbiprotein/CAALFM_C109490CA"/>
	</rdf:Bag>
	</bqbiol:is>
	
	<bqbiol:encodes>
	<rdf:Bag>
	<rdf:li rdf:resource="http://identifiers.org/kegg.reaction/R00256"/>
	<rdf:li rdf:resource="http://identifiers.org/kegg.reaction/R01230"/>
	<rdf:li rdf:resource="http://identifiers.org/kegg.reaction/R01231"/>
	</rdf:Bag>
	</bqbiol:encodes>
	</rdf:Description>
	</rdf:RDF>
	</annotation>
            </fbc:geneProduct>
      <fbc:geneProduct fbc:id="G_CAALFM_C109430WA" fbc:label="CAALFM_C109430WA" metaid="G_CAALFM_C109430WA">
        <annotation>
	<rdf:RDF xmlns:rdf="http://www.w3.org/1999/02/22-rdf-syntax-ns#" xmlns:bqbiol="http://biomodels.net/biology-qualifiers/">
	<rdf:Description rdf:about="#G_CAALFM_C109430WA">
              <bqbiol:is>
	<rdf:Bag>
	<rdf:li rdf:resource="http://identifiers.org/ncbiprotein/CAALFM_C109430WA"/>
	</rdf:Bag>
	</bqbiol:is>
	
	<bqbiol:encodes>
	<rdf:Bag/>
	</bqbiol:encodes>
	</rdf:Description>
	</rdf:RDF>
	</annotation>
            </fbc:geneProduct>
      <fbc:geneProduct fbc:id="G_CAALFM_C703660CA" fbc:label="CAALFM_C703660CA" metaid="G_CAALFM_C703660CA">
        <annotation>
	<rdf:RDF xmlns:rdf="http://www.w3.org/1999/02/22-rdf-syntax-ns#" xmlns:bqbiol="http://biomodels.net/biology-qualifiers/">
	<rdf:Description rdf:about="#G_CAALFM_C703660CA">
              <bqbiol:is>
	<rdf:Bag>
	<rdf:li rdf:resource="http://identifiers.org/ncbiprotein/CAALFM_C703660CA"/>
	</rdf:Bag>
	</bqbiol:is>
	
	<bqbiol:encodes>
	<rdf:Bag>
	<rdf:li rdf:resource="http://identifiers.org/kegg.reaction/R03661"/>
	</rdf:Bag>
	</bqbiol:encodes>
	</rdf:Description>
	</rdf:RDF>
	</annotation>
            </fbc:geneProduct>
      <fbc:geneProduct fbc:id="G_CAALFM_CR08370WA" fbc:label="CAALFM_CR08370WA" fbc:name="GSH2" metaid="G_CAALFM_CR08370WA">
        <annotation>
	<rdf:RDF xmlns:rdf="http://www.w3.org/1999/02/22-rdf-syntax-ns#" xmlns:bqbiol="http://biomodels.net/biology-qualifiers/">
	<rdf:Description rdf:about="#G_CAALFM_CR08370WA">
              <bqbiol:is>
	<rdf:Bag>
	<rdf:li rdf:resource="http://identifiers.org/ncbiprotein/CAALFM_CR08370WA"/>
	</rdf:Bag>
	</bqbiol:is>
	
	<bqbiol:encodes>
	<rdf:Bag>
	<rdf:li rdf:resource="http://identifiers.org/kegg.reaction/R00497"/>
	</rdf:Bag>
	</bqbiol:encodes>
	</rdf:Description>
	</rdf:RDF>
	</annotation>
            </fbc:geneProduct>
      <fbc:geneProduct fbc:id="G_CAALFM_CR07490CA" fbc:label="CAALFM_CR07490CA" fbc:name="GLK4" metaid="G_CAALFM_CR07490CA">
        <annotation>
	<rdf:RDF xmlns:rdf="http://www.w3.org/1999/02/22-rdf-syntax-ns#" xmlns:bqbiol="http://biomodels.net/biology-qualifiers/">
	<rdf:Description rdf:about="#G_CAALFM_CR07490CA">
              <bqbiol:is>
	<rdf:Bag>
	<rdf:li rdf:resource="http://identifiers.org/ncbiprotein/CAALFM_CR07490CA"/>
	</rdf:Bag>
	</bqbiol:is>
	
	<bqbiol:encodes>
	<rdf:Bag>
	<rdf:li rdf:resource="http://identifiers.org/kegg.reaction/R02848"/>
	<rdf:li rdf:resource="http://identifiers.org/kegg.reaction/R02867"/>
	<rdf:li rdf:resource="http://identifiers.org/kegg.reaction/R03920"/>
	<rdf:li rdf:resource="http://identifiers.org/kegg.reaction/R01139"/>
	<rdf:li rdf:resource="http://identifiers.org/kegg.reaction/R00760"/>
	<rdf:li rdf:resource="http://identifiers.org/kegg.reaction/R01964"/>
	<rdf:li rdf:resource="http://identifiers.org/kegg.reaction/R02865"/>
	<rdf:li rdf:resource="http://identifiers.org/kegg.reaction/R01330"/>
	<rdf:li rdf:resource="http://identifiers.org/kegg.reaction/R01140"/>
	<rdf:li rdf:resource="http://identifiers.org/kegg.reaction/R01965"/>
	<rdf:li rdf:resource="http://identifiers.org/kegg.reaction/R01786"/>
	<rdf:li rdf:resource="http://identifiers.org/kegg.reaction/R00725"/>
	<rdf:li rdf:resource="http://identifiers.org/kegg.reaction/R01327"/>
	<rdf:li rdf:resource="http://identifiers.org/kegg.reaction/R01961"/>
	<rdf:li rdf:resource="http://identifiers.org/kegg.reaction/R01600"/>
	<rdf:li rdf:resource="http://identifiers.org/kegg.reaction/R00876"/>
	<rdf:li rdf:resource="http://identifiers.org/kegg.reaction/R00299"/>
	<rdf:li rdf:resource="http://identifiers.org/kegg.reaction/R01326"/>
	<rdf:li rdf:resource="http://identifiers.org/kegg.reaction/R02868"/>
	<rdf:li rdf:resource="http://identifiers.org/kegg.reaction/R02849"/>
	<rdf:li rdf:resource="http://identifiers.org/kegg.reaction/R00867"/>
	<rdf:li rdf:resource="http://identifiers.org/kegg.reaction/R02850"/>
	</rdf:Bag>
	</bqbiol:encodes>
	</rdf:Description>
	</rdf:RDF>
	</annotation>
            </fbc:geneProduct>
      <fbc:geneProduct fbc:id="G_CAALFM_CR02540WA" fbc:label="CAALFM_CR02540WA" fbc:name="CHO2" metaid="G_CAALFM_CR02540WA">
        <annotation>
	<rdf:RDF xmlns:rdf="http://www.w3.org/1999/02/22-rdf-syntax-ns#" xmlns:bqbiol="http://biomodels.net/biology-qualifiers/">
	<rdf:Description rdf:about="#G_CAALFM_CR02540WA">
              <bqbiol:is>
	<rdf:Bag>
	<rdf:li rdf:resource="http://identifiers.org/ncbiprotein/CAALFM_CR02540WA"/>
	</rdf:Bag>
	</bqbiol:is>
	
	<bqbiol:encodes>
	<rdf:Bag>
	<rdf:li rdf:resource="http://identifiers.org/kegg.reaction/R02056"/>
	</rdf:Bag>
	</bqbiol:encodes>
	</rdf:Description>
	</rdf:RDF>
	</annotation>
            </fbc:geneProduct>
      <fbc:geneProduct fbc:id="G_CAALFM_C200740CA" fbc:label="CAALFM_C200740CA" metaid="G_CAALFM_C200740CA">
        <annotation>
	<rdf:RDF xmlns:rdf="http://www.w3.org/1999/02/22-rdf-syntax-ns#" xmlns:bqbiol="http://biomodels.net/biology-qualifiers/">
	<rdf:Description rdf:about="#G_CAALFM_C200740CA">
              <bqbiol:is>
	<rdf:Bag>
	<rdf:li rdf:resource="http://identifiers.org/ncbiprotein/CAALFM_C200740CA"/>
	</rdf:Bag>
	</bqbiol:is>
	
	<bqbiol:encodes>
	<rdf:Bag>
	<rdf:li rdf:resource="http://identifiers.org/kegg.reaction/R02115"/>
	<rdf:li rdf:resource="http://identifiers.org/kegg.reaction/R01462"/>
	</rdf:Bag>
	</bqbiol:encodes>
	</rdf:Description>
	</rdf:RDF>
	</annotation>
            </fbc:geneProduct>
      <fbc:geneProduct fbc:id="G_CAALFM_CR10770WA" fbc:label="CAALFM_CR10770WA" metaid="G_CAALFM_CR10770WA">
        <annotation>
	<rdf:RDF xmlns:rdf="http://www.w3.org/1999/02/22-rdf-syntax-ns#" xmlns:bqbiol="http://biomodels.net/biology-qualifiers/">
	<rdf:Description rdf:about="#G_CAALFM_CR10770WA">
              <bqbiol:is>
	<rdf:Bag>
	<rdf:li rdf:resource="http://identifiers.org/ncbiprotein/CAALFM_CR10770WA"/>
	</rdf:Bag>
	</bqbiol:is>
	
	<bqbiol:encodes>
	<rdf:Bag/>
	</bqbiol:encodes>
	</rdf:Description>
	</rdf:RDF>
	</annotation>
            </fbc:geneProduct>
      <fbc:geneProduct fbc:id="G_CAALFM_C504680WA" fbc:label="CAALFM_C504680WA" fbc:name="PSD2" metaid="G_CAALFM_C504680WA">
        <annotation>
	<rdf:RDF xmlns:rdf="http://www.w3.org/1999/02/22-rdf-syntax-ns#" xmlns:bqbiol="http://biomodels.net/biology-qualifiers/">
	<rdf:Description rdf:about="#G_CAALFM_C504680WA">
              <bqbiol:is>
	<rdf:Bag>
	<rdf:li rdf:resource="http://identifiers.org/ncbiprotein/CAALFM_C504680WA"/>
	</rdf:Bag>
	</bqbiol:is>
	
	<bqbiol:encodes>
	<rdf:Bag>
	<rdf:li rdf:resource="http://identifiers.org/kegg.reaction/R02055"/>
	</rdf:Bag>
	</bqbiol:encodes>
	</rdf:Description>
	</rdf:RDF>
	</annotation>
            </fbc:geneProduct>
      <fbc:geneProduct fbc:id="G_CAALFM_C300760WA" fbc:label="CAALFM_C300760WA" fbc:name="ERG4" metaid="G_CAALFM_C300760WA">
        <annotation>
	<rdf:RDF xmlns:rdf="http://www.w3.org/1999/02/22-rdf-syntax-ns#" xmlns:bqbiol="http://biomodels.net/biology-qualifiers/">
	<rdf:Description rdf:about="#G_CAALFM_C300760WA">
              <bqbiol:is>
	<rdf:Bag>
	<rdf:li rdf:resource="http://identifiers.org/ncbiprotein/CAALFM_C300760WA"/>
	</rdf:Bag>
	</bqbiol:is>
	
	<bqbiol:encodes>
	<rdf:Bag>
	<rdf:li rdf:resource="http://identifiers.org/kegg.reaction/R05641"/>
	</rdf:Bag>
	</bqbiol:encodes>
	</rdf:Description>
	</rdf:RDF>
	</annotation>
            </fbc:geneProduct>
      <fbc:geneProduct fbc:id="G_CAALFM_C300480CA" fbc:label="CAALFM_C300480CA" fbc:name="DOT5" metaid="G_CAALFM_C300480CA">
        <annotation>
	<rdf:RDF xmlns:rdf="http://www.w3.org/1999/02/22-rdf-syntax-ns#" xmlns:bqbiol="http://biomodels.net/biology-qualifiers/">
	<rdf:Description rdf:about="#G_CAALFM_C300480CA">
              <bqbiol:is>
	<rdf:Bag>
	<rdf:li rdf:resource="http://identifiers.org/ncbiprotein/CAALFM_C300480CA"/>
	</rdf:Bag>
	</bqbiol:is>
	
	<bqbiol:encodes>
	<rdf:Bag>
	<rdf:li rdf:resource="http://identifiers.org/kegg.reaction/R08362"/>
	<rdf:li rdf:resource="http://identifiers.org/kegg.reaction/R08360"/>
	</rdf:Bag>
	</bqbiol:encodes>
	</rdf:Description>
	</rdf:RDF>
	</annotation>
            </fbc:geneProduct>
      <fbc:geneProduct fbc:id="G_CAALFM_CR05180CA" fbc:label="CAALFM_CR05180CA" fbc:name="SDH2" metaid="G_CAALFM_CR05180CA">
        <annotation>
	<rdf:RDF xmlns:rdf="http://www.w3.org/1999/02/22-rdf-syntax-ns#" xmlns:bqbiol="http://biomodels.net/biology-qualifiers/">
	<rdf:Description rdf:about="#G_CAALFM_CR05180CA">
              <bqbiol:is>
	<rdf:Bag>
	<rdf:li rdf:resource="http://identifiers.org/ncbiprotein/CAALFM_CR05180CA"/>
	</rdf:Bag>
	</bqbiol:is>
	
	<bqbiol:encodes>
	<rdf:Bag>
	<rdf:li rdf:resource="http://identifiers.org/kegg.reaction/R02164"/>
	</rdf:Bag>
	</bqbiol:encodes>
	</rdf:Description>
	</rdf:RDF>
	</annotation>
            </fbc:geneProduct>
      <fbc:geneProduct fbc:id="G_CAALFM_C602000WA" fbc:label="CAALFM_C602000WA" fbc:name="PLB2" metaid="G_CAALFM_C602000WA">
        <annotation>
	<rdf:RDF xmlns:rdf="http://www.w3.org/1999/02/22-rdf-syntax-ns#" xmlns:bqbiol="http://biomodels.net/biology-qualifiers/">
	<rdf:Description rdf:about="#G_CAALFM_C602000WA">
              <bqbiol:is>
	<rdf:Bag>
	<rdf:li rdf:resource="http://identifiers.org/ncbiprotein/CAALFM_C602000WA"/>
	</rdf:Bag>
	</bqbiol:is>
	
	<bqbiol:encodes>
	<rdf:Bag>
	<rdf:li rdf:resource="http://identifiers.org/kegg.reaction/R03416"/>
	<rdf:li rdf:resource="http://identifiers.org/kegg.reaction/R02746"/>
	</rdf:Bag>
	</bqbiol:encodes>
	</rdf:Description>
	</rdf:RDF>
	</annotation>
            </fbc:geneProduct>
      <fbc:geneProduct fbc:id="G_CAALFM_C200390CA" fbc:label="CAALFM_C200390CA" metaid="G_CAALFM_C200390CA">
        <annotation>
	<rdf:RDF xmlns:rdf="http://www.w3.org/1999/02/22-rdf-syntax-ns#" xmlns:bqbiol="http://biomodels.net/biology-qualifiers/">
	<rdf:Description rdf:about="#G_CAALFM_C200390CA">
              <bqbiol:is>
	<rdf:Bag>
	<rdf:li rdf:resource="http://identifiers.org/ncbiprotein/CAALFM_C200390CA"/>
	</rdf:Bag>
	</bqbiol:is>
	
	<bqbiol:encodes>
	<rdf:Bag>
[truncated: 2,711,132 more chars]
