# Supplementary material for: Genome-Scale Metabolic Model of the Human Pathogen Candida albicans: A Promising Platform for Drug Target Prediction
Source: J Fungi (Basel). 2020 Sep 11;6(3):171. doi: 10.3390/jof6030171 (PMC7559133; doi:10.3390/jof6030171)
Supplement: Supplementary file 1 [file jof-06-00171-s001.zip › File S5 - Gene Essentiality.xlsx]

## Sheet: Gene Essentiality
			O’Meara et al. 2015	In silico
	Gene name	orf19 name	Essential/Not essential	Essential/Not essential
	C4_05640C_A	orf19.1249	E	E
	C6_03540W_A	orf19.5720	E	N
	ACS2	orf19.1064	E	E
	ARO2	orf19.1986	E	E
	C6_02980C_A	orf19.5577	E	E
	CDC19	orf19.3575	E	N
	ENO1	orf19.395	E	N
	ERG1	orf19.406	E	E
	ERG10	orf19.1591	E	E
	ERG13	orf19.7312	E	E
	ERG20	orf19.4491	E	N
	FBA1	orf19.4618	E	E
	GSC1	orf19.2929	E	E
	HMG1	orf19.1031	E	E
	SRB1	orf19.6190	E	E
	THS1	orf19.5685	E	E
	ADE12	orf19.4827	E	E
	ALA1	orf19.5746	E	E
	ARO1	orf19.4704	E	E
	C1_00510W_A	orf19.6057	E	N
	ERG11	orf19.922	E	E
	ERG12	orf19.4809	E	E
	ERG27	orf19.3240	E	E
	ERG7	orf19.1570	E	E
	ERG8	orf19.4606	E	E
	FAS2	orf19.5949	E	E
	GUS1	orf19.7057	E	E
	ILS1	orf19.2138	E	E
	IPP1	orf19.3590	E	E
	MES1	orf19.3955	E	E
	MVD	orf19.6105	E	E
	C5_00260W_A	orf19.969	E	E
	PRS1	orf19.1575	E	E
	C2_01530C_A	orf19.1460	E	N
	RIB1	orf19.2862	E	E
	TYS1	orf19.2694	E	E
	WRS1	orf19.5226	E	E
	C1_01530C_A	orf19.3341	E	E
	ACO1	orf19.6385	E	E
	ADE2	orf19.5906	E	E
	ADK1	orf19.3391	E	E
	ARO7	orf19.1170	E	E
	CDC60	orf19.2560	E	E
	CDS1	orf19.1279	E	E
	DED81	orf19.6702	E	E
	C5_04720C_A	orf19.4618	E	E
	C5_04720C_A	orf19.3957	E	E
	FRS2	orf19.2960	E	E
	GFA1	orf19.1618	E	E
	GUA1	orf19.4813	E	E
	IDI1	orf19.2775	E	E
	KGD1	orf19.6165	E	N
	LCB2	orf19.5027	E	N
	LPD1	orf19.6127	E	N
	MCD4	orf19.5244	E	N
	PGI1	orf19.3888	E	N
	PMA1	orf19.5383	E	N
	RNR21	orf19.5801	E	E
	SES1	orf19.269	E	E
	TAL1	orf19.4371	E	N
	TRP5	orf19.4718	E	E
	UGP1	orf19.1738	E	E
	VTI1	orf19.337	E	E
	C1_13030C_A	orf19.4931	E	E
	ADE1	orf19.7484	E	E
	CHS1	orf19.5188	E	E
	COQ5	orf19.3577	E	E
	FCY21	orf19.1357	E	N
	FRS1	orf19.2573	E	E
	GLN4	orf19.7064	E	E
	GNA1	orf19.837	E	E
	GUK1	orf19.1115	E	E
	HOM2	orf19.1559	E	N
	HOM3	orf19.1235	E	N
	HOM6	orf19.2951	E	N
	KRS1	orf19.6749	E	E
	LYS2	orf19.2970	E	E
	LYS9	orf19.7448	E	E
	MET2	orf19.2618	E	N
	PDC11	orf19.2877	E	N
	PDK2	orf19.7281	E	N
	PRO1	orf19.7638	E	E
	PRO3	orf19.5650	E	E
	PSD1	orf19.6045	E	E
	C5_01940W_A	orf19.3177	E	E
	RKI1	orf19.1701	E	E
	RNR1	orf19.5779	E	E
	SAH1	orf19.3911	E	E
	SER2	orf19.5838	E	E
	THR1	orf19.923	E	N
	THR4	orf19.4233	E	N
	TRP2	orf19.2546	E	E
	URA4	orf19.1977	E	E
	URA7	orf19.3941	E	E
	C7_03660C_A	orf19.6701	E	E
	CFL2	orf19.1264	E	N
	SLC1	orf19.250	E	N
	FAS1	orf19.979	E	E
	OLE1	orf19.5117	E	E
	TRP3	orf19.5243	E	E
	MET16	orf19.3106	E	E
	HIS4	orf19.5639	E	E
	HIS7	orf19.5505	E	E
	URA5	orf19.2555	E	E
	HIS1	orf19.4026	E	E
	ILV5	orf19.88	E	E
	MET6	orf19.2551	E	E
	TRP4	orf19.3099	E	E
	Reference:
	Omeara, T. R., Veri, A. O., Ketela, T., Jiang, B., Roemer, T., & Cowen, L. E. (2015). Global analysis of fungal morphology exposes mechanisms of host cell escape. Nature Communications. https://doi.org/10.1038/ncomms7741
